# Supplementary material for: Heat stress modulates extracellular vesicles miRNA cargo in bovine uterine fluid and uterine function
Source: Front Vet Sci. 2026 Jul 8;13:1863620. doi: 10.3389/fvets.2026.1863620 (PMC13388032; doi:10.3389/fvets.2026.1863620)
Supplement: SUPPLEMENTARY FILE S1. — Nanoparticle tracking analysis (size distribution (nm) and particle concentration (particles/mL)) of UF-derived EVs obtained from winter (W) and summer (S) samples. [file Table_1.XLSX]

## Sheet: Foglio1
	Mean nm	Conc Part/ml
UL-W1	256.8	24600000000
UL-W2	239.2	95600000000
UL-W3	256.8	140200000000
UL-W4	229.2	39800000000
UL-W5	359.9	81200000000
UL-W6	179.7	9940000000
UL-W7	202.2	5820000000	Winter
UL-W8	222.1	81800000000	Mean nm	Conc Part/ml
UL-W9	188.3	18420000000	235.1	52198000000	Average
UL-W10	216.8	24600000000	51.0056	4.48455e+10	St.dev
UL-S1	278	68200000000
UL-S2	241.3	4380000000
UL-S3	234.4	11340000000
UL-S4	243.5	30800000000
UL-S5	223.8	19740000000
UL-S6	275.4	24000000000
UL-S7	270.8	50600000000	Summer
UL-S8	244.5	58200000000	Mean nm	Conc Part/ml
UL-S9	266.7	31200000000	253.24	32106000000	Average
UL-S10	254	22600000000	18.6479	2.06483e+10	St.dev
			Tot
			Mean nm	Conc Part/ml
			244.17	42152000000	Average
			38.518	3.55081e+10	St.dev
