# Supplementary material for: Heat stress modulates extracellular vesicles miRNA cargo in bovine uterine fluid and uterine function
Source: Front Vet Sci. 2026 Jul 8;13:1863620. doi: 10.3389/fvets.2026.1863620 (PMC13388032; doi:10.3389/fvets.2026.1863620)
Supplement: SUPPLEMENTARY FILE S3. — Differentially expressed miRNAs DE-miRNAs between UF-derived EVs obtained from winter (W) and summer (S) samples. [file Table_3.XLSX]

## Sheet: Foglio1
miRNA	logFC	logCPM	LR	PValue	FDR
bta-miR-12034	-5.2122	10.8517	32.691	1.08035e-08	8.41593e-06
bta-miR-2898	-6.65509	8.60647	30.6444	3.09928e-08	1.20717e-05
bta-miR-2358	-8.30395	6.58567	29.4636	5.69775e-08	1.47952e-05
bta-miR-2305	-6.18422	6.05126	27.8494	1.31133e-07	2.55382e-05
bta-miR-2478	-4.99477	8.38721	26.2017	3.07558e-07	4.79176e-05
bta-miR-12023	-7.06328	3.96983	23.5942	1.18946e-06	0.000154431
bta-miR-1260b	-4.37105	5.68709	23.0277	1.59687e-06	0.000157471
bta-miR-1	-4.80265	9.55305	23.0034	1.61716e-06	0.000157471
bta-miR-12030	-3.84608	7.2603	22.4944	2.10757e-06	0.000182422
bta-miR-11976	-5.77035	8.3828	21.3403	3.84571e-06	0.000299581
bta-miR-149-3p	-4.07019	4.92708	21.0526	4.4684e-06	0.000316444
bta-miR-2892	-4.60312	10.5558	20.7314	5.28418e-06	0.000343031
bta-miR-202	-2.97866	7.27827	19.8763	8.26201e-06	0.000495085
bta-miR-2899	-6.06962	3.77508	19.5459	9.82091e-06	0.000546463
bta-miR-2881	-7.09643	4.43186	19.2847	1.12607e-05	0.000584804
bta-miR-873	-3.03795	2.26788	18.7323	1.50413e-05	0.000732324
bta-miR-11975	-5.35908	7.86494	18.6126	1.60157e-05	0.000733896
bta-miR-1343-5p	-4.13868	4.89013	18.0336	2.17038e-05	0.000939291
bta-miR-11980	-3.34417	11.85	16.0008	6.33146e-05	0.0025959
bta-miR-3956	-7.23002	0.665319	15.7556	7.20739e-05	0.00280728
bta-miR-2434	-8.88239	2.33497	15.3772	8.80446e-05	0.00326603
bta-miR-10177-5p	-8.13059	2.44891	15.0592	0.000104189	0.00363425
bta-miR-2325c	-3.62234	2.26356	14.9775	0.000108802	0.00363425
bta-miR-148b	1.67072	10.9686	14.9044	0.000113098	0.00363425
bta-miR-2304	-5.3198	3.09993	14.8464	0.000116632	0.00363425
bta-miR-1284	-6.68972	3.73205	14.3285	0.000153526	0.00459989
bta-miR-3141	-6.11886	2.14826	14.1998	0.000164387	0.00474286
bta-miR-2431-3p	-3.63783	4.5696	14.0535	0.000177681	0.00494334
bta-miR-122	-2.38456	6.97737	13.9791	0.000184853	0.00496554
bta-miR-10167-3p	-2.62552	3.61917	13.8377	0.000199299	0.00517514
bta-miR-2473	-7.53183	1.24709	13.6516	0.000220055	0.00552978
bta-miR-124b	-8.21847	1.2685	13.16	0.000285984	0.0068076
bta-miR-124a	-8.21847	1.2685	13.1444	0.000288384	0.0068076
bta-miR-11985	-8.0378	5.77182	12.9854	0.000313924	0.00719255
bta-miR-658	-4.89178	1.75441	12.8343	0.00034033	0.00757478
bta-miR-2374	-4.90808	-0.482998	12.6556	0.000374444	0.00794431
bta-miR-133a	-3.72793	2.59923	12.6412	0.000377329	0.00794431
bta-miR-2285t	3.07035	6.02124	12.4555	0.000416774	0.00848269
bta-miR-11972	-3.37471	9.34331	12.4204	0.000424679	0.00848269
bta-miR-2889	-3.83459	10.9005	12.2363	0.00046868	0.0088279
bta-miR-2300b-3p	-6.85467	0.687565	12.1956	0.000479015	0.0088279
bta-miR-2300a-5p	-6.85485	0.687565	12.1737	0.000484689	0.0088279
bta-miR-1306	-4.10759	5.56755	12.1637	0.000487291	0.0088279
bta-miR-1814c	-5.1861	-0.61565	12.0057	0.000530391	0.00939033
bta-miR-2328-3p	-5.45125	0.139896	11.8523	0.0005759	0.00996948
bta-miR-2438	-6.74301	2.2418	11.7578	0.000605876	0.0101658
bta-miR-133b	-4.70573	0.856603	11.735	0.000613344	0.0101658
bta-miR-2285i	2.76379	3.19668	11.4543	0.000713291	0.0112097
bta-miR-2284w	2.90351	4.17526	11.4436	0.000717409	0.0112097
bta-miR-2310	-5.05743	-0.708686	11.4382	0.000719492	0.0112097
bta-miR-2324	-7.47775	1.01836	11.2713	0.000787135	0.0120231
bta-miR-1247-3p	-5.06364	3.15085	11.103	0.000861867	0.0129114
bta-miR-12014	-2.75671	4.46886	11.0391	0.000892083	0.0131119
bta-miR-2885	-4.69666	2.45857	10.9138	0.000954487	0.0137694
bta-miR-2882	-5.13773	-1.32124	10.7015	0.00107046	0.0147561
bta-miR-2890	-3.19844	9.18545	10.6928	0.00107554	0.0147561
bta-miR-2309	-4.24336	-1.51908	10.6856	0.00107971	0.0147561
bta-miR-12035	-3.12801	3.09829	10.5565	0.00115778	0.0155502
bta-miR-2467-3p	-6.38121	1.18565	10.517	0.00118282	0.0156172
bta-miR-10166-5p	2.7713	1.53575	10.4381	0.00123443	0.016027
bta-miR-365-5p	-3.83504	1.7469	10.3255	0.00131203	0.0167553
bta-miR-1249	-2.36028	2.59371	10.2119	0.00139541	0.0175327
bta-miR-12058	-3.20585	3.87065	9.97788	0.00158432	0.0190281
bta-miR-338	2.72102	8.10638	9.96133	0.00159862	0.0190281
bta-miR-3065	2.72102	8.10638	9.9591	0.00160057	0.0190281
bta-miR-10168-5p	-3.90145	0.0986324	9.94583	0.00161214	0.0190281
bta-miR-2285ct	2.85246	0.190466	9.88789	0.0016637	0.0193437
bta-miR-4444	-5.73833	-0.276113	9.61157	0.00193355	0.0221506
bta-miR-2894	-3.58354	-1.70679	9.56339	0.00198496	0.0224099
bta-miR-199a-5p	1.64636	11.0186	9.33199	0.00225188	0.0250602
bta-miR-3578	-2.72054	3.17931	9.23798	0.00237046	0.0260083
bta-miR-1388-5p	2.0773	2.71334	9.01513	0.00267753	0.0289694
bta-miR-2290	-6.04177	2.38484	8.76779	0.00306597	0.0327176
bta-miR-2285f	2.01857	3.96837	8.73658	0.00311889	0.0328326
bta-miR-2408	4.55046	-1.10982	8.67885	0.00321925	0.0334372
bta-miR-628	1.98398	3.17021	8.64122	0.00328641	0.0336857
bta-miR-301a	1.86382	7.86461	8.61124	0.00334094	0.0337999
bta-miR-205	-2.34029	10.5553	8.50435	0.00354299	0.0353845
bta-miR-2382-3p	-6.26849	1.88425	8.44033	0.00366989	0.0361879
bta-miR-767	-2.81488	2.37076	8.40175	0.00374859	0.0365019
bta-miR-2340	-2.52041	7.62671	8.29153	0.00398304	0.0382456
bta-miR-2401	-3.03021	4.07222	8.27212	0.00402585	0.0382456
bta-miR-2411-3p	-3.07108	3.81636	8.25008	0.00407501	0.0382462
bta-miR-2481	-4.82471	1.01106	7.95151	0.00480472	0.044249
bta-miR-2423	-6.76461	-0.281607	7.94269	0.00482819	0.044249
bta-miR-1247-5p	-5.15719	3.3893	7.87618	0.00500901	0.045059
bta-miR-148a	1.35787	14.2166	7.86781	0.00503226	0.045059
bta-miR-2329-5p	-7.13173	1.13593	7.76174	0.00533644	0.0464346
bta-miR-2329-3p	-7.13174	1.13593	7.75055	0.00536963	0.0464346
bta-miR-2285cp	1.87003	2.19773	7.74423	0.00538846	0.0464346
bta-miR-2428	-4.75603	-0.510991	7.73224	0.00542433	0.0464346
bta-miR-6523a	2.34201	2.15687	7.69345	0.00554216	0.0464598
bta-miR-12012	-3.65376	-1.69244	7.69202	0.00554655	0.0464598
bta-miR-2285cd	2.15075	3.53163	7.49808	0.00617649	0.051186
bta-miR-27a-5p	-2.06418	5.21736	7.45406	0.00632935	0.0517535
bta-miR-125a	-1.71413	12.2508	7.44033	0.00637784	0.0517535
bta-miR-2285bl	2.30823	3.32514	7.3779	0.00660303	0.0526779
bta-miR-6517	-2.29319	4.22753	7.37138	0.006627	0.0526779
bta-miR-2285r	1.82633	1.67302	7.31427	0.00684092	0.0538291
bta-miR-328	-1.90947	6.25379	7.23492	0.00714992	0.0556978
bta-miR-483	-3.982	1.13887	7.2169	0.00722203	0.0557026
bta-miR-2454-5p	-5.89374	-0.0534267	6.86417	0.00879409	0.0671627
bta-miR-376b	1.8632	5.01392	6.83181	0.00895485	0.0677265
bta-miR-12032	-3.19195	1.60732	6.76102	0.00931703	0.0695866
bta-miR-148c	1.29837	10.1573	6.74138	0.00942019	0.0695866
bta-miR-152	1.29067	10.5643	6.7322	0.00946878	0.0695866
bta-miR-2285aj-5p	1.00213	11.1953	6.65887	0.00986633	0.0718306
bta-miR-2285k	1.88482	2.47941	6.63356	0.0100075	0.0721838
bta-miR-2284h-5p	1.97911	1.65833	6.59979	0.0101991	0.0728906
bta-miR-2346	2.24626	2.33282	6.56492	0.0104009	0.073657
bta-miR-486	-1.72444	6.78749	6.35758	0.0116881	0.0813349
bta-miR-935	3.49474	2.09926	6.35671	0.0116938	0.0813349
bta-miR-2285db	1.69938	2.08085	6.20259	0.0127564	0.0879399
bta-miR-2285aa	1.60254	2.3654	6.1651	0.0130295	0.0889647
bta-miR-329a	2.85159	-1.02678	6.15105	0.0131334	0.0889647
bta-miR-2285co	2.1897	3.00595	6.07113	0.0137409	0.0922772
bta-miR-532	1.35171	9.75016	5.96329	0.0146067	0.0972535
bta-miR-331-3p	-1.59486	5.47439	5.93168	0.0148711	0.0981744
bta-miR-424-5p	1.52467	9.48628	5.90108	0.0151316	0.0990546
bta-miR-411c-3p	1.76246	4.1963	5.83865	0.0156779	0.101776
bta-miR-2448-5p	2.11722	0.99099	5.77135	0.0162895	0.104872
bta-miR-874	-1.7499	3.83154	5.74316	0.016553	0.105695
bta-miR-6526	-2.33561	0.383812	5.66526	0.0173042	0.109593
bta-miR-2388-3p	-2.53711	5.82923	5.60963	0.017862	0.112214
bta-miR-2284t-3p	2.84862	-0.609069	5.56886	0.0182826	0.113142
bta-miR-1839	1.3917	8.34062	5.56717	0.0183003	0.113142
bta-miR-192	1.11901	11.1811	5.53103	0.0186821	0.114593
bta-miR-193a-3p	2.58374	-0.0401166	5.4658	0.0193921	0.116665
bta-miR-409a	1.83607	1.73237	5.4616	0.0194388	0.116665
bta-miR-188	1.35923	3.59203	5.45788	0.0194802	0.116665
bta-miR-15a	1.45389	8.05653	5.4455	0.0196188	0.116665
bta-miR-10173-5p	-2.54394	0.65896	5.42206	0.0198839	0.117345
bta-miR-26b	0.985716	15.055	5.38779	0.0202781	0.117908
bta-miR-2284ab	1.81022	7.33665	5.38746	0.020282	0.117908
bta-miR-2285cn	4.19489	-1.25622	5.30464	0.0212687	0.122728
bta-miR-185	1.06503	9.49655	5.28991	0.0214494	0.122861
bta-miR-2442	-4.1274	-0.879592	5.19822	0.0226101	0.127794
bta-miR-11988	-2.3481	4.26584	5.16985	0.0229822	0.127794
bta-miR-3533	-3.14008	-1.06606	5.1606	0.023105	0.127794
bta-miR-2484	-2.49727	3.10528	5.15569	0.0231703	0.127794
bta-miR-2454-3p	-3.49994	-0.668284	5.14747	0.0232803	0.127794
bta-miR-2285cj	2.05398	2.03368	5.14637	0.023295	0.127794
bta-miR-3957	4.08535	-1.30007	5.08625	0.0241163	0.131375
bta-miR-1307	-1.55689	5.90495	4.99172	0.0254689	0.137174
bta-miR-2285bn	1.47859	2.94641	4.97885	0.025659	0.137174
bta-miR-11973	3.65287	2.21175	4.97547	0.0257091	0.137174
bta-miR-15b	1.43749	8.48672	4.9478	0.0261239	0.137582
bta-miR-2285e	2.2284	1.40852	4.94017	0.0262395	0.137582
bta-miR-763	-3.80374	-1.28611	4.93518	0.0263154	0.137582
bta-miR-7865	-3.39773	-0.668332	4.88216	0.0271357	0.140155
bta-let-7i	1.02919	13.5258	4.87684	0.0272193	0.140155
bta-miR-2904	-2.76212	3.44052	4.86875	0.0273473	0.140155
bta-miR-2285bf	1.51935	7.38757	4.82612	0.0280316	0.142478
bta-miR-10182-3p	-2.25315	-0.271366	4.81785	0.0281664	0.142478
bta-miR-206	-2.37751	4.05829	4.76482	0.0290471	0.145985
bta-miR-10175-5p	3.23058	-0.724444	4.72711	0.0296907	0.148263
bta-miR-92b	-1.43761	6.68035	4.69251	0.0302944	0.150314
bta-miR-330	1.77015	0.874598	4.65287	0.0310016	0.151557
bta-miR-1777a	-2.90357	-0.0622722	4.64883	0.0310747	0.151557
bta-miR-2285de	1.34833	2.41907	4.64586	0.0311285	0.151557
bta-miR-2285cm	1.40808	2.52264	4.58007	0.0323459	0.154855
bta-miR-2285ao	1.62211	4.26612	4.5791	0.0323643	0.154855
bta-miR-16a	1.0978	13.9469	4.57709	0.0324023	0.154855
bta-miR-16b	1.15492	10.1214	4.54376	0.0330389	0.156935
bta-miR-141	-1.18563	14.2243	4.5108	0.0336815	0.158073
bta-miR-6528	-2.28133	3.61346	4.49732	0.0339479	0.158073
bta-miR-195	1.0128	8.5761	4.49642	0.0339659	0.158073
bta-miR-2284d	1.098	10.3828	4.48273	0.0342389	0.158073
bta-miR-2285ae	1.56817	4.22725	4.47635	0.0343671	0.158073
bta-miR-2360	-4.33679	-0.75624	4.46995	0.0344961	0.158073
bta-miR-199b	1.19838	12.8659	4.40243	0.0358878	0.163413
bta-miR-211	-2.62797	1.45572	4.39328	0.0360809	0.163413
bta-miR-223	2.33464	12.2402	4.32975	0.0374518	0.168641
bta-miR-6533	1.23475	2.67957	4.30965	0.0378967	0.169664
bta-miR-2333	-4.45727	-1.18407	4.2928	0.0382741	0.170374
bta-miR-12004	-2.48944	1.78214	4.27035	0.0387828	0.171658
bta-miR-490	1.78957	4.4449	4.25191	0.0392062	0.172552
bta-miR-12008	2.72175	0.0299749	4.19598	0.0405199	0.177332
bta-miR-2284l	3.10631	-1.64091	4.10851	0.0426679	0.185574
bta-miR-11991	1.83427	0.863444	4.09433	0.0430273	0.185574
bta-miR-2406	-1.84766	0.982973	4.09077	0.0431179	0.185574
bta-miR-11986	-3.17585	-0.972307	4.06166	0.0438675	0.187065
bta-miR-12002b	4.40957	-1.13303	4.05868	0.0439448	0.187065
bta-miR-1271	1.39819	3.21196	3.96782	0.0463778	0.194568
bta-miR-451	1.33468	5.92087	3.96666	0.0464098	0.194568
bta-miR-1603	-3.02507	-1.52828	3.96496	0.0464566	0.194568
bta-miR-2449	-2.4833	0.192861	3.85831	0.0495002	0.206207
bta-miR-146a	-1.43138	10.5548	3.84874	0.0497834	0.206283
bta-miR-148d	1.42116	6.21578	3.83082	0.0503182	0.207396
bta-miR-2338	-2.09517	1.10722	3.80038	0.0512408	0.210087
bta-miR-19b	1.10782	11.5203	3.79105	0.0515273	0.210156
bta-miR-2285ar	1.48997	0.917462	3.77246	0.0521028	0.211386
bta-miR-11987	-1.42403	10.8595	3.75423	0.052674	0.211386
bta-miR-11982	-4.14619	-0.486986	3.75363	0.0526929	0.211386
bta-miR-2450b	4.06229	-1.39514	3.74062	0.0531048	0.211386
bta-miR-2285az	1.78425	0.377423	3.73808	0.0531856	0.211386
bta-miR-1777b	-2.48255	0.0206882	3.7132	0.0539837	0.213469
bta-miR-542-5p	1.25974	6.272	3.65895	0.0557688	0.219387
bta-miR-2431-5p	1.27676	3.1927	3.64422	0.0562642	0.219387
bta-miR-136	1.47017	1.43957	3.64227	0.0563299	0.219387
bta-miR-12048	-2.10241	0.00334966	3.63411	0.0566068	0.219387
bta-miR-2285bi	1.45598	0.933544	3.57945	0.0584984	0.225595
bta-miR-25	0.763349	12.8819	3.56103	0.0591509	0.226988
bta-miR-2313-3p	2.15493	0.472993	3.52524	0.0604411	0.228735
bta-miR-10172-3p	2.04865	1.12351	3.52519	0.0604428	0.228735
bta-miR-6119-3p	1.02473	7.45933	3.52398	0.0604871	0.228735
bta-miR-219-5p	-1.35272	2.46067	3.45129	0.0632026	0.233888
bta-miR-2285cl	-1.63894	-0.602942	3.45067	0.0632263	0.233888
bta-miR-1296	-1.75898	3.33687	3.45045	0.0632347	0.233888
bta-miR-12038	-1.44049	0.75252	3.4484	0.0633129	0.233888
bta-miR-12019	4.14006	-1.26385	3.44741	0.063351	0.233888
bta-miR-204	-0.996732	6.43725	3.42327	0.0642835	0.235607
bta-miR-363	1.51282	0.800932	3.41974	0.0644213	0.235607
bta-miR-10176-5p	-2.95349	-0.338929	3.38453	0.0658109	0.239564
bta-miR-2355-3p	3.05031	-1.65225	3.34273	0.0675026	0.244435
bta-miR-2887	-1.62669	5.44208	3.33606	0.0677766	0.244435
bta-miR-655	1.58083	1.19992	3.31446	0.0686728	0.246526
bta-miR-2284z	1.09932	6.71172	3.28109	0.0700823	0.250432
bta-miR-199a-3p	0.846758	13.4017	3.25493	0.0712091	0.251974
bta-miR-3604	0.846758	13.4017	3.25409	0.0712457	0.251974
bta-miR-2387	-1.21085	5.77921	3.24397	0.0716869	0.251974
bta-miR-2474	-3.02945	-0.462858	3.24121	0.0718077	0.251974
bta-miR-2285by	1.78897	0.631657	3.23363	0.0721408	0.252007
bta-miR-2285cy	1.98926	0.136767	3.18207	0.0744504	0.258062
bta-miR-30a-5p	-0.943415	13.4208	3.16725	0.0751289	0.258062
bta-miR-2284m	1.18503	2.60921	3.16652	0.0751625	0.258062
bta-miR-2299-3p	1.5547	3.25724	3.15686	0.0756087	0.258062
bta-miR-3613a	1.32015	4.84657	3.15204	0.0758322	0.258062
bta-miR-10171-3p	-1.951	-0.0408433	3.1514	0.0758617	0.258062
bta-miR-34a	0.89129	11.0138	3.11649	0.0775036	0.261462
bta-miR-2334	-3.7971	-0.683607	3.11588	0.0775324	0.261462
bta-miR-2285b	1.64911	2.27804	3.09249	0.0786541	0.264102
bta-miR-29d-5p	-1.13789	6.63731	3.05393	0.0805418	0.269279
bta-miR-320b	-2.65934	-0.0674388	3.01956	0.0822658	0.272984
bta-miR-2337	-2.59871	-1.07144	3.00527	0.082994	0.272984
bta-miR-129-5p	1.67987	8.51554	3.00472	0.0830222	0.272984
bta-miR-129	1.67987	8.51554	3.00415	0.0830517	0.272984
bta-miR-2419-3p	2.55892	-0.784763	2.92793	0.0870592	0.283697
bta-miR-2323	1.88167	-0.390446	2.91886	0.0875496	0.283697
bta-miR-2284y	1.0429	4.17914	2.9154	0.0877378	0.283697
bta-miR-11978	-2.65491	-0.0351523	2.91485	0.0877677	0.283697
bta-miR-22-3p	-0.89721	6.91932	2.88889	0.0891924	0.287111
bta-miR-452	1.08865	10.8257	2.86782	0.0903671	0.289695
bta-miR-383	-1.88044	2.24652	2.85667	0.0909957	0.290515
bta-miR-2468	1.84907	1.447	2.81056	0.0936457	0.297755
bta-miR-2285s	2.7787	-1.71554	2.77097	0.0959881	0.302974
bta-miR-30e-5p	-0.81695	12.2112	2.76403	0.0964049	0.302974
bta-miR-2285bx	3.18355	-1.60359	2.76322	0.096454	0.302974
bta-miR-12050	-3.44559	-1.41287	2.75519	0.0969393	0.302974
bta-miR-12010	3.17435	-1.60739	2.75037	0.0972318	0.302974
bta-miR-2285ap	1.2109	1.15857	2.72612	0.0987185	0.306381
bta-miR-376a	1.20874	2.90487	2.71158	0.0996224	0.307292
bta-miR-12059	-2.3036	-1.56214	2.70872	0.0998009	0.307292
bta-miR-544a	2.56271	-0.546295	2.68799	0.101107	0.310078
bta-miR-758	2.44907	-1.00129	2.68179	0.101502	0.310078
bta-miR-2285ag-3p	2.41586	-0.376873	2.64615	0.103801	0.315386
bta-miR-2410	-2.49043	-0.488752	2.64236	0.104049	0.315386
bta-miR-2888	-2.35302	-0.818365	2.63128	0.104777	0.31595
bta-miR-144	1.36921	3.24066	2.62721	0.105046	0.31595
bta-miR-369-5p	-2.71948	-1.38359	2.61598	0.105792	0.316723
bta-miR-200a	-0.741373	15.8322	2.61112	0.106117	0.316723
bta-miR-362-3p	1.44516	0.602404	2.56425	0.109305	0.324994
bta-miR-10181-5p	-1.86823	-0.775896	2.55431	0.109994	0.3258
bta-miR-369-3p	1.1219	3.1848	2.54672	0.110524	0.326128
bta-miR-1248	-2.23278	0.326185	2.53607	0.111272	0.327097
bta-miR-125b	-0.832902	13.7062	2.51095	0.113058	0.331098
bta-miR-496	1.94385	-0.398537	2.47662	0.115551	0.337131
bta-miR-296-5p	-1.2573	0.566329	2.44551	0.117862	0.342591
bta-miR-6123	1.25028	3.18998	2.4341	0.118722	0.34269
bta-miR-2386	-2.09894	-1.63377	2.42111	0.11971	0.34269
bta-miR-769	-0.906661	7.24356	2.41151	0.120446	0.34269
bta-miR-2285bc	-1.62287	3.93803	2.41074	0.120506	0.34269
bta-miR-12036	2.89874	-1.67764	2.40682	0.120808	0.34269
bta-miR-3601	1.03169	6.96502	2.40664	0.120821	0.34269
bta-miR-11989	1.2462	0.863443	2.39886	0.121424	0.34269
bta-miR-200c	-0.628961	13.4288	2.39633	0.12162	0.34269
bta-miR-7857-5p	1.16642	2.27657	2.39331	0.121855	0.34269
bta-miR-2422	1.57201	-0.125423	2.38495	0.122509	0.343289
bta-miR-2400	-2.68104	0.210621	2.3688	0.123782	0.345615
bta-miR-2440	-2.5047	-0.561529	2.35574	0.124823	0.347151
bta-miR-2285be	0.947096	1.40888	2.34675	0.125544	0.347151
bta-miR-378d	0.921888	8.12988	2.34071	0.126032	0.347151
bta-miR-20a	0.739007	9.47799	2.337	0.126333	0.347151
bta-miR-193a-5p	-1.28238	6.29093	2.33419	0.126561	0.347151
bta-miR-1185	2.51602	-0.883231	2.29806	0.129536	0.354064
bta-miR-30d	-0.708093	12.0099	2.28472	0.130654	0.355871
bta-miR-2416	1.21307	0.768437	2.2325	0.135135	0.366796
bta-miR-376e	1.02728	3.3047	2.20424	0.137632	0.372275
bta-miR-219b-3p	-1.12825	1.83677	2.17301	0.140452	0.378587
bta-miR-27b	0.731277	13.6115	2.14568	0.142971	0.384051
bta-miR-425-3p	1.00299	6.16968	2.12767	0.144661	0.387253
bta-miR-7861	1.26714	1.27095	2.12231	0.145168	0.38728
bta-miR-2902	-2.29029	-1.51399	2.11074	0.146269	0.388426
bta-miR-142-5p	1.29569	7.76467	2.10733	0.146595	0.388426
bta-miR-2285dh	-2.12002	-0.435675	2.09855	0.147439	0.389249
bta-miR-6519	1.30715	1.15509	2.09373	0.147905	0.389249
bta-miR-2460	-2.4545	-1.52692	2.08067	0.149175	0.39127
bta-miR-2285cv	0.925308	2.34112	2.07551	0.14968	0.391277
bta-miR-326	-1.10911	3.16878	2.06284	0.150929	0.391467
bta-miR-2285dl-3p	1.79712	-0.983224	2.06094	0.151117	0.391467
bta-miR-197	-0.895262	6.11566	2.0595	0.15126	0.391467
bta-miR-12017	2.91608	-0.850505	2.04738	0.152468	0.392193
bta-miR-2284s	0.999339	0.944964	2.04659	0.152547	0.392193
bta-miR-2285bw	1.14682	0.582174	2.02556	0.154672	0.395906
bta-miR-2284k	0.680501	9.70238	2.02226	0.155008	0.395906
bta-miR-301b	1.01586	0.894527	1.95687	0.161848	0.410044
bta-miR-6525	0.839706	1.06739	1.94835	0.162764	0.410044
bta-miR-2285bh	1.21358	0.98533	1.94805	0.162797	0.410044
bta-miR-2285ay	1.27444	-0.385579	1.9418	0.163473	0.410044
bta-miR-2284b	1.46282	0.0451517	1.93975	0.163696	0.410044
bta-miR-409b	-1.0508	3.34472	1.93969	0.163702	0.410044
bta-miR-2347	-1.95625	-1.44111	1.93205	0.164534	0.410808
bta-miR-17-3p	1.63268	-0.772022	1.92126	0.165718	0.412443
bta-miR-10162-5p	-1.21723	2.92936	1.9093	0.167041	0.41441
bta-miR-2463	-1.57443	0.113564	1.8738	0.171041	0.42131
bta-miR-2285bz	0.890273	1.71317	1.86285	0.172297	0.42131
bta-miR-708	0.863554	5.57682	1.85764	0.172898	0.42131
bta-miR-433	-2.91898	-0.878274	1.85521	0.173179	0.42131
bta-miR-1291	-1.26343	1.211	1.8534	0.173388	0.42131
bta-miR-2381	-1.91914	-1.24641	1.85307	0.173427	0.42131
bta-miR-7	0.718742	10.594	1.85151	0.173608	0.42131
bta-miR-200b	-0.641718	13.5011	1.8443	0.174448	0.422035
bta-miR-181c	0.923076	5.25736	1.82623	0.176573	0.424454
bta-miR-2285aw	1.08373	0.964246	1.81838	0.177506	0.424454
bta-miR-187	1.10907	2.09038	1.81685	0.177688	0.424454
bta-miR-1584-5p	-2.31994	-1.03078	1.81594	0.177797	0.424454
bta-miR-2285cz	1.65294	-0.924183	1.8128	0.178172	0.424454
bta-miR-2285bb	0.914813	6.18579	1.79435	0.180397	0.428443
bta-miR-2284r	0.944545	0.592235	1.78037	0.182104	0.431183
bta-miR-215	0.903609	6.22189	1.76606	0.18387	0.433291
bta-miR-2285p	1.08881	6.08328	1.76416	0.184107	0.433291
bta-miR-660	0.788264	8.99836	1.74418	0.18661	0.437859
bta-miR-2458	-1.98274	-1.15704	1.71625	0.190176	0.444887
bta-let-7d	0.571222	10.1715	1.70417	0.191744	0.446916
bta-miR-12046	-1.90821	-1.16894	1.69937	0.192371	0.446916
bta-miR-2284q	-1.38598	-0.788546	1.69636	0.192765	0.446916
bta-miR-11977	0.761323	1.81722	1.68821	0.193837	0.447818
bta-miR-2284n	0.800517	2.14148	1.68468	0.194304	0.447818
bta-miR-484	-0.950494	4.80468	1.6801	0.194911	0.447894
bta-miR-11994	1.25771	-0.581119	1.65394	0.198424	0.453396
bta-miR-196b	0.733911	8.68078	1.64752	0.199296	0.453396
bta-miR-2285ci	-1.13294	2.12777	1.64472	0.19968	0.453396
bta-miR-375	-0.919706	9.2317	1.64229	0.200012	0.453396
bta-miR-2285at	0.985148	0.710867	1.63312	0.201273	0.453396
bta-miR-2285cw	0.884621	2.21375	1.62547	0.20233	0.453396
bta-miR-2284aa	0.886762	4.84867	1.62463	0.202447	0.453396
bta-miR-2285y	0.886771	4.84867	1.62405	0.202527	0.453396
bta-miR-6531	-1.5405	-0.326299	1.62393	0.202544	0.453396
bta-miR-2379	-2.12318	-1.58993	1.5995	0.205974	0.459753
bta-miR-2366	1.33252	-0.0777589	1.58601	0.207897	0.461559
bta-miR-6518	0.872749	2.18	1.58551	0.207968	0.461559
bta-miR-24	-1.79445	-1.09516	1.57396	0.209633	0.462836
bta-miR-2285br	0.79267	1.17873	1.5728	0.209801	0.462836
bta-miR-2399-3p	2.04799	-1.84381	1.56918	0.210326	0.462836
bta-miR-1835	-1.88707	-1.01319	1.55698	0.212108	0.46525
bta-miR-29c	0.762445	14.3048	1.55351	0.212618	0.46525
bta-let-7g	0.566052	12.8547	1.54926	0.213245	0.465317
bta-miR-11981	-2.5205	-1.21781	1.5416	0.21438	0.465489
bta-miR-107	0.606597	9.28551	1.54031	0.214572	0.465489
bta-miR-29d-3p	0.771076	6.59816	1.53555	0.215281	0.465489
bta-miR-12027	-3.2892	-0.766813	1.53266	0.215714	0.465489
bta-miR-10164-3p	1.05121	0.411652	1.52386	0.217036	0.467047
bta-miR-503-5p	0.825225	2.64799	1.5188	0.217801	0.467402
bta-miR-2361	2.58834	-1.05171	1.51309	0.218668	0.467974
bta-miR-376d	-1.13087	2.40742	1.49774	0.22102	0.471711
bta-miR-449c	1.3365	2.3958	1.49255	0.22182	0.472126
bta-miR-11995	-1.4967	0.63518	1.47868	0.223981	0.475425
bta-miR-2466-5p	-2.54613	0.652606	1.46773	0.225705	0.477297
bta-miR-365-3p	0.715877	7.00907	1.4653	0.226088	0.477297
bta-miR-194b	-0.734616	3.28207	1.43961	0.230202	0.484439
bta-miR-378	0.587796	10.9742	1.43645	0.230715	0.484439
bta-miR-2483-3p	0.787145	5.2414	1.43047	0.231688	0.484554
bta-miR-194	-0.655071	8.76102	1.42847	0.232014	0.484554
bta-miR-150	-0.716891	8.1211	1.4236	0.232811	0.484919
bta-miR-143	0.548312	13.6478	1.41645	0.233989	0.486072
bta-miR-654	1.34563	0.0650362	1.39815	0.237034	0.491088
bta-miR-2285ad	0.716018	3.63249	1.38434	0.239364	0.494601
bta-miR-2376	1.0726	0.939466	1.37454	0.241034	0.495335
bta-miR-449b	0.980485	4.79429	1.36787	0.242177	0.495335
bta-miR-2339	-1.99063	-1.15565	1.36638	0.242435	0.495335
bta-miR-10225b	1.148	2.18035	1.35538	0.24434	0.495335
bta-miR-2285au	0.759447	5.09227	1.35216	0.244901	0.495335
bta-miR-507-3p	1.47174	-0.245737	1.35098	0.245106	0.495335
bta-miR-183	0.605589	9.325	1.34773	0.245676	0.495335
bta-miR-11984	-1.3686	-0.777102	1.34758	0.245701	0.495335
bta-miR-151-3p	-0.522978	10.8998	1.3467	0.245855	0.495335
bta-miR-885	-1.17709	3.64742	1.34543	0.246078	0.495335
bta-miR-432	-0.751756	7.21678	1.31746	0.251048	0.501648
bta-miR-2285o	0.781606	0.717978	1.31524	0.251449	0.501648
bta-miR-103	0.461378	12.3845	1.31355	0.251753	0.501648
bta-miR-26c	0.425377	14.5291	1.31304	0.251844	0.501648
bta-miR-6535	-1.16912	0.281128	1.30761	0.252827	0.501648
bta-miR-411b	1.16951	0.114133	1.30296	0.253674	0.501648
bta-miR-2447	-1.40101	1.91848	1.30269	0.253722	0.501648
bta-miR-2349	-2.29328	-1.42932	1.29227	0.25563	0.504141
bta-miR-2350	-1.06332	-0.818919	1.27422	0.258977	0.509453
bta-miR-2389	-1.66243	-1.28155	1.24884	0.263774	0.517582
bta-miR-10178-5p	-1.7464	-1.59894	1.24346	0.264805	0.518299
bta-miR-494	0.769316	3.13656	1.23604	0.266235	0.519792
bta-miR-24-3p	0.428265	11.0833	1.22463	0.268453	0.521154
bta-miR-12044	2.12297	-1.22735	1.21715	0.26992	0.521154
bta-miR-10225a	-1.30619	4.61562	1.21401	0.27054	0.521154
bta-miR-2370-5p	1.10929	-0.320449	1.21219	0.2709	0.521154
bta-miR-11986b	0.647006	6.61592	1.21216	0.270905	0.521154
bta-miR-2461-5p	-1.56812	-1.51013	1.21195	0.270946	0.521154
bta-miR-669	-0.519145	9.61948	1.20545	0.272235	0.521311
bta-miR-29b	0.64962	12.7994	1.20119	0.273083	0.521311
bta-miR-6119-5p	0.71458	7.39318	1.19788	0.273746	0.521311
bta-miR-2412	-1.9368	-1.0575	1.19621	0.27408	0.521311
bta-miR-29e	0.676145	7.22072	1.19475	0.274374	0.521311
bta-miR-23a	0.40868	12.7079	1.15835	0.281809	0.533411
bta-miR-31	-0.599997	9.71641	1.15579	0.28234	0.533411
bta-miR-382	-0.73843	6.56626	1.1536	0.282797	0.533411
bta-miR-2284i	0.787964	0.442318	1.14594	0.284401	0.535141
bta-miR-12056	-1.38877	-0.990603	1.13643	0.286408	0.536931
bta-miR-7857-3p	-1.47555	-0.127923	1.13069	0.287628	0.536931
bta-miR-2284x	0.513803	9.37757	1.12789	0.288226	0.536931
bta-miR-22-5p	-0.629744	3.99644	1.12557	0.288723	0.536931
bta-miR-876	1.52982	-1.07995	1.12521	0.288798	0.536931
bta-miR-545-3p	-0.950982	0.837235	1.11778	0.290397	0.538618
bta-miR-2320-5p	0.794143	0.755356	1.10517	0.293134	0.542402
bta-miR-450b	0.684717	5.76664	1.09024	0.296417	0.545909
bta-miR-99b	-0.48489	10.6381	1.09018	0.296431	0.545909
bta-miR-615	-1.60756	-1.56614	1.08591	0.297379	0.546365
bta-miR-182	0.582105	11.344	1.08095	0.298486	0.547107
bta-miR-10174-3p	-0.409414	11.7258	1.06669	0.301695	0.551692
bta-miR-33a	0.688067	6.04749	1.0618	0.302806	0.552425
bta-miR-6529a	0.556703	7.6198	1.04831	0.305897	0.555174
bta-miR-2364	-1.76607	-1.63825	1.04476	0.306717	0.555174
bta-miR-134	1.85233	-1.31377	1.04043	0.307721	0.555174
bta-miR-139	0.618796	5.55524	1.03978	0.307872	0.555174
bta-miR-1246	-1.08779	9.75877	1.03977	0.307876	0.555174
bta-miR-2457	1.11892	0.317038	1.0355	0.308871	0.555683
bta-miR-101	0.724751	11.3567	1.02577	0.311154	0.5585
bta-miR-10179-5p	1.47607	-0.726	1.00808	0.315364	0.564754
bta-miR-2284p	1.01678	-0.563488	0.986819	0.320521	0.568332
bta-miR-455-5p	0.863456	1.945	0.986227	0.320666	0.568332
bta-miR-18a	0.619952	2.49203	0.980152	0.322161	0.568332
bta-miR-2285ax	0.80646	0.382293	0.97657	0.323047	0.568332
bta-miR-370	-0.964982	4.35712	0.976142	0.323153	0.568332
bta-miR-2285an	1.11261	-0.266067	0.974015	0.323681	0.568332
bta-miR-381	0.707107	4.01191	0.973711	0.323756	0.568332
bta-miR-11992	0.594489	2.96605	0.972782	0.323987	0.568332
bta-miR-184	-0.858804	9.03414	0.97263	0.324025	0.568332
bta-miR-2292	-1.4549	-1.62325	0.970094	0.324657	0.568332
bta-miR-744	-0.662138	6.62594	0.962084	0.326662	0.57056
bta-miR-2452	-1.04149	0.107685	0.955648	0.328286	0.572113
bta-miR-10185-5p	-2.00032	-0.588178	0.945887	0.330769	0.575153
bta-miR-2285bp	1.11656	-0.407344	0.938996	0.332536	0.576939
bta-miR-11998	0.946648	0.103114	0.932365	0.334249	0.578622
bta-miR-154b	-0.994275	0.759513	0.919772	0.337535	0.583015
bta-miR-2285bd	1.30597	-0.620666	0.914166	0.339011	0.583244
bta-miR-142-3p	0.817662	2.58168	0.910954	0.339861	0.583244
bta-miR-8550	1.31723	-1.31943	0.910756	0.339914	0.583244
bta-let-7c	-0.485532	11.8884	0.888872	0.345783	0.590665
bta-miR-2399-5p	0.587798	1.09285	0.886786	0.34635	0.590665
bta-miR-219	1.144	-0.597622	0.879806	0.348255	0.590665
bta-miR-99a-3p	-1.08799	0.610429	0.875578	0.349416	0.590665
bta-miR-7858	0.683435	3.87082	0.874264	0.349778	0.590665
bta-miR-378b	-0.612222	2.25441	0.873629	0.349953	0.590665
bta-miR-497	-0.522169	8.19829	0.872541	0.350253	0.590665
bta-miR-6524	0.59573	3.74969	0.872354	0.350304	0.590665
bta-miR-28	0.581777	2.99881	0.868621	0.351337	0.591127
bta-miR-504	-0.644594	6.46168	0.860761	0.353526	0.592544
bta-miR-4523	1.57675	-1.41089	0.856942	0.354596	0.592544
bta-miR-2285as	1.53489	-1.44702	0.855778	0.354923	0.592544
bta-miR-664a	1.07465	-0.675162	0.854714	0.355222	0.592544
bta-miR-2343	-0.992374	1.40742	0.848399	0.357006	0.593099
bta-miR-29a	0.468193	15.3112	0.848145	0.357078	0.593099
bta-miR-2369	1.96604	-0.991594	0.834665	0.360927	0.597895
bta-miR-331-5p	-1.48715	-1.51989	0.832165	0.361647	0.597895
bta-miR-329b	-0.703683	1.29651	0.830018	0.362267	0.597895
bta-miR-6516	-1.56603	-0.701565	0.819195	0.365416	0.601816
bta-miR-485	1.32265	0.461503	0.803641	0.370007	0.608092
bta-miR-2285dd	-0.604856	4.07802	0.797787	0.371756	0.609113
bta-miR-23b-3p	-0.362472	11.5611	0.796332	0.372192	0.609113
bta-miR-421	0.498575	7.30612	0.791117	0.373763	0.610401
bta-miR-98	0.435542	8.9927	0.786185	0.375256	0.611558
bta-miR-3600	-0.446163	8.81139	0.778857	0.377491	0.61344
bta-miR-2285bs	-1.35623	-1.25187	0.775211	0.37861	0.61344
bta-miR-2426	-1.42324	-1.32596	0.77299	0.379294	0.61344
bta-miR-2284c	0.904091	0.523526	0.772124	0.379561	0.61344
bta-miR-379	-0.59805	6.70613	0.769457	0.380385	0.613499
bta-miR-1842	0.615906	2.20852	0.760272	0.383243	0.616832
bta-miR-2285df	-0.695408	1.07829	0.751446	0.386019	0.620018
bta-miR-1468	-0.400302	9.72676	0.736092	0.390916	0.626591
bta-miR-126-5p	0.559708	9.01939	0.724022	0.394828	0.631562
bta-miR-186	0.352128	11.6067	0.714103	0.398085	0.635468
bta-miR-2397-3p	1.13297	-0.988666	0.710889	0.399149	0.635863
bta-miR-2285ca	0.982725	-0.550965	0.70162	0.40224	0.639479
bta-miR-12060	-1.44553	-0.793459	0.694731	0.40456	0.641858
bta-miR-339a	0.369785	11.963	0.689343	0.406388	0.642734
bta-miR-582	0.767018	2.26085	0.688244	0.406762	0.642734
bta-miR-196a	0.485986	7.28278	0.677809	0.410342	0.646168
bta-miR-12057	-0.905051	0.660267	0.677078	0.410595	0.646168
bta-miR-449a	0.545846	10.6494	0.657575	0.417417	0.655581
bta-miR-2411-5p	-0.580382	2.87599	0.650236	0.420028	0.657539
bta-miR-19a	0.59023	8.23221	0.647607	0.42097	0.657539
bta-miR-96	0.432482	7.73253	0.646975	0.421196	0.657539
bta-miR-2472	-1.30905	-1.29431	0.639758	0.423798	0.65906
bta-miR-2285bq	0.657796	1.3997	0.639581	0.423862	0.65906
bta-miR-2336	0.571057	4.52199	0.629793	0.427431	0.662295
bta-miR-2295	-1.16852	-1.20474	0.627666	0.428213	0.662295
bta-miR-487b	0.581356	1.57074	0.626903	0.428494	0.662295
bta-miR-2285bo	0.516544	0.887067	0.623934	0.429589	0.662673
bta-miR-100	-0.477335	8.05965	0.614547	0.433081	0.666739
bta-miR-2471-5p	-1.46218	-1.35072	0.611387	0.434266	0.667245
bta-miR-7180	-0.565301	0.728748	0.605946	0.436318	0.669078
bta-miR-130a	-0.44678	8.31801	0.601463	0.43802	0.670055
bta-miR-380-3p	0.729187	0.428007	0.596823	0.439793	0.670055
bta-miR-2285q	0.512888	3.20246	0.595714	0.440218	0.670055
bta-miR-2341	1.84064	-1.57053	0.595251	0.440396	0.670055
bta-miR-2285bu	0.893884	-0.675513	0.588276	0.443086	0.671256
bta-miR-299	-0.627761	2.87807	0.58677	0.443671	0.671256
bta-miR-2455	-1.5898	-0.944645	0.586515	0.44377	0.671256
bta-miR-2285bk	-0.834927	1.72551	0.580433	0.446143	0.673161
bta-miR-491	-0.490448	5.62509	0.578864	0.446758	0.673161
bta-miR-2285cq	0.8031	0.204445	0.574595	0.448439	0.67439
bta-miR-23b-5p	-0.662043	0.918694	0.567888	0.4511	0.675552
bta-miR-2285l	0.562175	1.39579	0.566222	0.451764	0.675552
bta-miR-2284v	0.769346	0.532492	0.566099	0.451813	0.675552
bta-miR-92a	-0.411514	9.41577	0.559183	0.454589	0.675689
bta-miR-6520	0.849787	0.332399	0.55779	0.455152	0.675689
bta-miR-2285ck	0.733905	0.106016	0.557475	0.455279	0.675689
bta-miR-10182-5p	-0.92129	-0.679579	0.557241	0.455374	0.675689
bta-miR-323	0.615268	0.985799	0.554727	0.456393	0.675912
bta-miR-2285aq	1.05238	-0.613378	0.551838	0.457568	0.676366
bta-miR-2285cx	-0.759781	0.269013	0.540339	0.462292	0.681224
bta-miR-2357	1.31812	-1.15524	0.53959	0.462603	0.681224
bta-miR-7860	0.820464	1.31103	0.536833	0.463748	0.681623
bta-miR-499	0.542162	7.12925	0.533509	0.465135	0.682374
bta-miR-454	0.411351	5.76784	0.521823	0.470065	0.688309
bta-miR-551b	-0.670796	2.12376	0.506423	0.476691	0.695868
bta-miR-10169-3p	-1.06106	-1.63682	0.505684	0.477013	0.695868
bta-miR-377	1.27114	-0.695415	0.500745	0.479173	0.697497
bta-miR-95	-0.417266	11.7037	0.497512	0.480595	0.697497
bta-miR-33b	0.512427	1.46328	0.497011	0.480816	0.697497
bta-miR-30b-5p	-0.417152	10.6675	0.483589	0.486801	0.704866
bta-miR-18b	0.976504	-0.838802	0.480872	0.488028	0.705331
bta-miR-7864	-0.965481	-1.00587	0.475903	0.490284	0.706067
bta-miR-378c	0.392452	7.7801	0.475759	0.490349	0.706067
bta-miR-2297	-0.667639	0.264622	0.472406	0.491882	0.706968
bta-miR-374a	0.384711	8.54534	0.468899	0.493494	0.707978
bta-miR-2285j	0.420596	4.64983	0.457747	0.498679	0.714101
bta-miR-345-5p	-0.465259	5.90955	0.45228	0.501254	0.715569
bta-miR-155	0.30337	9.2251	0.451673	0.501541	0.715569
bta-miR-2443	-0.524053	2.99799	0.448638	0.502982	0.716313
bta-miR-218	-0.457024	6.34798	0.443237	0.505564	0.717504
bta-miR-6522	0.676314	3.22366	0.443036	0.505661	0.717504
bta-miR-507b	-0.435313	2.47914	0.431313	0.511345	0.724251
bta-miR-137	-1.01239	-0.164229	0.423516	0.515188	0.727558
bta-miR-493	0.438064	4.71705	0.421831	0.516025	0.727558
bta-miR-10a	-0.298311	12.9319	0.419314	0.517279	0.727558
bta-miR-11993	-0.564476	1.32414	0.41794	0.517967	0.727558
bta-miR-3432b	-0.744034	-1.01566	0.417175	0.51835	0.727558
bta-miR-2285av	0.408836	3.18695	0.413432	0.520232	0.728887
bta-miR-320a	-0.366545	9.77392	0.409736	0.522103	0.730195
bta-miR-2403	0.748041	-0.781041	0.403203	0.52544	0.733544
bta-miR-1388-3p	-0.52159	4.4033	0.395998	0.529163	0.736474
bta-miR-2467-5p	-1.04392	-1.70469	0.395487	0.529429	0.736474
bta-miR-2285bm	-0.49495	1.87083	0.388853	0.532903	0.739209
bta-miR-3596	0.20746	16.6624	0.387222	0.533763	0.739209
bta-let-7b	0.20746	16.6624	0.386317	0.534242	0.739209
bta-miR-3431	-0.40375	10.3739	0.381878	0.5366	0.741155
bta-miR-2284f	-0.75353	-1.09135	0.375362	0.540096	0.744663
bta-miR-135b	-0.57877	1.40242	0.373402	0.541156	0.744806
bta-miR-7862	-0.547512	2.21426	0.365705	0.545355	0.747071
bta-miR-6501	-1.18081	-1.41031	0.365259	0.5456	0.747071
bta-miR-214	-0.513151	4.62635	0.365117	0.545678	0.747071
bta-miR-6536	0.963713	-1.27321	0.34878	0.554805	0.758233
bta-miR-503-3p	0.458227	4.53496	0.344181	0.557426	0.760481
bta-miR-11974	0.970928	-1.41561	0.334184	0.563206	0.767023
bta-miR-502a	0.315342	5.27071	0.318232	0.572672	0.774353
bta-miR-12055	-0.682088	5.46461	0.317989	0.572819	0.774353
bta-miR-4449	0.757498	4.81855	0.317848	0.572904	0.774353
bta-miR-2285cc	-0.414069	3.34947	0.313425	0.575586	0.774353
bta-miR-154a	0.465806	4.375	0.312967	0.575865	0.774353
bta-miR-2285n	0.317097	3.96766	0.312675	0.576044	0.774353
bta-miR-181d	0.382218	3.87347	0.312336	0.57625	0.774353
bta-miR-2285cf	0.427308	1.20477	0.311861	0.57654	0.774353
bta-miR-1343-3p	-0.480144	1.09102	0.310074	0.577635	0.774488
bta-miR-2285da	-0.378718	4.21945	0.305363	0.58054	0.777046
bta-miR-191	0.242657	13.1151	0.299239	0.58436	0.780817
bta-miR-345-3p	-0.380574	3.91696	0.294429	0.587396	0.78353
bta-miR-2285di	0.837103	-0.919801	0.281436	0.595761	0.792485
bta-miR-10175-3p	-0.678708	-0.366282	0.28085	0.596144	0.792485
bta-miR-2284ac	0.808974	-1.48805	0.274756	0.600159	0.795249
bta-miR-6775	-0.627393	-0.543066	0.274597	0.600265	0.795249
bta-miR-2285bt	0.353601	2.13171	0.272475	0.601677	0.795669
bta-miR-2285dg	0.319758	1.97804	0.271055	0.602625	0.795669
bta-miR-21-3p	0.406395	3.54567	0.263375	0.607811	0.800238
bta-miR-2313-5p	0.744441	-0.492694	0.262893	0.60814	0.800238
bta-miR-431	-0.557369	-0.631122	0.256962	0.612215	0.804242
bta-miR-495	-0.890298	-1.241	0.254408	0.613988	0.80427
bta-miR-3432a	-0.281205	8.95625	0.253914	0.614332	0.80427
bta-miR-760-3p	-0.393066	4.21132	0.250774	0.61653	0.80427
bta-miR-423-3p	-0.286121	8.5982	0.247843	0.618598	0.80427
bta-miR-2285dj	-0.497147	0.509509	0.247836	0.618603	0.80427
bta-miR-2388-5p	0.889792	-1.50982	0.247753	0.618662	0.80427
bta-miR-132	-0.304527	3.29319	0.246622	0.619464	0.80427
bta-miR-574	-0.242633	8.6848	0.24098	0.623499	0.808163
bta-miR-2407	0.877412	0.0169328	0.238783	0.625086	0.808874
bta-miR-93	-0.252637	11.2485	0.233609	0.628861	0.812409
bta-miR-2354	-0.504309	-0.192734	0.231389	0.630496	0.813172
bta-miR-299-2	-0.380297	2.73259	0.228968	0.63229	0.814139
bta-miR-222	-0.303547	4.99472	0.225471	0.634902	0.816153
bta-miR-127	-0.304238	9.20317	0.221796	0.637675	0.818367
bta-miR-4286	-0.570563	-1.24056	0.208573	0.647888	0.830044
bta-miR-154c	0.350931	4.46448	0.207283	0.648905	0.830044
bta-miR-217	0.893954	-1.61781	0.202224	0.652932	0.833826
bta-miR-424-3p	-0.375584	2.92446	0.194478	0.659216	0.840473
bta-miR-1224	-0.396868	1.08986	0.180545	0.670905	0.853303
bta-miR-12039	-0.60091	-1.28718	0.179888	0.67147	0.853303
bta-miR-2897	-0.753053	-1.66736	0.178303	0.672836	0.853647
bta-miR-339b	-0.215093	10.3225	0.1731	0.677372	0.857481
bta-miR-335	-0.249865	6.66303	0.171975	0.678362	0.857481
bta-miR-190b	0.365751	5.75433	0.170289	0.679855	0.857481
bta-miR-10b	-0.243652	10.542	0.169833	0.680261	0.857481
bta-miR-1814a	-0.547017	-1.603	0.16822	0.681699	0.857785
bta-miR-145	0.203544	10.8944	0.167097	0.682705	0.857785
bta-miR-12053	0.682519	-1.64491	0.160761	0.688456	0.863619
bta-miR-20b	0.496603	-0.180001	0.158281	0.690744	0.863821
bta-miR-181a	-0.187528	7.65766	0.158182	0.690835	0.863821
bta-miR-153	-0.388971	2.05379	0.15532	0.693503	0.865402
bta-miR-592	-0.344389	4.81051	0.154447	0.694321	0.865402
bta-miR-2429	-0.670206	-1.55023	0.150427	0.698128	0.868756
bta-miR-2441	-0.562317	-0.609196	0.148085	0.700372	0.870159
bta-miR-2284j	0.326209	-0.216024	0.141293	0.706999	0.875604
bta-miR-2312	0.32647	-0.216024	0.14129	0.707002	0.875604
bta-miR-106b	0.250424	4.76467	0.131372	0.717014	0.885306
bta-miR-2285am-5p	-0.267784	2.2907	0.131279	0.717109	0.885306
bta-miR-128	0.154386	9.2887	0.129184	0.719279	0.88658
bta-miR-1277	0.337661	2.75905	0.128072	0.720439	0.886607
bta-miR-146b	0.270587	7.4351	0.125957	0.722661	0.886815
bta-miR-374b	-0.221503	6.73824	0.124782	0.723905	0.886815
bta-miR-12052	-0.490548	-0.967002	0.12467	0.724023	0.886815
bta-miR-99a-5p	0.223008	7.36701	0.118427	0.730747	0.893645
bta-miR-30b-3p	-0.236256	1.20352	0.116271	0.733114	0.895135
bta-miR-149-5p	0.213378	6.14033	0.111228	0.73875	0.900605
bta-miR-2437	-0.335279	-0.955534	0.105929	0.744827	0.906595
bta-miR-2284u	0.380532	-0.780884	0.102987	0.748275	0.90937
bta-let-7a-5p	-0.113951	16.8723	0.101849	0.749621	0.909559
bta-miR-2382-5p	-0.449577	-0.714953	0.0995015	0.752429	0.909559
bta-miR-2397-5p	0.433854	-0.774906	0.0984092	0.753747	0.909559
bta-miR-2285ab	-0.271821	-0.428611	0.097684	0.754627	0.909559
bta-miR-147	0.185266	6.54887	0.0973817	0.754995	0.909559
bta-miR-2393	-0.575809	-1.3041	0.0970197	0.755436	0.909559
bta-miR-11983	-0.257374	4.60475	0.0957339	0.75701	0.910048
bta-miR-376c	0.268764	1.15844	0.0915642	0.762198	0.914872
bta-miR-11999	0.436492	-0.560357	0.0904933	0.763551	0.915087
bta-miR-2285z	0.392023	-0.766063	0.0872483	0.767705	0.918651
bta-miR-2461-3p	0.273814	0.503811	0.0813998	0.775409	0.920795
bta-miR-11971	0.195379	3.58246	0.0810343	0.775901	0.920795
bta-miR-12005	0.420623	-1.29085	0.0808623	0.776132	0.920795
bta-miR-450a	0.25595	3.36968	0.0801004	0.777161	0.920795
bta-miR-2285m	0.264551	1.44082	0.0800236	0.777265	0.920795
bta-miR-2325b	-0.516537	-1.82992	0.0797867	0.777587	0.920795
bta-miR-191b	0.168193	4.70283	0.0796514	0.77777	0.920795
bta-miR-10180-3p	-0.32821	-1.21313	0.0779955	0.780032	0.922072
bta-miR-652	0.20167	3.54985	0.0762416	0.782457	0.92264
bta-miR-1584-3p	0.456424	-1.58912	0.074842	0.784413	0.92264
bta-miR-2285dk	0.191826	1.28228	0.0746011	0.784752	0.92264
bta-miR-135a	0.181645	6.79633	0.0736629	0.786076	0.92264
bta-miR-193b	-0.191593	1.56386	0.07341	0.786435	0.92264
bta-miR-2285v	-0.406287	-1.45587	0.0715134	0.789146	0.923241
bta-miR-2285bg	0.202401	0.510697	0.0713943	0.789317	0.923241
bta-miR-27a-3p	0.154401	10.922	0.0694774	0.792099	0.924576
bta-miR-2285ch	-0.267368	-0.0109451	0.0680259	0.794233	0.924576
bta-miR-2396	0.446065	-1.76705	0.0677871	0.794586	0.924576
bta-miR-12006	0.318415	-0.528903	0.0673689	0.795207	0.924576
bta-miR-2284a	-0.261613	-1.30308	0.0660922	0.797114	0.925412
bta-miR-2332	0.247318	1.21665	0.0614431	0.804229	0.927636
bta-miR-342	0.114948	12.6746	0.0613151	0.804429	0.927636
bta-miR-2320-3p	0.487805	-1.27898	0.0611763	0.804646	0.927636
bta-miR-32	0.175455	7.21169	0.0611587	0.804674	0.927636
bta-miR-224	-0.150672	11.0475	0.0609611	0.804983	0.927636
bta-miR-455-3p	-0.207	5.54655	0.0589082	0.80823	0.928503
bta-miR-2285ac	-0.393253	-0.247624	0.0583815	0.809073	0.928503
bta-miR-2285bv	-0.296393	-0.658529	0.0579597	0.80975	0.928503
bta-miR-2285dc	-0.181059	3.14827	0.0572646	0.810873	0.928503
bta-miR-2285ak-5p	0.257953	-0.732521	0.0562712	0.81249	0.928503
bta-miR-3613b	0.316035	-1.29622	0.0560283	0.812887	0.928503
bta-miR-2285ah-5p	-0.447971	-1.63061	0.0540547	0.816152	0.929344
bta-miR-12029	-0.518725	0.0950575	0.0540012	0.816242	0.929344
bta-miR-2299-5p	0.265822	-0.969298	0.0533524	0.817329	0.929344
bta-miR-2450c	0.187826	0.825469	0.0523957	0.818946	0.929344
bta-miR-2285ai-5p	-0.210166	-0.488406	0.0520181	0.819588	0.929344
bta-miR-4657	0.446889	-1.69183	0.0495167	0.823906	0.932882
bta-miR-6529b	0.441017	-1.69276	0.048587	0.82554	0.933376
bta-miR-671	0.131003	5.88762	0.0455688	0.830962	0.937067
bta-miR-429	-0.104457	12.4979	0.0454325	0.831211	0.937067
bta-miR-2285h	0.157171	2.59593	0.0439765	0.833897	0.938737
bta-miR-505	-0.113137	5.8247	0.0418282	0.837948	0.941935
bta-miR-425-5p	0.125573	5.26734	0.039265	0.842925	0.946107
bta-miR-17-5p	0.131467	7.5746	0.0380954	0.845252	0.946107
bta-miR-130b	0.108894	5.69777	0.0360517	0.849409	0.946107
bta-miR-9-5p	-0.118523	9.88279	0.0357653	0.850001	0.946107
bta-miR-1197	0.258012	-0.490979	0.0355813	0.850383	0.946107
bta-miR-2448-3p	0.123749	5.01659	0.0353793	0.850803	0.946107
bta-miR-545-5p	0.142311	1.29869	0.0352276	0.85112	0.946107
bta-miR-2285af	-0.360633	-1.61692	0.0346918	0.852243	0.946107
bta-miR-129-3p	0.211609	3.23394	0.0345274	0.85259	0.946107
bta-miR-11979	-0.203432	0.762673	0.0327562	0.856378	0.948959
bta-miR-2285ce	-0.106403	5.56466	0.031183	0.859833	0.950802
bta-miR-10174-5p	0.121041	2.36703	0.029918	0.862676	0.950802
bta-miR-12043	-0.14758	0.717994	0.0296739	0.863232	0.950802
bta-miR-3154	-0.183172	0.793983	0.0293625	0.863945	0.950802
bta-miR-2285cs	0.112365	2.45245	0.0292758	0.864144	0.950802
bta-miR-296-3p	-0.101638	7.39103	0.0285317	0.865865	0.950983
bta-miR-138	0.100212	3.00552	0.0281532	0.866749	0.950983
bta-miR-190a	-0.122215	7.10968	0.0273241	0.868708	0.951791
bta-let-7e	0.0709968	11.3644	0.0248986	0.87462	0.956225
bta-miR-181b	0.0810987	5.89493	0.0246631	0.87521	0.956225
bta-miR-2285u	0.145676	0.0698256	0.0238116	0.877365	0.957237
bta-miR-374c	0.111225	3.10179	0.0216211	0.883099	0.960034
bta-miR-2284g	-0.154178	-0.514073	0.0214409	0.883584	0.960034
bta-miR-323b-3p	-0.154268	-0.241009	0.0210565	0.884625	0.960034
bta-miR-2893	0.253091	-1.07806	0.020971	0.884858	0.960034
bta-miR-106a	0.206057	-1.10282	0.0198602	0.887928	0.962025
bta-let-7a-3p	0.0986441	7.09157	0.0191953	0.889808	0.96211
bta-miR-2285c	0.122788	-0.0105746	0.0189614	0.890477	0.96211
bta-miR-877	-0.0782454	3.11258	0.0182169	0.892636	0.963107
bta-miR-12064	-0.117856	-0.232324	0.0171509	0.895806	0.965191
bta-miR-126-3p	0.0658943	9.41158	0.0144664	0.904264	0.972551
bta-miR-2385-5p	-0.306826	-0.802224	0.0142033	0.905135	0.972551
bta-miR-12003	-0.114888	-0.444648	0.0127989	0.909926	0.973565
bta-miR-2419-5p	-0.0731255	6.34405	0.0122552	0.911852	0.973565
bta-miR-361	0.0556352	9.63162	0.0122061	0.912028	0.973565
bta-miR-34c	0.0876706	10.5724	0.0121448	0.912248	0.973565
bta-miR-362-5p	-0.0649786	4.88903	0.0121231	0.912326	0.973565
bta-miR-208b	0.135715	-0.179677	0.0107835	0.917293	0.977526
bta-miR-500	-0.0572592	4.08634	0.00989347	0.920768	0.979889
bta-miR-2436-5p	0.29333	-1.78629	0.00894456	0.924652	0.982679
bta-miR-2370-3p	0.145135	-1.14587	0.00834174	0.927228	0.984074
bta-miR-6527	-0.0756892	1.32068	0.00757157	0.93066	0.98591
bta-miR-664b	-0.0676804	3.75881	0.00727934	0.932008	0.98591
bta-miR-34b	0.0895292	4.6965	0.00711997	0.932754	0.98591
bta-miR-423-5p	-0.0452882	11.3313	0.00655018	0.935495	0.986555
bta-let-7f	0.0375274	16.3329	0.00646851	0.935898	0.986555
bta-miR-543	0.082516	-0.923505	0.00599381	0.93829	0.98774
bta-miR-140	0.0416131	10.0179	0.00556465	0.940536	0.987868
bta-miR-502b	-0.111494	-1.69094	0.00512298	0.94294	0.987868
bta-miR-21-5p	-0.0343396	16.0422	0.00491624	0.944101	0.987868
bta-miR-3120	0.049273	1.54613	0.00463435	0.945725	0.987868
bta-miR-7859	-0.0585588	0.862228	0.00431774	0.947609	0.987868
bta-miR-2483-5p	-0.0447637	6.30622	0.00428214	0.947825	0.987868
bta-miR-2285al-5p	-0.0385148	1.11515	0.00419303	0.94837	0.987868
bta-miR-2372	0.119268	-1.66556	0.00416279	0.948556	0.987868
bta-miR-2285bj	0.0989129	-1.23517	0.00394198	0.949938	0.987986
bta-miR-6120-3p	0.0415001	3.81794	0.00361888	0.95203	0.988842
bta-miR-760-5p	-0.0483969	-1.13278	0.00337132	0.953698	0.989044
bta-miR-9851	-0.0397383	4.79191	0.00321776	0.954764	0.989044
bta-miR-151-5p	0.0357895	7.83135	0.00283576	0.957531	0.989454
bta-miR-324	-0.0327953	6.09724	0.00281328	0.9577	0.989454
bta-miR-11986c	0.0405512	3.1719	0.00250634	0.960072	0.990591
bta-miR-30f	-0.0222926	10.5696	0.00205628	0.963831	0.991038
bta-miR-411a	0.0282434	7.5007	0.0019577	0.964708	0.991038
bta-miR-221	0.0222519	9.59735	0.00184691	0.965721	0.991038
bta-miR-2331-3p	0.0890855	-1.49969	0.00179901	0.966168	0.991038
bta-miR-411c-5p	0.035314	4.35784	0.00172546	0.966866	0.991038
bta-miR-2285ba	-0.0281222	0.836812	0.0013599	0.970583	0.992487
bta-miR-199c	-0.024695	7.1832	0.00131796	0.97104	0.992487
bta-miR-30c	0.0188174	10.1405	0.00122299	0.972103	0.992487
bta-miR-105a	-0.0188803	-1.35338	0.000850306	0.976737	0.995914
bta-miR-340	-0.0159321	1.0141	0.00047905	0.982538	0.998525
bta-miR-940	-0.0454295	-1.53935	0.000455316	0.982976	0.998525
bta-miR-10020	0.109537	-1.7497	0.000446399	0.983143	0.998525
bta-miR-210	0.00986873	8.44616	0.000372589	0.9846	0.998702
bta-miR-2311	-0.0133043	-0.952479	0.000142205	0.990485	0.998762
bta-miR-1298	0.0473389	-1.41457	0.000104237	0.991854	0.998762
bta-miR-2285cr	0.0089787	0.732448	8.72288e-05	0.992548	0.998762
bta-miR-2285x	-0.00623771	3.29433	7.71335e-05	0.992993	0.998762
bta-miR-12000	0.000888768	-1.67633	7.40028e-05	0.993136	0.998762
bta-miR-2451	0.0300528	-1.32784	6.45361e-05	0.99359	0.998762
bta-miR-2284t-5p	-0.00544962	3.65167	5.13026e-05	0.994285	0.998762
bta-miR-2285g	0.0147685	-1.27796	3.54503e-05	0.995249	0.998762
bta-miR-194b-3p	-0.00252112	2.06124	1.9284e-05	0.996496	0.998762
bta-miR-677	0.00573438	0.327475	9.97587e-06	0.99748	0.998762
bta-miR-212	0.00865072	-1.66728	1.24353e-06	0.99911	0.99911
