# Supplementary material for: Heat stress modulates extracellular vesicles miRNA cargo in bovine uterine fluid and uterine function
Source: Front Vet Sci. 2026 Jul 8;13:1863620. doi: 10.3389/fvets.2026.1863620 (PMC13388032; doi:10.3389/fvets.2026.1863620)
Supplement: SUPPLEMENTARY FILE S4. — In silico analysis of DE-miRNA target genes using miRWalk2.0 software. [file Table_4.XLSX]

## Sheet: Foglio1
mirnaid	refseqid	genesymbol	start	end	bindingp	energy	seed	accessibility	au	phylopstem	phylopflank	me	number_of_pairings	binding_region_length	longest_consecutive_pairings	duplex	position
bta-miR-1	XM_024988613	MCF2	4107	4132	0.961538	-28.7	1	0.0169366	0.735	0	0	-3.79332	21	23	21	TGGAATGTAAAGAAGTATGTAT#TATGTACATATTTCTTTGCATTCCT#.(((((((((((((((((((((#.))))))))))))))))))))).	3UTR
bta-miR-1	XM_024988744	LOC112441479	1221	1261	1	-23.6	1	0.00985631	0.529	0	0	-3.79332	19	23	15	TGGAATGTAAAGAAGTATGTAT#GCAGTTTGGGGAACCAGTGTATCAGCTTCTTTGCATTCCT#.(((((((((((((((..((((#.))))..))))))))))))))).	3UTR
bta-miR-1	XM_024988749	LOC112445159	1221	1261	1	-23.6	1	0.00985631	0.529	0	0	-3.79332	19	23	15	TGGAATGTAAAGAAGTATGTAT#GCAGTTTGGGGAACCAGTGTATCAGCTTCTTTGCATTCCT#.(((((((((((((((..((((#.))))..))))))))))))))).	3UTR
bta-miR-1	NM_001192258	CPS1	4894	4915	1	-22.2	0	0.000914446	0.588	0	0	-11.0886	19	21	16	TGGAATGTAAAGAAGTATGTAT#TACGTGCTTCTTTGCAGCTAA#(((..((((((((((((((((.#)))))))))))))))).))).	3UTR
bta-miR-1	NM_001164026	TCHP	2868	2892	1	-22	1	0.000603238	0.603	0	0	-7.14013	20	24	10	TGGAATGTAAAGAAGTATGTAT#ATGCATGCTCATGTTTGCATTCCT#.((((((((((.((((((((((#)))))))))..).)))))))))).	3UTR
bta-miR-1	NM_001304343	RXRA	1988	2012	1	-21.1	1	0.00317242	0.397	0	0	-3.79332	20	24	9	TGGAATGTAAAGAAGTATGTAT#TGCGTGCTGTCTTTGCATTGTCCT#.((((((((((((((((((((.#)))))))).)))))))))..))).	3UTR
bta-miR-1	XM_024998426	RXRA	2095	2119	1	-21.1	1	0.00317242	0.397	0	0	-3.79332	20	24	9	TGGAATGTAAAGAAGTATGTAT#TGCGTGCTGTCTTTGCATTGTCCT#.((((((((((((((((((((.#)))))))).)))))))))..))).	3UTR
bta-miR-1	XM_010811624	RAD21L1	3568	3613	1	-20.8	1	0.0395071	0.676	0	0	-4.99396	17	21	15	TGGAATGTAAAGAAGTATGTAT#TATATAGTAAGTAACCTTTTTTCAGACTGACTTCTTGCATTCCAT#((((((((.(((((((..((..#.))..))))))))))))))).	3UTR
bta-miR-1	NM_001076034	RSPO3	1370	1391	0.961538	-20.8	1	0.000304653	0.691	0	0	-5.03583	19	21	11	TGGAATGTAAAGAAGTATGTAT#TACGTGCTTCTGTGCATTTTT#.((((((((.(((((((((((.#))))))))))).)))))))).	3UTR
bta-miR-1	NM_001105626	TTYH2	3121	3170	1	-20.8	1	0.0628103	0.559	0	0	-4.84971	16	19	9	TGGAATGTAAAGAAGTATGTAT#GTGCAGACAGGAACTCTGCAACGTCAAGGTGGTGCTTCTTAACATTCCT#.(((((((.(((((((((....#.))))))))).))))))).	3UTR
bta-miR-1	XM_024996781	EPHA7	2507	2531	1	-20.3	1	0.00111978	0.662	0	0	-5.18008	20	24	11	TGGAATGTAAAGAAGTATGTAT#TGCATGCTTCTGGGTGCGTTTTAA#(((((((((.(((((((((((.#)))))))))))...))))))))).	3UTR
bta-miR-1	NM_001304285	BMPR2	9025	9043	1	-20.1	0	0.151187	0.735	0	0	-9.54656	17	18	17	TGGAATGTAAAGAAGTATGTAT#TACATATTTCTTTGCATC#....(((((((((((((((((.#))))))))))))))))).	3UTR
bta-miR-1	NM_001040501	TLR5	2712	2753	1	-20.1	1	0.0208863	0.559	0	0	-6.09222	17	22	10	TGGAATGTAAAGAAGTATGTAT#TGCATGCTCTCTTTTTTCTCGCATGCTTCTACGACGTTCTG#.(((((((..((((((((((..#.))))))))))...))))))).	3UTR
bta-miR-1	XM_024983981	TMEM170B	2896	2915	1	-19.9	1	0.0433967	0.735	0	0	-4.52877	18	19	18	TGGAATGTAAAGAAGTATGTAT#ACATGTTCTTTATATTCCT#.(((((((((((((.(((((..#)))))))))))))))))).	3UTR
bta-miR-1	XM_010817001	CPEB1	2267	2309	1	-19.9	1	0.126074	0.662	0	0	-3.79332	15	17	15	TGGAATGTAAAGAAGTATGTAT#TACATCTAGGTTTATTTATTAAAAGCGCTTTTTTACATTCCT#.(((((((((((((((......#.))))))))))))))).	3UTR
bta-miR-1	XM_005224290	ZBTB14	3954	3973	1	-19.7	1	0.13749	0.706	0	0	-8.40586	16	19	10	TGGAATGTAAAGAAGTATGTAT#ATATACTTCTGTCATTCCT#.((((((...((((((((((..#))))))))))..)))))).	3UTR
bta-miR-1	XM_005227522	LOC112441465	4720	4757	1	-19.5	1	0.106024	0.603	0	0	-6.23647	17	21	9	TGGAATGTAAAGAAGTATGTAT#GTATGGATGTGCCTAATTATACTTCTGAGCATTTCAA#((((((((..(((((((((...#.)))))))))..)))))))).	3UTR
bta-miR-1	NM_001192221	SRP72	2465	2488	1	-19.4	1	0.000532489	0.632	0	0	-6.46952	17	23	8	TGGAATGTAAAGAAGTATGTAT#GTGGAGTCTTCTGAGCATTCCAA#((((((((..(((((..(.(((#))).)..)))))..)))))))).	3UTR
bta-miR-1	XM_002692364	GPCPD1	5605	5621	1	-19.1	1	0.00413735	0.588	0	0	-3.79332	15	16	15	TGGAATGTAAAGAAGTATGTAT#GCTTCTTTGCGTTTCT#.(((((((((((((((......#))))))))))))))).	3UTR
bta-miR-1	NM_001205423	TP53INP1	3340	3362	1	-18.4	0	0.0415785	0.676	0	0	-8.85129	17	22	11	TGGAATGTAAAGAAGTATGTAT#GCATATTTCTTAAAAATTCCAG#((((((...(((((((((((..#)))))))))))....)))))).	3UTR
bta-miR-1	XM_010819231	MMP25	3037	3056	1	-18.2	1	0.0013549	0.471	0	0	-6.23647	15	19	8	TGGAATGTAAAGAAGTATGTAT#TGCTTCTGGAACATTCCAC#((((((((..(((((((.....#)))))))...)))))))).	3UTR
bta-miR-1	XM_024981197	TPPP	791	813	1	-18	1	0.159028	0.368	0	0	-6.6181	14	17	9	TGGAATGTAAAGAAGTATGTAT#ACCTCCACTTCGTTACATTCCT#.(((((((((.(((((......#.))))).))))))))).	3UTR
bta-miR-1	XM_003586246	NOTCH3	7662	7694	1	-17.7	1	0.0361627	0.485	0	0	-8.00486	14	18	9	TGGAATGTAAAGAAGTATGTAT#TGCTCCACCTCCCTCACTTCACTGCATTCCAG#(((((((((..(((((......#.)))))..))))))))).	3UTR
bta-miR-1	NM_174288	HAPLN1	1614	1633	1	-17.3	0	0.0286874	0.618	0	0	-9.54656	17	19	12	TGGAATGTAAAGAAGTATGTAT#ATATAGGCTTCTTTACATA#....((((((((((((.(((((#))))).)))))))))))).	3UTR
bta-miR-1	XM_005209718	HAPLN1	1736	1755	1	-17.3	0	0.0286874	0.618	0	0	-9.54656	17	19	12	TGGAATGTAAAGAAGTATGTAT#ATATAGGCTTCTTTACATA#....((((((((((((.(((((#))))).)))))))))))).	3UTR
bta-miR-1	XM_024981544	IKZF2	4513	4530	1	-17.3	0	0.0464363	0.603	0	0	-14.722	15	17	12	TGGAATGTAAAGAAGTATGTAT#TGCATGCTTCTTCACAA#.....(((.((((((((((((.#)))))))))))).))).	3UTR
bta-miR-1	NM_001081716	TTC30A	2721	2736	1	-17.2	1	0.505143	0.779	0	0	-4.90607	14	15	14	TGGAATGTAAAGAAGTATGTAT#TTCTTTATATTCCAA#((((((((((((((........#)))))))))))))).	3UTR
bta-miR-1	XM_015472312	SPINK6	476	495	1	-17.2	0	0.148207	0.588	0	0	-12.8453	15	19	13	TGGAATGTAAAGAAGTATGTAT#CGTATTTCTTTACTTGCCT#.((...(((((((((((((...#)))))))))))))...)).	3UTR
bta-miR-1	NM_001102499	SCARA5	3636	3661	1	-17.1	1	0.0479363	0.662	0	0	-8.42926	14	18	10	TGGAATGTAAAGAAGTATGTAT#GCAATGTCTACTAGTTTACATTCCT#.((((((((((..((((.....#.))))..)))))))))).	3UTR
bta-miR-1	XM_025000033	LRCH1	3139	3161	1	-17	1	0.0596016	0.588	0	0	-8.00486	14	17	9	TGGAATGTAAAGAAGTATGTAT#CATCCAGCTTCCTACATTCCAG#(((((((((..(((((......#.))))).))))))))).	3UTR
bta-miR-1	XM_010817604	SNRK	4855	4877	1	-16.7	0	0.155193	0.765	0	0	-10.0938	17	22	11	TGGAATGTAAAGAAGTATGTAT#TATGTACTTCTGGCAATTCTAT#((((((....(((((((((((.#)))))))))))....)))))).	3UTR
bta-miR-1	XM_024983134	SNRK	4902	4924	1	-16.7	0	0.155193	0.765	0	0	-10.0938	17	22	11	TGGAATGTAAAGAAGTATGTAT#TATGTACTTCTGGCAATTCTAT#((((((....(((((((((((.#)))))))))))....)))))).	3UTR
bta-miR-1	XM_024983136	SNRK	4748	4770	1	-16.7	0	0.155193	0.765	0	0	-10.0938	17	22	11	TGGAATGTAAAGAAGTATGTAT#TATGTACTTCTGGCAATTCTAT#((((((....(((((((((((.#)))))))))))....)))))).	3UTR
bta-miR-1	NM_001143867	DDX6	4731	4768	1	-16.7	1	0.0835738	0.544	0	0	-6.9954	14	17	10	TGGAATGTAAAGAAGTATGTAT#TACACAGCTTGCTGTCTCTCTCTTCCTTACATTCCGA#((((((((((.((((.......#.)))).)))))))))).	3UTR
bta-miR-1	XM_025000033	LRCH1	3145	3161	1	-16.7	1	0.0596016	0.588	0	0	-8.00486	14	16	9	TGGAATGTAAAGAAGTATGTAT#GCTTCCTACATTCCAG#(((((((((..(((((......#))))).))))))))).	3UTR
bta-miR-1	XM_024975640	LNPK	9653	9676	1	-16.6	1	0.0785049	0.632	0	0	-3.79332	17	23	9	TGGAATGTAAAGAAGTATGTAT#GTATTTCTCACTTTTGCATTCCT#.(((((((((((((((((....#)))))))).....))))))))).	3UTR
bta-miR-1	XM_024997949	PPP1R3E	4582	4602	1	-16.2	1	0.309071	0.603	0	0	-8.45248	17	20	11	TGGAATGTAAAGAAGTATGTAT#TACATACTCTTCCTGTTCCT#.((((((..(((.((((((((.#)))))))))))..)))))).	3UTR
bta-miR-1	NM_174261	CAPNS1	998	1016	1	-15.7	0	0.06141	0.397	0	0	-16.0681	14	18	9	TGGAATGTAAAGAAGTATGTAT#ACATGCTTCAACACGCCT#.((..(((...(((((((((..#))))))))).)))..)).	3UTR
bta-miR-1	NM_001034366	SUOX	1814	1832	1	-15.3	1	0.758915	0.559	0	0	-13.3534	14	18	8	TGGAATGTAAAGAAGTATGTAT#ACATACAAATACATTCCT#.((((((((.....((((((..#))))))...)))))))).	3UTR
bta-miR-1	NM_001099147	FAM3C	3000	3013	1	-15.1	1	0.0601892	0.721	0	0	-5.61866	12	13	12	TGGAATGTAAAGAAGTATGTAT#TCTTTATATTCCT#.((((((((((((.........#)))))))))))).	3UTR
bta-miR-1	XM_024976306	RCOR3	2194	2207	1	-15.1	1	0.103279	0.735	0	0	-5.61866	12	13	12	TGGAATGTAAAGAAGTATGTAT#TCTTTATATTCCT#.((((((((((((.........#)))))))))))).	3UTR
bta-miR-1	XM_024976308	RCOR3	1790	1803	1	-15.1	1	0.103279	0.735	0	0	-5.61866	12	13	12	TGGAATGTAAAGAAGTATGTAT#TCTTTATATTCCT#.((((((((((((.........#)))))))))))).	3UTR
bta-miR-1	XM_024976309	RCOR3	1845	1858	1	-15.1	1	0.103279	0.735	0	0	-5.61866	12	13	12	TGGAATGTAAAGAAGTATGTAT#TCTTTATATTCCT#.((((((((((((.........#)))))))))))).	3UTR
bta-miR-10166-5p	NM_001101122	WDR11	4062	4083	1	-32.3	1	0.000279035	0.632	0	0	-6.23647	19	21	11	GTGCAGCTGATCACAGACTGTG#GCAGTCTGTGAGAGCTGTACT#((((((((..(((((((((((.#))))))))))).)))))))).	3UTR
bta-miR-10166-5p	NM_001078058	DAP	1931	1960	1	-30.3	1	9.95536e-06	0.353	0	0	-7.49372	18	22	10	GTGCAGCTGATCACAGACTGTG#CGCTGGGCCAGTCTGTGGACCGCTGCACA#(((((((.(.((((((((((..#.)))))))))).).))))))).	3UTR
bta-miR-10166-5p	NM_001040497	EGR4	1766	1814	1	-30.2	1	0.000285327	0.368	0	0	-4.79441	21	25	10	GTGCAGCTGATCACAGACTGTG#CACGGACAGCTCCCATGGTCTAGGCGCGGTTTCTGAGTCAGCTGCGCT#(((((((((((((.((((((((#.)))))))).))).)))))))))).	3UTR
bta-miR-10166-5p	XM_015471586	LIMCH1	5865	5905	1	-29.9	0	0.0001835	0.412	0	0	-8.28966	20	26	10	GTGCAGCTGATCACAGACTGTG#TACAATGCGAGAAGCCACTAGTGTGTGATCAGCAAGCACC#((((.((((((((((.((((((#.))).))).))))))))))..)))).	3UTR
bta-miR-10166-5p	XM_024993555	LIMCH1	5703	5743	1	-29.9	0	0.0001835	0.412	0	0	-8.28966	20	26	10	GTGCAGCTGATCACAGACTGTG#TACAATGCGAGAAGCCACTAGTGTGTGATCAGCAAGCACC#((((.((((((((((.((((((#.))).))).))))))))))..)))).	3UTR
bta-miR-10166-5p	XM_024993559	LIMCH1	4407	4447	1	-29.9	0	0.0001835	0.412	0	0	-8.28966	20	26	10	GTGCAGCTGATCACAGACTGTG#TACAATGCGAGAAGCCACTAGTGTGTGATCAGCAAGCACC#((((.((((((((((.((((((#.))).))).))))))))))..)))).	3UTR
bta-miR-10166-5p	XM_024993562	LIMCH1	4362	4402	1	-29.9	0	0.0001835	0.412	0	0	-8.28966	20	26	10	GTGCAGCTGATCACAGACTGTG#TACAATGCGAGAAGCCACTAGTGTGTGATCAGCAAGCACC#((((.((((((((((.((((((#.))).))).))))))))))..)))).	3UTR
bta-miR-10166-5p	XM_024993563	LIMCH1	4323	4363	1	-29.9	0	0.0001835	0.412	0	0	-8.28966	20	26	10	GTGCAGCTGATCACAGACTGTG#TACAATGCGAGAAGCCACTAGTGTGTGATCAGCAAGCACC#((((.((((((((((.((((((#.))).))).))))))))))..)))).	3UTR
bta-miR-10166-5p	XM_005217088	COP1	3065	3107	1	-29	1	4.29769e-05	0.544	0	0	-6.19951	17	19	17	GTGCAGCTGATCACAGACTGTG#CACATTCAGACAGAAAGGGGATATCAGTCTGTGACAGCTGTC#..(((((((.((((((((((..#.))))))))))))))))).	3UTR
bta-miR-10166-5p	XM_024998161	PTPN21	5401	5437	1	-29	0	1.50917e-06	0.456	0	0	-5.35086	20	25	16	GTGCAGCTGATCACAGACTGTG#CACTGTTGTCGCCACTGAGTCTGTGGTTAGCTGGGA#.(.(((((((((((((((((((#.)))..)))))))))))))))).).	3UTR
bta-miR-10166-5p	XM_002688457	ZNF518B	6913	6936	1	-29	0	0.00903231	0.632	0	0	-7.41489	19	23	10	GTGCAGCTGATCACAGACTGTG#ACAGTCTGTGTGTCTGCTGCTCT#(.(((((.(((((((((((((.#)))))))))).))).))))).).	3UTR
bta-miR-10166-5p	NM_001075702	AP2A2	3193	3232	1	-29	1	0.00092278	0.676	0	0	-3.93757	21	26	9	GTGCAGCTGATCACAGACTGTG#TACAGAAATCAAAGACAGTTCTGTGGTTAAGTCTGCACA#(((((((((((((((((((((.#.))))).))))))))).).)))))).	3UTR
bta-miR-10166-5p	XM_024987124	AP2A2	3598	3637	1	-29	1	0.00104821	0.647	0	0	-3.93757	21	26	9	GTGCAGCTGATCACAGACTGTG#TACAGAAATCAAAGACAGTTCTGTGGTTAAGTCTGCACA#(((((((((((((((((((((.#.))))).))))))))).).)))))).	3UTR
bta-miR-10166-5p	NM_001077930	ERRFI1	1845	1891	1	-28.9	1	3.81804e-07	0.456	0	0	-8.00486	19	24	10	GTGCAGCTGATCACAGACTGTG#GCAGGGAGGAAGGACAAGGGACACGCATCTGTGTGCACGCTGCACG#(((((((((..((((((.((((#.))))))))))..)).))))))).	3UTR
bta-miR-10166-5p	NM_001076399	FN3KRP	1102	1124	1	-28.6	1	2.79427e-05	0.529	0	0	-5.22671	20	22	11	GTGCAGCTGATCACAGACTGTG#CATAGCTGGATGCAGCTGCACT#((((((((((((.(((.(((((#))))))))))).))))))))).	3UTR
bta-miR-10166-5p	NM_001206137	SREK1	2717	2740	1	-28.2	1	2.46043e-05	0.662	0	0	-4.02637	19	23	10	GTGCAGCTGATCACAGACTGTG#GCAGTGTGTGTTGTCAGCTGTAG#.((((((((((((((.(((((.#))))).))))..)))))))))).	3UTR
bta-miR-10166-5p	NM_174689	ARF2	1507	1528	1	-28.1	1	6.43318e-05	0.5	0	0	-6.39038	19	21	18	GTGCAGCTGATCACAGACTGTG#GCAGTTTGGGTTAGCTGCTCT#(.((((((((((.((((((((.#)))))))))))))))))).).	3UTR
bta-miR-10166-5p	NM_001205611	TACO1	1001	1043	1	-28	0	0.0111933	0.529	0	0	-6.51454	18	21	11	GTGCAGCTGATCACAGACTGTG#GCAGGTTAGCAAGCATAGACCTGCAGTTTTGTGGTCAGCTGA#...((((((((((((((((((.#.))))))).))))))))))).	3UTR
bta-miR-10166-5p	XM_015460706	ARHGAP19	1873	1918	1	-27.9	1	0.000342695	0.676	0	0	-6.6181	17	20	9	GTGCAGCTGATCACAGACTGTG#GCAGGTTCTGTTTTTTGAAAATTTGAAGTTTGTGCTCAGCTGCAG#.(((((((((.((((((((...#.)))))))).))))))))).	3UTR
bta-miR-10166-5p	XM_024985838	ARHGAP19	1764	1809	1	-27.9	1	0.000342695	0.676	0	0	-6.6181	17	20	9	GTGCAGCTGATCACAGACTGTG#GCAGGTTCTGTTTTTTGAAAATTTGAAGTTTGTGCTCAGCTGCAG#.(((((((((.((((((((...#.)))))))).))))))))).	3UTR
bta-miR-10166-5p	NM_001102043	KLHL18	3356	3401	1	-27.8	0	0.00235741	0.382	0	0	-5.83853	19	22	16	GTGCAGCTGATCACAGACTGTG#CACAGCGGAAAACCGACGGGAGGACACTTCTGTGATCGGTGCGCT#(((((.(((((((((((..(((#.))).)))))))))))))))).	3UTR
bta-miR-10166-5p	XM_005211161	FRMD1	2246	2273	1	-27.8	1	0.000215229	0.324	0	0	-6.98666	19	22	16	GTGCAGCTGATCACAGACTGTG#CAGGGTCACTGTCGTGGTCGCTGCACT#(((((((.((((((.(((.(((#.))).)))))))))))))))).	3UTR
bta-miR-10166-5p	XM_024993782	TIAM1	3222	3245	1	-27.8	1	1.36974e-05	0.397	0	0	-6.48426	19	23	7	GTGCAGCTGATCACAGACTGTG#GCAGTGTGTGTGTCTGTTGCACA#(((((((.(((((((.(((((.#))))).)))).))).))))))).	3UTR
bta-miR-10166-5p	XM_002692464	ZHX3	5786	5804	1	-27.7	1	0.000122734	0.441	0	0	-8.917	17	18	17	GTGCAGCTGATCACAGACTGTG#GCAGTCTGTGGGCTGCAA#.(((((((...((((((((((.#))))))))))))))))).	3UTR
bta-miR-10166-5p	NM_001038123	ISOC2	958	984	1	-27.7	0	5.41846e-06	0.471	0	0	-11.0369	19	26	11	GTGCAGCTGATCACAGACTGTG#CACAGTCTGTGTGGGACCAGCTCACG#(((.(((((..(((((((((((#)))))))))))......)))))))).	3UTR
bta-miR-10166-5p	NM_001075800	EAPP	2438	2457	1	-27.6	1	7.77205e-05	0.471	0	0	-6.09222	18	19	18	GTGCAGCTGATCACAGACTGTG#GCAGTCTGTGAGGTTGCAA#.(((((((..(((((((((((.#)))))))))))))))))).	3UTR
bta-miR-10166-5p	XM_024984412	APCDD1	2866	2887	1	-27.5	0	0.00016565	0.485	0	0	-8.13743	18	21	11	GTGCAGCTGATCACAGACTGTG#CAGAGTCTGTGAGGGTGCACA#(((((.((..(((((((((.((#)).))))))))))).))))).	3UTR
bta-miR-10166-5p	NM_001193104	ATOH8	1767	1818	1	-27.3	1	3.92098e-05	0.324	0	0	-5.18008	18	20	18	GTGCAGCTGATCACAGACTGTG#CACATGAGAGAGTGCCCTGCCTGGAGGCCAGTGGTCTGTGACGGTTGTGCA#(((((((((.(((((((((...#.)))))))))))))))))).	3UTR
bta-miR-10166-5p	NM_001046272	TMEM184A	1838	1879	1	-27.2	1	0.000517609	0.441	0	0	-5.8508	18	24	8	GTGCAGCTGATCACAGACTGTG#GCCCCCTGCGGAGGGCAGAGGGTCTCCTGGTGAGCTGCACA#((((((((.((((.(((((.(.#.).)))))..)))).)))))))).	3UTR
bta-miR-10166-5p	XM_024984917	TMEM184A	1841	1882	1	-27.2	1	0.000956815	0.441	0	0	-5.8508	18	24	8	GTGCAGCTGATCACAGACTGTG#GCCCCCTGCGGAGGGCAGAGGGTCTCCTGGTGAGCTGCACA#((((((((.((((.(((((.(.#.).)))))..)))).)))))))).	3UTR
bta-miR-10166-5p	NM_001100297	APOL3	2675	2699	1	-27.1	1	3.74477e-05	0.544	0	0	-4.99396	20	24	11	GTGCAGCTGATCACAGACTGTG#CGCAGGGCTGTGGTAGCTTGCACG#((((((((.(((((((.(((((#)))))..))))))))))).)))).	3UTR
bta-miR-10166-5p	XM_002696612	CEMIP	6227	6265	1	-27	1	0.00254374	0.426	0	0	-10.1092	16	18	16	GTGCAGCTGATCACAGACTGTG#CACAAACTCCTTCTTGTCCCTGTCTGTTCAGCTGCACC#((((((((((..((((((....#.)))))))))))))))).	3UTR
bta-miR-10166-5p	NM_001075842	WDFY2	1001	1049	1	-26.9	1	0.000435531	0.412	0	0	-5.41313	18	23	12	GTGCAGCTGATCACAGACTGTG#CGCTGATGGGCTTCGAGTTTGAAGTGAGGGTGTGTGACAGCTGCCACG#(((((((((.(((((.(((.(.#.).))).)))))))))))).)).	3UTR
bta-miR-10166-5p	XM_005223863	EXOC2	3440	3483	1	-26.9	0	3.80323e-07	0.338	0	0	-10.8814	16	20	12	GTGCAGCTGATCACAGACTGTG#GCTCGGGGTGTCTGCCCTGGTGGTGTCTGTGTCAGCAGGCACG#((((.(((((.(((((((....#.))))))))))))..)))).	3UTR
bta-miR-10166-5p	NM_001075802	SH3BP5L	1881	1903	1	-26.9	0	0.00463539	0.471	0	0	-10.6174	18	22	10	GTGCAGCTGATCACAGACTGTG#CACAGTCTGTCTGTCTGCTGCC#..(((((.(((.((((((((((#))))))))))..))).))))).	3UTR
bta-miR-10166-5p	XM_024992825	SHISAL1	3034	3071	1	-26.8	1	0.00134324	0.426	0	0	-5.22671	20	37	15	GTGCAGCTGATCACAGACTGTG#CACAGCTGGATCAGCCCACACCTGCATCCCATGCACA#((((((((((((.(((.(((((#)))))))))))))))................))))).	3UTR
bta-miR-10166-5p	XM_024985735	SORCS1	4908	4945	1	-26.8	1	1.26979e-05	0.5	0	0	-6.76235	17	21	13	GTGCAGCTGATCACAGACTGTG#CACCCAAAGTTTCTGATGTCTGTGTCAGCTTTGCACA#((((((((((.(((((((....#.)))))))))))))..)))).	3UTR
bta-miR-10166-5p	NM_001192236	DLG3	2789	2809	1	-26.7	1	0.000663416	0.441	0	0	-6.46921	18	20	14	GTGCAGCTGATCACAGACTGTG#ACAGACTGGACGGCTGCACG#(((((((((.((.(((.((((.#)))).)))))))))))))).	3UTR
bta-miR-10166-5p	XM_010821842	DLG3	2890	2910	1	-26.7	1	0.000663416	0.441	0	0	-6.46921	18	20	14	GTGCAGCTGATCACAGACTGTG#ACAGACTGGACGGCTGCACG#(((((((((.((.(((.((((.#)))).)))))))))))))).	3UTR
bta-miR-10166-5p	XM_010821843	DLG3	2910	2930	1	-26.7	1	0.000663416	0.441	0	0	-6.46921	18	20	14	GTGCAGCTGATCACAGACTGTG#ACAGACTGGACGGCTGCACG#(((((((((.((.(((.((((.#)))).)))))))))))))).	3UTR
bta-miR-10166-5p	XM_024987855	DLG3	2771	2791	1	-26.7	1	0.000663416	0.441	0	0	-6.46921	18	20	14	GTGCAGCTGATCACAGACTGTG#ACAGACTGGACGGCTGCACG#(((((((((.((.(((.((((.#)))).)))))))))))))).	3UTR
bta-miR-10166-5p	XM_005218771	CBFA2T3	3838	3868	1	-26.7	1	9.1815e-05	0.5	0	0	-4.79441	21	30	8	GTGCAGCTGATCACAGACTGTG#CACGGTCTCTGATCGGGATTTTACTGCATG#(((((((((((((.((((((((#)))))))).))))))).......)))))).	3UTR
bta-miR-10166-5p	NM_174392	MRVI1	5124	5161	1	-26.6	1	7.69121e-06	0.485	0	0	-6.46921	19	24	8	GTGCAGCTGATCACAGACTGTG#CAAGGTGGTGGAGAGCAGTCTGGGAACAGCTGACATT#(((((((((.((.((((((((.#.)))))))).)).)))))).))).	3UTR
bta-miR-10166-5p	NM_194465	MRVI1	4834	4871	1	-26.6	1	7.69121e-06	0.485	0	0	-6.46921	19	24	8	GTGCAGCTGATCACAGACTGTG#CAAGGTGGTGGAGAGCAGTCTGGGAACAGCTGACATT#(((((((((.((.((((((((.#.)))))))).)).)))))).))).	3UTR
bta-miR-10166-5p	XM_024974995	MRVI1	5014	5051	1	-26.6	1	7.69121e-06	0.485	0	0	-6.46921	19	24	8	GTGCAGCTGATCACAGACTGTG#CAAGGTGGTGGAGAGCAGTCTGGGAACAGCTGACATT#(((((((((.((.((((((((.#.)))))))).)).)))))).))).	3UTR
bta-miR-10166-5p	NM_001192713	RNF44	2922	2943	1	-26.5	1	2.54244e-05	0.382	0	0	-6.6181	19	21	14	GTGCAGCTGATCACAGACTGTG#CACGGATTGTGTCGGCTGCAG#.(((((((((.(((((.(((((#))))).)))))))))))))).	3UTR
bta-miR-10166-5p	NM_001083757	AK5	2110	2160	1	-26.5	0	0.000640668	0.471	0	0	-9.29912	18	22	10	GTGCAGCTGATCACAGACTGTG#CACTCTTTTCTGTCACCTCAGAGCTAAATTAGTCTGTGAACAGCAGTGCA#((((.((((.((((((((((..#.)))))))))).)))).)))).	3UTR
bta-miR-10166-5p	XM_005204415	AK5	2249	2299	1	-26.5	0	0.000640668	0.471	0	0	-9.29912	18	22	10	GTGCAGCTGATCACAGACTGTG#CACTCTTTTCTGTCACCTCAGAGCTAAATTAGTCTGTGAACAGCAGTGCA#((((.((((.((((((((((..#.)))))))))).)))).)))).	3UTR
bta-miR-10166-5p	NM_001038144	UBL3	1093	1113	1	-26.4	1	8.57707e-06	0.368	0	0	-5.91553	18	20	13	GTGCAGCTGATCACAGACTGTG#GCAGCCGTGGCGGCTGCACT#(((((((((.((((.(.((((.#))))).))))))))))))).	3UTR
bta-miR-10166-5p	NM_001099178	CDK3	1047	1080	0.961538	-26.4	1	0.000842853	0.412	0	0	-9.73718	18	23	9	GTGCAGCTGATCACAGACTGTG#CTGGGGAGAGAGCAGTTTGGCATCAGCTGTCCG#(.(((((((((..((((((((.#.))))))))..))))))))).).	3UTR
bta-miR-10166-5p	NM_001081524	ATP1A2	3924	3955	1	-26.4	1	0.000168645	0.412	0	0	-7.5256	18	31	8	GTGCAGCTGATCACAGACTGTG#GCAGTCTGGGGAGTTTCACTGAGGCTGCACT#((((((((..((.((((((((.#))))))))..))..........)))))))).	3UTR
bta-miR-10166-5p	NM_001206331	MZT1	579	604	1	-26.3	0	0.000250173	0.559	0	0	-9.18534	19	25	9	GTGCAGCTGATCACAGACTGTG#GCAGTCTGTCCATCAGATGTGCACA#(((((.(((((.(((((((((.#)))))))))..)))))...))))).	3UTR
bta-miR-10166-5p	NM_001077889	CPLX3	1618	1642	1	-26.3	1	1.4638e-05	0.441	0	0	-7.87538	17	24	8	GTGCAGCTGATCACAGACTGTG#GCAGTCACCTAGATGGGCTGCACC#((((((((.(((...((((((.#)))))).....))).)))))))).	3UTR
bta-miR-10166-5p	XM_002697932	FLYWCH2	730	775	1	-26.2	1	0.00201596	0.382	0	0	-4.67302	19	24	10	GTGCAGCTGATCACAGACTGTG#CAACCGTGGGTGCGTCCTGCCCCGGTCAGTGAACTTGGCTGCGCT#((((((((((((((.(((((..#.))))).))))..)))))))))).	3UTR
bta-miR-10166-5p	XM_002693107	TRIM66	5521	5550	1	-26.2	0	2.45139e-06	0.485	0	0	-8.05661	20	29	8	GTGCAGCTGATCACAGACTGTG#CGCAGGCCTGTGATCCTTGGCCTAGCACA#((((.(((((((((((.(((((#)))))..))))))))...)))...)))).	3UTR
bta-miR-10166-5p	NM_001123033	ARHGEF12	4824	4859	1	-26.1	1	0.00014161	0.368	0	0	-9.29399	18	21	13	GTGCAGCTGATCACAGACTGTG#GCAGGACTGGGTCTTCACAGCCTGGCAGCTGCACA#(((((((((..(.(((.(((((#.))))).))))))))))))).	3UTR
bta-miR-10166-5p	NM_001192416	PLEKHM2	3800	3828	1	-26.1	1	0.000538441	0.382	0	0	-6.19951	18	22	13	GTGCAGCTGATCACAGACTGTG#CAAAGCCCACCAGCCTGTGACAGCTGCT#..(((((((.((((((.(((((#.))).)).))))))))))))).	3UTR
bta-miR-10166-5p	XM_005220758	WIPF2	6113	6136	1	-26.1	1	3.68349e-05	0.559	0	0	-3.93757	18	23	13	GTGCAGCTGATCACAGACTGTG#GCTTACTGTGGTCAGCTGACATA#((((((((((((((((...((.#))...))))))))))))).))).	3UTR
bta-miR-10166-5p	XM_005220759	WIPF2	6214	6237	1	-26.1	1	3.68349e-05	0.559	0	0	-3.93757	18	23	13	GTGCAGCTGATCACAGACTGTG#GCTTACTGTGGTCAGCTGACATA#((((((((((((((((...((.#))...))))))))))))).))).	3UTR
bta-miR-10166-5p	XM_005220760	WIPF2	6187	6210	1	-26.1	1	3.68349e-05	0.559	0	0	-3.93757	18	23	13	GTGCAGCTGATCACAGACTGTG#GCTTACTGTGGTCAGCTGACATA#((((((((((((((((...((.#))...))))))))))))).))).	3UTR
bta-miR-10166-5p	XM_005220761	WIPF2	6326	6349	1	-26.1	1	3.68349e-05	0.559	0	0	-3.93757	18	23	13	GTGCAGCTGATCACAGACTGTG#GCTTACTGTGGTCAGCTGACATA#((((((((((((((((...((.#))...))))))))))))).))).	3UTR
bta-miR-10166-5p	XM_005220762	WIPF2	6080	6103	1	-26.1	1	3.68349e-05	0.559	0	0	-3.93757	18	23	13	GTGCAGCTGATCACAGACTGTG#GCTTACTGTGGTCAGCTGACATA#((((((((((((((((...((.#))...))))))))))))).))).	3UTR
bta-miR-10166-5p	XM_024976214	PLEKHM2	3809	3837	1	-26.1	1	0.000538441	0.382	0	0	-6.19951	18	22	13	GTGCAGCTGATCACAGACTGTG#CAAAGCCCACCAGCCTGTGACAGCTGCT#..(((((((.((((((.(((((#.))).)).))))))))))))).	3UTR
bta-miR-10166-5p	XM_024976215	PLEKHM2	3794	3822	1	-26.1	1	0.000538441	0.382	0	0	-6.19951	18	22	13	GTGCAGCTGATCACAGACTGTG#CAAAGCCCACCAGCCTGTGACAGCTGCT#..(((((((.((((((.(((((#.))).)).))))))))))))).	3UTR
bta-miR-10166-5p	XM_024990739	LOC538060	1779	1809	1	-26.1	1	0.000448928	0.559	0	0	-5.76291	18	22	13	GTGCAGCTGATCACAGACTGTG#ACAGGATGGGCAGTGATGATCAGCTGTATT#(((((((((((((...(((((.#.)))))..))))))))))))).	3UTR
bta-miR-10166-5p	NM_001206126	MIEF1	1695	1743	1	-26.1	1	9.88212e-05	0.412	0	0	-7.28438	19	26	11	GTGCAGCTGATCACAGACTGTG#CACTTGGTATTTTGCATCTTGGCCTAGGTCTGTCGTGTCGGCTGTGCC#(((((((((((.(((((((..(#.)..)))))))...))))))))))).	3UTR
bta-miR-10166-5p	XM_005207341	MIEF1	2318	2366	1	-26.1	1	9.88212e-05	0.412	0	0	-7.28438	19	26	11	GTGCAGCTGATCACAGACTGTG#CACTTGGTATTTTGCATCTTGGCCTAGGTCTGTCGTGTCGGCTGTGCC#(((((((((((.(((((((..(#.)..)))))))...))))))))))).	3UTR
bta-miR-10166-5p	NM_001046440	GJC2	1964	1985	1	-26.1	1	5.10469e-07	0.397	0	0	-7.20497	18	21	8	GTGCAGCTGATCACAGACTGTG#CACAGTGGTGGGGGCTGCACC#((((((((..((((..((((((#)))))).)))).)))))))).	3UTR
bta-miR-10166-5p	XM_005227870	TMEM164	4359	4379	1	-26	0	0.000686229	0.485	0	0	-12.8304	17	20	16	GTGCAGCTGATCACAGACTGTG#ACAGTCTGTTCAGCTGGCCA#(..(((((((..(((((((((.#))))))))))))))))..).	3UTR
bta-miR-10166-5p	XM_024986252	PPP1R3B	2794	2837	1	-26	1	0.000783236	0.574	0	0	-3.79332	18	21	13	GTGCAGCTGATCACAGACTGTG#CATAGAGTTCTTATCCCTGAAACCGGCTGTGATTAGTCTGCAA#.(((((((((((((((.(((..#.))))))))))))).))))).	3UTR
bta-miR-10166-5p	NM_001206507	NRDE2	4197	4216	1	-26	1	1.64352e-06	0.441	0	0	-8.05148	17	19	11	GTGCAGCTGATCACAGACTGTG#CAGCTGCGTCAGCTGCGCT#((((((((((.(.(((.(((..#)))))).))))))))))).	3UTR
bta-miR-10166-5p	NM_001075836	RIOK3	1731	1755	1	-26	1	0.0014996	0.559	0	0	-6.06975	19	24	9	GTGCAGCTGATCACAGACTGTG#CACAGTGGTGATTGTCAGCTGCCA#(.((((((((((((..((((((#)))))).))))...))))))))).	3UTR
bta-miR-10166-5p	NM_001101109	ANKRD40	3365	3382	1	-25.9	0	0.00013308	0.529	0	0	-5.49511	16	17	16	GTGCAGCTGATCACAGACTGTG#TCTGTGGTCAGCTGACT#((.((((((((((((((.....#)))))))))))))))).	3UTR
bta-miR-10166-5p	NM_001076284	PCBP3	1944	1970	1	-25.9	1	5.23865e-05	0.441	0	0	-5.45975	19	26	10	GTGCAGCTGATCACAGACTGTG#ACAGTGTGGATCGGCTGGGAGGCACC#((((((((((((.((.(((((.#))))).)))))))))).....)))).	3UTR
bta-miR-10166-5p	XM_024991655	PCBP3	2005	2031	1	-25.9	1	4.84274e-05	0.441	0	0	-5.45975	19	26	10	GTGCAGCTGATCACAGACTGTG#ACAGTGTGGATCGGCTGGGAGGCACC#((((((((((((.((.(((((.#))))).)))))))))).....)))).	3UTR
bta-miR-10166-5p	XM_002694460	TMEM132D	4841	4887	1	-25.8	1	0.0041421	0.456	0	0	-4.84971	19	24	12	GTGCAGCTGATCACAGACTGTG#GCTTTTCTGGAAAGAAGGGAGGGATGGTCTGTGATGGGTCTTGCAA#.(((((((.((((((((((((.#.)))))))))))).)))..)))).	3UTR
bta-miR-10166-5p	XM_005215327	PHF20L1	3828	3860	1	-25.8	1	0.000887795	0.588	0	0	-5.76291	18	21	10	GTGCAGCTGATCACAGACTGTG#ACTGTCTTCTCTGCAGTTGATCCAGCTGCACT#(((((((((((((...(((((.#.)))))))))).)))))))).	3UTR
bta-miR-10166-5p	XM_005215330	PHF20L1	3977	4009	1	-25.8	1	0.000887795	0.588	0	0	-5.76291	18	21	10	GTGCAGCTGATCACAGACTGTG#ACTGTCTTCTCTGCAGTTGATCCAGCTGCACT#(((((((((((((...(((((.#.)))))))))).)))))))).	3UTR
bta-miR-10166-5p	XM_005215331	PHF20L1	3776	3808	1	-25.8	1	0.000887795	0.588	0	0	-5.76291	18	21	10	GTGCAGCTGATCACAGACTGTG#ACTGTCTTCTCTGCAGTTGATCCAGCTGCACT#(((((((((((((...(((((.#.)))))))))).)))))))).	3UTR
bta-miR-10166-5p	XM_002697743	ANKRD12	7064	7088	1	-25.7	1	0.00109244	0.515	0	0	-3.93757	20	24	10	GTGCAGCTGATCACAGACTGTG#TAGAGACTGTGACTTAGCTGCATG#((((((((((((((((.((.((#)).)).)))))).)))))))))).	3UTR
bta-miR-10166-5p	XM_002697744	ANKRD12	7160	7184	1	-25.7	1	0.00109244	0.515	0	0	-3.93757	20	24	10	GTGCAGCTGATCACAGACTGTG#TAGAGACTGTGACTTAGCTGCATG#((((((((((((((((.((.((#)).)).)))))).)))))))))).	3UTR
bta-miR-10166-5p	XM_024984448	RNF152	2622	2642	1	-25.6	1	2.84391e-06	0.397	0	0	-6.23647	18	20	16	GTGCAGCTGATCACAGACTGTG#GCCGTCTGTGGGGTTGCACA#((((((((..((((((((.((.#)).)))))))))))))))).	3UTR
bta-miR-10166-5p	NM_001101115	SPOCK2	2457	2499	1	-25.6	1	0.000314287	0.382	0	0	-6.14858	18	22	13	GTGCAGCTGATCACAGACTGTG#GGTCTGTGCTGCTCTGTGGAGGCAGTGGGTGGCAGTTGTACA#(((((((((.((((..(((((.#.)))))..))))))))))))).	3UTR
bta-miR-10166-5p	NM_001206310	TBC1D4	5941	5966	1	-25.5	1	0.0452725	0.603	0	0	-7.28438	21	25	11	GTGCAGCTGATCACAGACTGTG#CACAGTCAATGTTATCAGTTGTATT#(((((((((((.((((((((((#)))))))..))).))))))))))).	3UTR
bta-miR-10166-5p	NM_001045931	NCDN	3324	3357	1	-25.5	1	0.00622398	0.559	0	0	-3.93757	20	33	10	GTGCAGCTGATCACAGACTGTG#GCGTTCTGTGATCACCAAGTTCAAAGCTGTGCA#(((((((((((((((((.(((.#))).))))))))))...........))))))).	3UTR
bta-miR-10166-5p	NM_001046431	EHD2	1831	1869	1	-25.4	1	0.000125845	0.309	0	0	-6.28309	18	21	15	GTGCAGCTGATCACAGACTGTG#CGCCCTGCTGTGGCTCCCCAGCTCTGGATGGCTGCACA#((((((((.(((.(((((((..#.))).))))))))))))))).	3UTR
bta-miR-10166-5p	XM_024982809	TRAK1	4210	4234	1	-25.4	1	0.000141732	0.529	0	0	-6.10696	19	24	13	GTGCAGCTGATCACAGACTGTG#CACATCTGTGGTCTTCTGCTGCAG#.((((((.(((((((((.((((#)))))))))))))....)))))).	3UTR
bta-miR-10166-5p	XM_024982821	TRAK1	4608	4632	1	-25.4	1	0.000141732	0.529	0	0	-6.10696	19	24	13	GTGCAGCTGATCACAGACTGTG#CACATCTGTGGTCTTCTGCTGCAG#.((((((.(((((((((.((((#)))))))))))))....)))))).	3UTR
bta-miR-10166-5p	NM_001103338	ACTR1B	1427	1449	1	-25.4	1	0.000758459	0.5	0	0	-10.1658	18	22	11	GTGCAGCTGATCACAGACTGTG#CACGGTCACAGTTAGCTGCATG#(((((((((((....(((((((#)))))))...))))))))))).	3UTR
bta-miR-10166-5p	NM_001038063	TMCC3	2526	2569	1	-25.4	1	0.000418088	0.618	0	0	-6.09222	17	21	10	GTGCAGCTGATCACAGACTGTG#CGTTTTCTGTGATTCATTTTATTCAGTCTGTGAGGGCTGGCAA#.(((((((..((((((((((..#.)))))))))).))))).)).	3UTR
bta-miR-10166-5p	XM_005206104	TMCC3	2610	2653	1	-25.4	1	1.11651e-06	0.618	0	0	-6.09222	17	21	10	GTGCAGCTGATCACAGACTGTG#CGTTTTCTGTGATTCATTTTATTCAGTCTGTGAGGGCTGGCAA#.(((((((..((((((((((..#.)))))))))).))))).)).	3UTR
bta-miR-10166-5p	XM_005206106	TMCC3	2523	2566	1	-25.4	1	1.11651e-06	0.618	0	0	-6.09222	17	21	10	GTGCAGCTGATCACAGACTGTG#CGTTTTCTGTGATTCATTTTATTCAGTCTGTGAGGGCTGGCAA#.(((((((..((((((((((..#.)))))))))).))))).)).	3UTR
bta-miR-10166-5p	XM_005206108	TMCC3	2310	2353	1	-25.4	1	1.11651e-06	0.618	0	0	-6.09222	17	21	10	GTGCAGCTGATCACAGACTGTG#CGTTTTCTGTGATTCATTTTATTCAGTCTGTGAGGGCTGGCAA#.(((((((..((((((((((..#.)))))))))).))))).)).	3UTR
bta-miR-10166-5p	XM_015470919	TMCC3	2439	2482	1	-25.4	1	1.11651e-06	0.618	0	0	-6.09222	17	21	10	GTGCAGCTGATCACAGACTGTG#CGTTTTCTGTGATTCATTTTATTCAGTCTGTGAGGGCTGGCAA#.(((((((..((((((((((..#.)))))))))).))))).)).	3UTR
bta-miR-10166-5p	XM_015470920	TMCC3	2463	2506	1	-25.4	1	1.11651e-06	0.618	0	0	-6.09222	17	21	10	GTGCAGCTGATCACAGACTGTG#CGTTTTCTGTGATTCATTTTATTCAGTCTGTGAGGGCTGGCAA#.(((((((..((((((((((..#.)))))))))).))))).)).	3UTR
bta-miR-10166-5p	XM_024991555	TMCC3	2413	2456	1	-25.4	1	1.11651e-06	0.618	0	0	-6.09222	17	21	10	GTGCAGCTGATCACAGACTGTG#CGTTTTCTGTGATTCATTTTATTCAGTCTGTGAGGGCTGGCAA#.(((((((..((((((((((..#.)))))))))).))))).)).	3UTR
bta-miR-10166-5p	XM_002689736	ANKS6	4167	4199	1	-25.4	1	0.00186844	0.5	0	0	-3.93757	16	25	8	GTGCAGCTGATCACAGACTGTG#CACCTTTACTGTGATCTCTGCTTGGCTGCACA#((((((((((((((((......#.)))))))).......)))))))).	3UTR
bta-miR-10166-5p	NM_001083387	TOB2	3003	3049	1	-25.4	0	0.000355228	0.338	0	0	-6.78455	15	21	6	GTGCAGCTGATCACAGACTGTG#CAGTCCCCCTGGGCCCTGATGCTCTGAGGATGTGATGGGCTGGACA#((.(((((.((((((..((...#.))..)))))).))))).)).	3UTR
bta-miR-10166-5p	XM_024977691	DNAH10	13861	13892	1	-25.3	0	0.000599795	0.559	0	0	-9.07604	16	19	14	GTGCAGCTGATCACAGACTGTG#GCAATGGATTCTAAGTCTGTGGTCAGTGGTG#..((.((((((((((((((...#.)))))))))))))).)).	3UTR
bta-miR-10166-5p	NM_001075468	DDX1	2288	2348	1	-25.3	1	0.0258093	0.662	0	0	-3.93757	19	36	11	GTGCAGCTGATCACAGACTGTG#CACAGAATAAGATTTGAGTAATAAAAGTCTGTGGTCTTAAAACTCTAAAATAGTTGTACT#(((((((((((((((((((...#.)))))))))))...............)))))))).	3UTR
bta-miR-10166-5p	XM_002696227	CACNG4	1369	1411	1	-25.3	1	0.000100115	0.412	0	0	-6.54929	15	19	11	GTGCAGCTGATCACAGACTGTG#GCTTCCTGGCCCTCTGGAGCCTTTGGTCGCTGGTCAGCTGCT#..(((((((((((..((((...#.))))..))))))))))).	3UTR
bta-miR-10166-5p	XM_005212963	DDX1	2533	2593	1	-25.3	1	0.0258093	0.662	0	0	-3.93757	19	36	11	GTGCAGCTGATCACAGACTGTG#CACAGAATAAGATTTGAGTAATAAAAGTCTGTGGTCTTAAAACTCTAAAATAGTTGTACT#(((((((((((((((((((...#.)))))))))))...............)))))))).	3UTR
bta-miR-10166-5p	XM_005218493	CDH16	2776	2808	1	-25.3	1	2.15601e-07	0.397	0	0	-6.23647	19	23	11	GTGCAGCTGATCACAGACTGTG#ACATCCCCGGACATGTCTGTGGGGCCTGCACA#((((((((..(((((((((((.#.))).))))))))))).))))).	3UTR
bta-miR-10166-5p	XM_002691706	TRAF2	1682	1705	1	-25.3	1	3.01795e-06	0.294	0	0	-8.00486	19	23	9	GTGCAGCTGATCACAGACTGTG#CGCGGCCCTGTGCTGGCTGCACG#(((((((((..(((((.(((((#)))))..))))).))))))))).	3UTR
bta-miR-10166-5p	XM_015473568	WDCP	3610	3632	1	-25.3	1	3.76279e-05	0.441	0	0	-9.59293	17	22	9	GTGCAGCTGATCACAGACTGTG#CACTTGTCTGGAATCAGTTGCT#..(((((((((..(((((.(((#)))..)))))..))))))))).	3UTR
bta-miR-10166-5p	NM_001046334	HADH	1432	1461	0.974359	-25.3	1	6.24327e-10	0.382	0	0	-6.09222	15	18	8	GTGCAGCTGATCACAGACTGTG#ACACTGTGTTGTGTCTGTGGAGGCTGCGA#.(((((((..((((((((....#.)))))))).))))))).	3UTR
bta-miR-10166-5p	NM_001034570	LAMP2	1743	1767	1	-25.3	1	0.000161907	0.618	0	0	-4.99396	20	24	8	GTGCAGCTGATCACAGACTGTG#CACATTCTGTGGTGGGTTTGTACT#((((((((.((((((((.((((#)))).)))))))).)))).)))).	3UTR
bta-miR-10166-5p	NM_001045911	HNRNPA1	1073	1121	1	-25.3	0	0.0394442	0.5	0	0	-8.05661	20	28	7	GTGCAGCTGATCACAGACTGTG#ACAGGGAAGCTACAGGTTACAACAGATTTGTGAACTCAGCCAAGCACA#((((.((((((((((((((((.#.)))).)))))))..)))))...)))).	3UTR
bta-miR-10166-5p	XM_002685402	LOC785761	1026	1074	1	-25.3	0	0.0313741	0.5	0	0	-8.05661	20	28	7	GTGCAGCTGATCACAGACTGTG#ACAGGGAAGCTACAGCTTACAACAGATTTGTGAACTCAGCCAAGCACA#((((.((((((((((((((((.#.)))).)))))))..)))))...)))).	3UTR
bta-miR-10166-5p	XM_010812614	LOC614922	1029	1077	1	-25.3	0	0.0331128	0.5	0	0	-8.05661	20	28	7	GTGCAGCTGATCACAGACTGTG#ACAGGGAAGCTACAGGTTACAACAGATTTGTGAACTCAGCCAAGCACA#((((.((((((((((((((((.#.)))).)))))))..)))))...)))).	3UTR
bta-miR-10166-5p	XM_024988001	VANGL1	2479	2495	1	-25.2	1	0.000372696	0.456	0	0	-5.03583	15	16	15	GTGCAGCTGATCACAGACTGTG#TCTGTGACAGCTGCAA#.((((((((.(((((((.....#))))))))))))))).	3UTR
bta-miR-10166-5p	XM_024988007	VANGL1	2112	2128	1	-25.2	1	0.000372696	0.456	0	0	-5.03583	15	16	15	GTGCAGCTGATCACAGACTGTG#TCTGTGACAGCTGCAA#.((((((((.(((((((.....#))))))))))))))).	3UTR
bta-miR-10166-5p	NM_001206310	TBC1D4	3940	3963	1	-25.2	1	4.40385e-05	0.426	0	0	-7.5256	19	23	11	GTGCAGCTGATCACAGACTGTG#TACAGTCTGGAGGAGTCTGCATG#((((((((..((.(((((((((#)))))))))))..)).)))))).	3UTR
bta-miR-10166-5p	XM_005221575	PRLR	3892	3922	1	-25.2	1	0.000478568	0.529	0	0	-6.46921	20	30	9	GTGCAGCTGATCACAGACTGTG#TACAGTCTGAGGACCAGCCACAGCTGCATC#(((((((((.((.(((((((((#)))))))))..)).......))))))))).	3UTR
bta-miR-10166-5p	XM_024992825	SHISAL1	5912	5933	1	-25.2	1	3.36311e-06	0.397	0	0	-6.19951	17	21	7	GTGCAGCTGATCACAGACTGTG#ACGGCGCTGTGAACAGCTGCC#..(((((((.((((((.((((.#))))..)))))).))))))).	3UTR
bta-miR-10166-5p	XM_010808225	TAL2	454	499	1	-25.1	1	0.000156227	0.5	0	0	-4.65016	16	20	12	GTGCAGCTGATCACAGACTGTG#GCATGAACTCAAGCTTCATAGGAGGTGTCTCATGGTCAGCTGCAG#.((((((((((((.((((....#.))))..)))))))))))).	3UTR
bta-miR-10166-5p	NM_001206025	SYNPO	3825	3865	1	-25.1	1	4.0816e-05	0.5	0	0	-6.23647	19	40	11	GTGCAGCTGATCACAGACTGTG#ACAGTCTGTGAGAAATGAGAGAGCGGGACAGGCTGGTACT#((((((((..(((((((((((.#)))))))))))...................))))).))).	3UTR
bta-miR-10166-5p	XM_015475215	LOC100299281	2372	2396	0.974359	-25.1	1	2.69371e-07	0.544	0	0	-5.9255	18	24	9	GTGCAGCTGATCACAGACTGTG#CACAGTAGGTGATTAGCACTTGCT#..((((((((((((..((((((#))))))..)))))))))...))).	3UTR
bta-miR-10166-5p	XM_002687979	PHF21B	2996	3038	1	-25.1	1	2.32487e-07	0.382	0	0	-6.28309	16	20	8	GTGCAGCTGATCACAGACTGTG#CGCCGTCGTCAAAGGGCTCCTGTGTCTGGGGTGGGCTGTGCA#((((((((.(((.(((((....#.))))).))).)))))))).	3UTR
bta-miR-10166-5p	XM_003586165	PHF21B	3202	3244	1	-25.1	1	2.32487e-07	0.382	0	0	-6.28309	16	20	8	GTGCAGCTGATCACAGACTGTG#CGCCGTCGTCAAAGGGCTCCTGTGTCTGGGGTGGGCTGTGCA#((((((((.(((.(((((....#.))))).))).)))))))).	3UTR
bta-miR-10166-5p	NM_001083428	BRMS1L	1738	1793	1	-25.1	1	0.000293113	0.632	0	0	-7.3076	19	26	7	GTGCAGCTGATCACAGACTGTG#TACAGTATGTAAGTGGGTGGACAGTAACTGACAGTATTGTGGTACTTGCTGTACA#(((((((..((((((((((((.#.))))).)))))))....))))))).	3UTR
bta-miR-10166-5p	XM_024986876	BICC1	2995	3044	1	-25.1	1	0.0009607	0.456	0	0	-5.18008	20	33	7	GTGCAGCTGATCACAGACTGTG#CAGCTGTCAAGCTGGATGCAGGAGATCTGTGAACAGCCTTCACTGCACA#(((((((((.(((((((((((.#.))))....))))))).))))......))))).	3UTR
bta-miR-10166-5p	XM_024986877	BICC1	2993	3042	1	-25.1	1	0.0009607	0.456	0	0	-5.18008	20	33	7	GTGCAGCTGATCACAGACTGTG#CAGCTGTCAAGCTGGATGCAGGAGATCTGTGAACAGCCTTCACTGCACA#(((((((((.(((((((((((.#.))))....))))))).))))......))))).	3UTR
bta-miR-10166-5p	XM_024986878	BICC1	3075	3124	1	-25.1	1	0.0009607	0.456	0	0	-5.18008	20	33	7	GTGCAGCTGATCACAGACTGTG#CAGCTGTCAAGCTGGATGCAGGAGATCTGTGAACAGCCTTCACTGCACA#(((((((((.(((((((((((.#.))))....))))))).))))......))))).	3UTR
bta-miR-10166-5p	XM_002691158	ACOXL	3090	3108	1	-25	1	0.000150155	0.368	0	0	-13.6972	17	18	17	GTGCAGCTGATCACAGACTGTG#CACAGTCTGGGTTGCGCG#((((((((.....(((((((((#))))))))))))))))).	3UTR
bta-miR-10166-5p	XM_002691092	SPG11	7374	7421	1	-25	1	0.00253756	0.529	0	0	-3.93757	21	36	13	GTGCAGCTGATCACAGACTGTG#ACAAGGTACTGACAGATGTTTGTGGTCAGTATAGAGAGAGATGCACT#(((((((((((((((((((.((#.)).).)))))))))))))...........))))).	3UTR
bta-miR-10166-5p	XM_005215436	SDCBP	1525	1544	1	-25	1	0.000150021	0.662	0	0	-8.09365	17	19	12	GTGCAGCTGATCACAGACTGTG#ACAGTGTGTGTAGCTGCAA#.((((((((..((((.(((((.#))))).)))))))))))).	3UTR
bta-miR-10166-5p	NM_001102317	COMT	2198	2236	1	-25	1	2.84227e-05	0.426	0	0	-6.70226	19	22	10	GTGCAGCTGATCACAGACTGTG#GGTCTGGGACAAGATGGCACAGTTGGAGCAGCTGCATT#(((((((((.((.((.((((((#.)))))))))).))))))))).	3UTR
bta-miR-10166-5p	NM_001035043	GLB1	2027	2064	1	-25	1	0.027063	0.456	0	0	-3.93757	21	37	9	GTGCAGCTGATCACAGACTGTG#CAGAGTCTGTGACCCTTCAGAATCCTAGCCTTGCACA#(((((((((((((((((((.((#)).)))))))))....))))..........)))))).	3UTR
bta-miR-10166-5p	NM_001046206	APPL2	2690	2715	1	-25	1	5.2061e-06	0.471	0	0	-5.72941	19	25	6	GTGCAGCTGATCACAGACTGTG#GCAGTCAGGTGATGAGCCCTGTGCT#((((((((.(((((.((((((.#))))))..))))).)))..))))).	3UTR
bta-miR-10166-5p	XM_002690439	ZBED3	1724	1746	1	-24.9	1	6.56588e-07	0.426	0	0	-5.18008	19	22	12	GTGCAGCTGATCACAGACTGTG#GCAGCCTGATGGCAGCTGTGCT#(((((((((.((((((.((((.#)))).))).)))))))))))).	3UTR
bta-miR-10166-5p	XM_005202802	PTPRN	3455	3480	1	-24.9	1	0.00509881	0.558	0	0	-7.86061	15	20	8	GTGCAGCTGATCACAGACTGTG#TAGTGTGTCGTGTGTGCAGCTGCAA#.((((((((..(((((((....#.))).))))..)))))))).	3UTR
bta-miR-10166-5p	XM_002697549	KDM1B	4355	4400	1	-24.9	0	0.00538265	0.676	0	0	-7.75705	16	20	6	GTGCAGCTGATCACAGACTGTG#GCAGTGAATATATATGTGTTTCAACTGCAGACTGTGAACAGCTGA#...((((((.((((((.((((.#.)))).)))))).)))))).	3UTR
bta-miR-10166-5p	XM_005223819	KDM1B	4396	4441	1	-24.9	0	0.00538265	0.676	0	0	-7.75705	16	20	6	GTGCAGCTGATCACAGACTGTG#GCAGTGAATATATATGTGTTTCAACTGCAGACTGTGAACAGCTGA#...((((((.((((((.((((.#.)))).)))))).)))))).	3UTR
bta-miR-10166-5p	XM_005223820	KDM1B	4397	4442	1	-24.9	0	0.00538265	0.676	0	0	-7.75705	16	20	6	GTGCAGCTGATCACAGACTGTG#GCAGTGAATATATATGTGTTTCAACTGCAGACTGTGAACAGCTGA#...((((((.((((((.((((.#.)))).)))))).)))))).	3UTR
bta-miR-10166-5p	XM_002697198	UHRF1BP1	7566	7587	1	-24.8	1	6.02216e-05	0.471	0	0	-8.51722	17	21	11	GTGCAGCTGATCACAGACTGTG#GCAGTCACCGTGTCAGCTGTG#..((((((((.(((.((((((.#))))))...))))))))))).	3UTR
bta-miR-10166-5p	XM_005223360	C23H6orf89	2549	2573	1	-24.8	0	5.56953e-06	0.426	0	0	-5.72816	18	24	10	GTGCAGCTGATCACAGACTGTG#CGCAAAGTGCTGGTCAGCTGGGCG#((.((((((((((((...((((#))))...)).)))))))))).)).	3UTR
bta-miR-10166-5p	XM_005225432	NT5C2	3003	3028	1	-24.8	1	0.000718303	0.691	0	0	-6.62343	18	25	10	GTGCAGCTGATCACAGACTGTG#CACGGGATGGTAGATTAGCTGCTCT#(.((((((((((.((..(((((#)))))..))...)))))))))).).	3UTR
bta-miR-10166-5p	NM_001046385	DDX47	1645	1673	1	-24.8	1	0.062612	0.5	0	0	-6.6181	19	28	9	GTGCAGCTGATCACAGACTGTG#CACAGACCTGTGCTTTTTTCAGCTGCAA#.(((((((((.(((((.(((((#)))))..)))))......))))))))).	3UTR
bta-miR-10166-5p	XM_005202079	RUNX1	4777	4799	1	-24.8	1	8.21925e-06	0.5	0	0	-7.5256	17	22	8	GTGCAGCTGATCACAGACTGTG#ACAGGACTGGAGGAGCTGCACT#((((((((..((.(((.((((.#))))..)))))..)))))))).	3UTR
bta-miR-10166-5p	XM_015473952	RUNX1	4794	4816	1	-24.8	1	8.21925e-06	0.5	0	0	-7.5256	17	22	8	GTGCAGCTGATCACAGACTGTG#ACAGGACTGGAGGAGCTGCACT#((((((((..((.(((.((((.#))))..)))))..)))))))).	3UTR
bta-miR-10166-5p	XM_024989859	RUNX1	4738	4760	1	-24.8	1	8.21925e-06	0.5	0	0	-7.5256	17	22	8	GTGCAGCTGATCACAGACTGTG#ACAGGACTGGAGGAGCTGCACT#((((((((..((.(((.((((.#))))..)))))..)))))))).	3UTR
bta-miR-10166-5p	XM_005208390	RUFY1	2087	2108	0.969231	-24.7	1	0.000266467	0.456	0	0	-7.5256	18	21	13	GTGCAGCTGATCACAGACTGTG#CACAGGACTGGAAGCTGCACA#((((((((..((.(((.(((((#)))))..))))))))))))).	3UTR
bta-miR-10166-5p	NM_001015666	C3H1orf43	987	1023	1	-24.7	0	0.000111167	0.485	0	0	-6.78424	18	23	13	GTGCAGCTGATCACAGACTGTG#CATCTGGTTCAGCCCAGCTCTGGATCAGCTGAAGCC#((.(((((((((.(((((((..#.))).)))))))))))))..)).	3UTR
bta-miR-10166-5p	XM_005203737	C3H1orf43	988	1024	1	-24.7	0	0.000110116	0.485	0	0	-6.78424	18	23	13	GTGCAGCTGATCACAGACTGTG#CATCTGGTTCAGCCCAGCTCTGGATCAGCTGAAGCC#((.(((((((((.(((((((..#.))).)))))))))))))..)).	3UTR
bta-miR-10166-5p	XM_024993934	CHD1	6974	7026	1	-24.7	1	0.000881071	0.691	0	0	-4.957	16	19	10	GTGCAGCTGATCACAGACTGTG#TATATTGATATATTCCTATAATATTCTTAAATGTGTCTGTAGATTAGCTGTG#..((((((((((((((((....#.)))))).)))))))))).	3UTR
bta-miR-10166-5p	NM_001076229	RAB30	1001	1036	1	-24.7	1	0.0130837	0.515	0	0	-8.57351	19	35	8	GTGCAGCTGATCACAGACTGTG#GCAGTCTGGAGTCGGGTCAAGGAGAAAATTGCACT#(((((((((((..((((((((.#))))))))..))))).............)))))).	3UTR
bta-miR-10166-5p	XM_010820842	RAB30	901	936	1	-24.7	1	0.0130837	0.515	0	0	-8.57351	19	35	8	GTGCAGCTGATCACAGACTGTG#GCAGTCTGGAGTCGGGTCAAGGAGAAAATTGCACT#(((((((((((..((((((((.#))))))))..))))).............)))))).	3UTR
bta-miR-10166-5p	NM_001192665	RAB2B	2320	2381	1	-24.6	1	0.00412683	0.529	0	0	-6.24613	18	23	14	GTGCAGCTGATCACAGACTGTG#TACTATCCTAGTCAAGTCTGTCTTTGCTGTACTTACCGTGCAGCCTTCTGGGTCAGTTGCT#..((((((((((.((((((((.#.))))...)))))))))))))).	3UTR
bta-miR-10166-5p	NM_001012282	GPAM	2636	2677	1	-24.6	0	2.83783e-06	0.412	0	0	-7.80875	15	18	13	GTGCAGCTGATCACAGACTGTG#ACAAGTGCCTTCTCCCCTCCGTGATCTGTGATCGCTGGGCA#((.((((.(((((((((.....#.))))))))))))).)).	3UTR
bta-miR-10166-5p	XM_005225722	GPAM	2929	2970	1	-24.6	0	2.83783e-06	0.412	0	0	-7.80875	15	18	13	GTGCAGCTGATCACAGACTGTG#ACAAGTGCCTTCTCCCCTCCGTGATCTGTGATCGCTGGGCA#((.((((.(((((((((.....#.))))))))))))).)).	3UTR
bta-miR-10166-5p	XM_005202687	ICA1L	4722	4759	1	-24.6	1	0.000851727	0.603	0	0	-5.9255	16	22	12	GTGCAGCTGATCACAGACTGTG#ACAGGATAAACACAGAACAGAAAGGTGGTCAGTTGCT#..((((((((((((...((((.#.))))....)))))))))))).	3UTR
bta-miR-10166-5p	XM_025001942	ZNF16	2332	2357	1	-24.6	1	0.000674	0.618	0	0	-5.18008	19	25	9	GTGCAGCTGATCACAGACTGTG#CAGTTTGTTATGAGACAGCTGTACT#(((((((((.((((((((((..#))))))))...))..))))))))).	3UTR
bta-miR-10166-5p	XM_005212885	LBH	1167	1228	1	-24.6	1	0.000281117	0.515	0	0	-3.93757	18	39	8	GTGCAGCTGATCACAGACTGTG#CTCGGGCCCTGGCAGGTGCACCTGCCCGCTGTGATCTGGAGGTTTTTTAAGAGGCTGCACT#((((((((((((((((...((.#.))...))))))))................)))))))).	3UTR
bta-miR-10166-5p	XM_005224730	MRTFB	7574	7601	1	-24.6	0	0.000620405	0.574	0	0	-5.83853	21	27	8	GTGCAGCTGATCACAGACTGTG#CACGGTTCTGTGATCCATGGATGTGCA#(((((.((((((((((((((((#)))))).))))))))...)).))))).	3UTR
bta-miR-10166-5p	XM_024984791	MRTFB	6334	6361	1	-24.6	0	0.000620405	0.574	0	0	-5.83853	21	27	8	GTGCAGCTGATCACAGACTGTG#CACGGTTCTGTGATCCATGGATGTGCA#(((((.((((((((((((((((#)))))).))))))))...)).))))).	3UTR
bta-miR-10166-5p	XM_002691241	SOS1	6556	6574	1	-24.5	1	0.000744598	0.559	0	0	-3.93757	16	18	11	GTGCAGCTGATCACAGACTGTG#CTGTGCATCAGCTGTATA#((((((((((((((((......#))))).))))))))))).	3UTR
bta-miR-10166-5p	NM_001205360	ERCC4	3052	3091	1	-24.5	1	0.000346438	0.471	0	0	-5.18008	18	22	9	GTGCAGCTGATCACAGACTGTG#ACAAAGCTCATTCTCTTCCAATCTGTGAGCAGTTGTGCT#(((((((((.(((((((.((..#.)).))))))).))))))))).	3UTR
bta-miR-10166-5p	XM_015458812	SRCIN1	5908	5934	1	-24.5	1	0.0071697	0.456	0	0	-3.93757	21	26	9	GTGCAGCTGATCACAGACTGTG#ATGGTTTGGTTTGATTCGGCTGTACA#(((((((((((((((((((((.#))))))))...)))).))))))))).	3UTR
bta-miR-10166-5p	XM_015458813	SRCIN1	5805	5831	1	-24.5	1	0.0071697	0.456	0	0	-3.93757	21	26	9	GTGCAGCTGATCACAGACTGTG#ATGGTTTGGTTTGATTCGGCTGTACA#(((((((((((((((((((((.#))))))))...)))).))))))))).	3UTR
bta-miR-10166-5p	XM_024987484	DLG2	4682	4702	1	-24.5	1	1.20614e-05	0.544	0	0	-12.4965	17	20	9	GTGCAGCTGATCACAGACTGTG#CACAGTCTGCCTGGCTGCAG#.((((((((....(((((((((#)))))))))..)))))))).	3UTR
bta-miR-10166-5p	XM_024987492	DLG2	4188	4208	1	-24.5	1	1.20614e-05	0.544	0	0	-12.4965	17	20	9	GTGCAGCTGATCACAGACTGTG#CACAGTCTGCCTGGCTGCAG#.((((((((....(((((((((#)))))))))..)))))))).	3UTR
bta-miR-10166-5p	XM_005205289	RAPGEF5	5169	5222	1	-24.5	1	0.000419964	0.515	0	0	-6.23647	16	23	8	GTGCAGCTGATCACAGACTGTG#ACATGGGACTCTTTCTAACAAGTCTGGAGTTGTCTCAGTGAGCAGGCTGCACA#((((((((..((((((((....#.))))..))))...)))))))).	3UTR
bta-miR-10166-5p	XM_010804110	RAPGEF5	4992	5045	1	-24.5	1	0.000419964	0.515	0	0	-6.23647	16	23	8	GTGCAGCTGATCACAGACTGTG#ACATGGGACTCTTTCTAACAAGTCTGGAGTTGTCTCAGTGAGCAGGCTGCACA#((((((((..((((((((....#.))))..))))...)))))))).	3UTR
bta-miR-10166-5p	NM_174836	DNAJC6	3776	3824	1	-24.4	0	1.08676e-06	0.471	0	0	-5.35086	17	20	16	GTGCAGCTGATCACAGACTGTG#ACTGTCTAGTATGGATCCCCTGTCCTCCAGGTTTGTGATTGGCTGGGG#.(.((((((((((((((((...#.)))))))))))))))).).	3UTR
bta-miR-10166-5p	XM_005204448	DNAJC6	3831	3879	1	-24.4	0	1.05405e-06	0.471	0	0	-5.35086	17	20	16	GTGCAGCTGATCACAGACTGTG#ACTGTCTAGTATGGATCCCCTGTCCTCCAGGTTTGTGATTGGCTGGGG#.(.((((((((((((((((...#.)))))))))))))))).).	3UTR
bta-miR-10166-5p	XM_005204449	DNAJC6	3836	3884	1	-24.4	0	1.05405e-06	0.471	0	0	-5.35086	17	20	16	GTGCAGCTGATCACAGACTGTG#ACTGTCTAGTATGGATCCCCTGTCCTCCAGGTTTGTGATTGGCTGGGG#.(.((((((((((((((((...#.)))))))))))))))).).	3UTR
bta-miR-10166-5p	XM_024994167	PWWP3A	2731	2762	1	-24.4	1	0.000166389	0.382	0	0	-4.99396	15	17	15	GTGCAGCTGATCACAGACTGTG#ACAGCCAGGTCCCCACTGTGATGGCTGCACC#((((((((.(((((((......#.))))))))))))))).	3UTR
bta-miR-10166-5p	XM_024976045	ATP2B4	4291	4310	1	-24.4	1	0.00187944	0.471	0	0	-8.51722	17	19	14	GTGCAGCTGATCACAGACTGTG#CACCGTCGTGTCAGCTGCT#..((((((((.(((.(((.(((#))).)))))))))))))).	3UTR
bta-miR-10166-5p	XM_024976047	ATP2B4	4823	4842	1	-24.4	1	0.00187944	0.471	0	0	-8.51722	17	19	14	GTGCAGCTGATCACAGACTGTG#CACCGTCGTGTCAGCTGCT#..((((((((.(((.(((.(((#))).)))))))))))))).	3UTR
bta-miR-10166-5p	NM_001143863	PPP1R10	3694	3717	1	-24.4	1	0.000145311	0.5	0	0	-5.45975	14	17	12	GTGCAGCTGATCACAGACTGTG#TCTGACGTGGGATCAGCTGCACT#((((((((((((.((.......#.)).)))))))))))).	3UTR
bta-miR-10166-5p	NM_001105478	SSLP1	965	987	1	-24.4	1	0.000175962	0.515	0	0	-6.54929	17	22	11	GTGCAGCTGATCACAGACTGTG#GCAGTCACACTGATTGGCTGCT#..(((((((((((..((((((.#))))))....))))))))))).	3UTR
bta-miR-10166-5p	XM_005213080	ASXL2	5262	5283	1	-24.4	0	0.000787187	0.426	0	0	-11.2575	16	21	11	GTGCAGCTGATCACAGACTGTG#GCGGTCTGTGAGGCCCTGCCA#(.((((....(((((((((((.#)))))))))))....))))).	3UTR
bta-miR-10166-5p	XM_005213081	ASXL2	4879	4900	1	-24.4	0	0.000787187	0.426	0	0	-11.2575	16	21	11	GTGCAGCTGATCACAGACTGTG#GCGGTCTGTGAGGCCCTGCCA#(.((((....(((((((((((.#)))))))))))....))))).	3UTR
bta-miR-10166-5p	NM_001046532	RAB3IL1	1972	2016	1	-24.4	1	0.000324022	0.412	0	0	-10.1092	17	23	10	GTGCAGCTGATCACAGACTGTG#CACAAATGGGCCACAGGACACCCAGGCCTGTTTTCAGCTGTGCC#((((((((((..((((.(((..#.)))..))))..)))))))))).	3UTR
bta-miR-10166-5p	XM_005226942	RAB3IL1	1998	2031	1	-24.4	1	0.000324022	0.412	0	0	-10.1092	17	23	10	GTGCAGCTGATCACAGACTGTG#CACAGGACACCCAGGCCTGTTTTCAGCTGTGCC#((((((((((..((((.(((..#.)))..))))..)))))))))).	3UTR
bta-miR-10166-5p	XM_005226949	CYB561A3	1064	1087	1	-24.4	0	0.0210441	0.426	0	0	-12.5944	17	23	10	GTGCAGCTGATCACAGACTGTG#GCAGTCTGTGTGCAGTCTAAACT#((..(((((..((((((((((.#))))))))))..))).))..)).	3UTR
bta-miR-10166-5p	XM_010821014	RAB3IL1	2083	2127	1	-24.4	1	0.000324022	0.412	0	0	-10.1092	17	23	10	GTGCAGCTGATCACAGACTGTG#CACAAATGGGCCACAGGACACCCAGGCCTGTTTTCAGCTGTGCC#((((((((((..((((.(((..#.)))..))))..)))))))))).	3UTR
bta-miR-10166-5p	XM_015475808	TK2	2772	2791	1	-24.4	1	7.03575e-06	0.529	0	0	-6.6181	17	19	9	GTGCAGCTGATCACAGACTGTG#TAGCTGTGTTCAGCTGTAA#.(((((((((.(((((.(((..#)))))))).))))))))).	3UTR
bta-miR-10166-5p	NM_001076974	FBXW2	1739	1788	1	-24.4	1	0.000554793	0.588	0	0	-6.23647	17	23	8	GTGCAGCTGATCACAGACTGTG#CGCTGGTCCATTTGTCCTTAGTTTGTGGGTCAGTGTGAGAGGCTGCATC#((((((((..(((((((((...#.))))..)))))..)))))))).	3UTR
bta-miR-10166-5p	XM_003587510	PDE4D	2600	2647	1	-24.4	1	1.18536e-06	0.603	0	0	-6.51614	18	26	8	GTGCAGCTGATCACAGACTGTG#AGTCTTCCTGATACCTGACTGAATAGTGTGGTTCGGTGAGCTGCACT#((((((((.(((.((.(((((.#.))))).))....))).)))))))).	3UTR
bta-miR-10166-5p	XM_003587515	PDE4D	2373	2420	1	-24.4	1	1.18536e-06	0.603	0	0	-6.51614	18	26	8	GTGCAGCTGATCACAGACTGTG#AGTCTTCCTGATACCTGACTGAATAGTGTGGTTCGGTGAGCTGCACT#((((((((.(((.((.(((((.#.))))).))....))).)))))))).	3UTR
bta-miR-10166-5p	XM_003587517	PDE4D	2466	2513	1	-24.4	1	1.18536e-06	0.603	0	0	-6.51614	18	26	8	GTGCAGCTGATCACAGACTGTG#AGTCTTCCTGATACCTGACTGAATAGTGTGGTTCGGTGAGCTGCACT#((((((((.(((.((.(((((.#.))))).))....))).)))))))).	3UTR
bta-miR-10166-5p	XM_005221115	SLC38A10	3977	4000	1	-24.4	1	3.21649e-06	0.382	0	0	-6.19951	17	23	7	GTGCAGCTGATCACAGACTGTG#ACAGGCCTGTGGGTCCAGCTGCC#..(((((((.((((((.((((.#))))..))))))...))))))).	3UTR
bta-miR-10166-5p	NM_001075625	RTF2	1175	1211	0.961538	-24.3	0	0.00191852	0.559	0	0	-7.20265	17	20	14	GTGCAGCTGATCACAGACTGTG#ACTCCAGGTTCCTCCTGGGTGTGTGGTCAGCTCATT#(((.(((((((((((.(((...#.))).)))))))))))))).	3UTR
bta-miR-10166-5p	NM_001034439	SBDS	896	926	1	-24.3	0	0.00155263	0.574	0	0	-13.6656	17	30	10	GTGCAGCTGATCACAGACTGTG#CACAGTCCTGTTTTCTTTGTGTGATCAGCC#.....(((((((((((((((((#)))))))............)))))))))).	3UTR
bta-miR-10166-5p	NM_001101918	RNF31	3150	3183	1	-24.3	1	0.000113654	0.5	0	0	-7.86061	16	21	8	GTGCAGCTGATCACAGACTGTG#TACCTGCGGGACTGGTCTGCTGTCCGGCTGCAA#.((((((((..((((((((...#.)))))).))..)))))))).	3UTR
bta-miR-10166-5p	XM_005203588	LOC100849046	2880	2918	1	-24.3	1	0.007651	0.529	0	0	-9.06125	17	24	8	GTGCAGCTGATCACAGACTGTG#TACAATGTTCAAGAGAGAGTCTGTGCTGAAGCTGTATT#((((((((...((((((((.(.#.).))))))))....)))))))).	3UTR
bta-miR-10166-5p	XM_015459595	PFKFB4	3174	3198	1	-24.3	1	0.000844612	0.441	0	0	-6.10696	19	24	7	GTGCAGCTGATCACAGACTGTG#ACGGTCCATGTGGTCCTGTTGCAG#.((((((.(((((((((((((.#))))))..)))))))..)))))).	3UTR
bta-miR-10166-5p	NM_001206041	PHF13	1137	1186	1	-24.2	1	0.00255783	0.485	0	0	-6.48426	18	22	14	GTGCAGCTGATCACAGACTGTG#CGCAGCGGGTTTGGTCCAGCCGAACATGAGGGTGTGTGGTCGTTGTGCA#(((((((.(((((((.(((.(.#.).))).)))))))))))))).	3UTR
bta-miR-10166-5p	NM_001075369	RANBP3	1675	1694	1	-24.2	0	0.000338231	0.368	0	0	-15.104	17	19	13	GTGCAGCTGATCACAGACTGTG#CACAGTCTGGATCCGCACG#((((....((((.(((((((((#))))))))))))).)))).	3UTR
bta-miR-10166-5p	XM_010806910	RANBP3	1976	1995	1	-24.2	0	0.000308324	0.368	0	0	-15.104	17	19	13	GTGCAGCTGATCACAGACTGTG#CACAGTCTGGATCCGCACG#((((....((((.(((((((((#))))))))))))).)))).	3UTR
bta-miR-10166-5p	XM_024994043	RANBP3	1698	1717	1	-24.2	0	0.000308324	0.368	0	0	-15.104	17	19	13	GTGCAGCTGATCACAGACTGTG#CACAGTCTGGATCCGCACG#((((....((((.(((((((((#))))))))))))).)))).	3UTR
bta-miR-10166-5p	XM_005216278	TCP11L1	4391	4412	1	-24.2	0	0.000461785	0.559	0	0	-5.49511	17	21	12	GTGCAGCTGATCACAGACTGTG#GTCATGTGATTAGCTGGAGCA#((.(((((((((((((((....#))).))))))))))))..)).	3UTR
bta-miR-10166-5p	XM_024975131	TCP11L1	4455	4476	1	-24.2	0	0.000461785	0.559	0	0	-5.49511	17	21	12	GTGCAGCTGATCACAGACTGTG#GTCATGTGATTAGCTGGAGCA#((.(((((((((((((((....#))).))))))))))))..)).	3UTR
bta-miR-10166-5p	NM_001206330	GPR12	2118	2140	1	-24.2	0	0.00199973	0.662	0	0	-17.3719	17	22	11	GTGCAGCTGATCACAGACTGTG#TACAGTCTGTGTTCAGGAAACA#((....((((.(((((((((((#))))))))))).))))...)).	3UTR
bta-miR-10166-5p	NM_001098021	TMEM225B	1075	1108	1	-24.2	0	3.0477e-06	0.441	0	0	-5.83853	20	33	10	GTGCAGCTGATCACAGACTGTG#ACAGTCTGTGCCCTGCCCTTCGTCCAGTGCACA#(((((.(((((((((((((((.#))))))))))...........))).))))))).	3UTR
bta-miR-10166-5p	XM_005209066	PEAK3	2174	2195	1	-24.2	0	0.00453741	0.441	0	0	-6.50069	19	21	10	GTGCAGCTGATCACAGACTGTG#TACGGTCTGATGGTCACTGTG#..((((.(((((((((((((((#))))))))).)))))))))).	3UTR
bta-miR-10166-5p	XM_024982176	CDC42BPB	5697	5716	1	-24.2	1	8.34107e-05	0.426	0	0	-3.93757	16	19	10	GTGCAGCTGATCACAGACTGTG#CTGTGAAGTCAGCTGTGCT#((((((((((((((((......#))))))..)))))))))).	3UTR
bta-miR-10166-5p	NM_174147	PLAU	1475	1495	1	-24.2	1	0.000170398	0.529	0	0	-8.29455	16	20	9	GTGCAGCTGATCACAGACTGTG#GCAGTAGGGCCAGCTGCACA#(((((((((.((....(((((.#)))))..)).))))))))).	3UTR
bta-miR-10166-5p	NM_174189	STAR	1414	1469	1	-24.2	1	1.80203e-06	0.426	0	0	-6.14858	16	21	9	GTGCAGCTGATCACAGACTGTG#CACAGGGCCTCCCACAACCCTCTGCTCCTCTACCAAGTGGGTGGACAGCTGCACC#(((((((((.((((..(((...#.)))..)))).))))))))).	3UTR
bta-miR-10166-5p	XM_005226324	PLAU	1754	1774	1	-24.2	1	0.000170398	0.529	0	0	-8.29455	16	20	9	GTGCAGCTGATCACAGACTGTG#GCAGTAGGGCCAGCTGCACA#(((((((((.((....(((((.#)))))..)).))))))))).	3UTR
bta-miR-10166-5p	XM_024986518	PLAU	1578	1598	1	-24.2	1	0.000170398	0.529	0	0	-8.29455	16	20	9	GTGCAGCTGATCACAGACTGTG#GCAGTAGGGCCAGCTGCACA#(((((((((.((....(((((.#)))))..)).))))))))).	3UTR
bta-miR-10166-5p	XM_025001759	DEPTOR	2674	2731	1	-24.2	1	0.0107025	0.647	0	0	-3.93757	19	37	9	GTGCAGCTGATCACAGACTGTG#CAGCAAAATATCCTGTCCTGAGGTTCTGTGATTAAAACAGTTTTCAACTGCTGCACA#(((((((((((((((((((...#.))).)))))))))...............))))))).	3UTR
bta-miR-10166-5p	XM_015461827	NLGN4X	4981	5027	0.961538	-24.2	1	0.000127962	0.529	0	0	-5.03583	19	46	8	GTGCAGCTGATCACAGACTGTG#GCGGTCTGCTGAGTCAATACATCTCTGTGTTCCCCGGCAGCTGCAG#.((((((((.(((((((((((.#)))))))).))).........................)))))))).	3UTR
bta-miR-10166-5p	XM_024996653	PLEKHG1	4829	4871	1	-24.2	1	0.000753526	0.603	0	0	-3.93757	20	29	8	GTGCAGCTGATCACAGACTGTG#CACAATTTTTTGAAACGTCTGGTGATCAGCCAGGATTGTACT#((((((((((((((((((.((.#.))))))).))))))))......))))).	3UTR
bta-miR-10166-5p	XM_024996654	PLEKHG1	4572	4614	1	-24.2	1	0.000753526	0.603	0	0	-3.93757	20	29	8	GTGCAGCTGATCACAGACTGTG#CACAATTTTTTGAAACGTCTGGTGATCAGCCAGGATTGTACT#((((((((((((((((((.((.#.))))))).))))))))......))))).	3UTR
bta-miR-10166-5p	XM_024996655	PLEKHG1	4876	4918	1	-24.2	1	0.000753526	0.603	0	0	-3.93757	20	29	8	GTGCAGCTGATCACAGACTGTG#CACAATTTTTTGAAACGTCTGGTGATCAGCCAGGATTGTACT#((((((((((((((((((.((.#.))))))).))))))))......))))).	3UTR
bta-miR-10166-5p	XM_024994536	GABRB2	2394	2416	1	-24.2	0	7.63833e-05	0.574	0	0	-10.7371	18	22	6	GTGCAGCTGATCACAGACTGTG#CACATTCTGTGTTCAGTGGCAG#.(((.(((((.((((((.((((#)))).)))))).))))).))).	3UTR
bta-miR-10166-5p	XM_010814517	SLC7A6	4496	4515	1	-24.1	1	0.000296562	0.588	0	0	-7.2559	18	19	18	GTGCAGCTGATCACAGACTGTG#TACAGTTTGTGAAGCTGTC#..((((((..((((((((((((#)))))))))))))))))).	3UTR
bta-miR-10166-5p	XM_024978999	SLC7A6	4549	4568	1	-24.1	1	0.000296562	0.588	0	0	-7.2559	18	19	18	GTGCAGCTGATCACAGACTGTG#TACAGTTTGTGAAGCTGTC#..((((((..((((((((((((#)))))))))))))))))).	3UTR
bta-miR-10166-5p	XM_024985961	GPR26	1506	1526	1	-24.1	1	0.00134023	0.456	0	0	-6.01339	17	20	13	GTGCAGCTGATCACAGACTGTG#CACATGCTGTGGTGGCTGCT#..((((((.(((((((..((((#))))..))))))))))))).	3UTR
bta-miR-10166-5p	XM_024996434	QKI	5411	5436	1	-24.1	1	0.000437141	0.618	0	0	-5.72941	19	25	12	GTGCAGCTGATCACAGACTGTG#GCAGTCAGATACTGATAGCTGCACT#((((((((.(((((.((((((.#)))))).)....)))))))))))).	3UTR
bta-miR-10166-5p	XM_015475085	SPSB1	8075	8101	1	-24.1	1	0.00124863	0.544	0	0	-5.22671	21	26	11	GTGCAGCTGATCACAGACTGTG#CATCAGTTTGGGTCCTTAGCTGTACC#((((((((((((.(((((((((#)).)))))))))))...)))))))).	3UTR
bta-miR-10166-5p	XM_002694124	MORN1	1676	1707	1	-24.1	1	0.00139807	0.397	0	0	-6.76235	16	21	10	GTGCAGCTGATCACAGACTGTG#CAGTACCCTTCTCTGCTGTCTCAGCTGCACT#((((((((((.((((((.....#.)))).))..)))))))))).	3UTR
bta-miR-10166-5p	XM_010817972	NR2C2	2864	2905	1	-24.1	0	3.56337e-06	0.397	0	0	-12.145	16	22	10	GTGCAGCTGATCACAGACTGTG#CGCATGCTGACGGGTTCCCTGGTCTGTGATGGGCCTCCGCA#(((..(((.((((((((((...#.)))))))))).)))...))).	3UTR
bta-miR-10166-5p	XM_024977891	ZDHHC8	2902	2925	1	-24.1	1	6.4549e-05	0.338	0	0	-7.92602	19	23	10	GTGCAGCTGATCACAGACTGTG#CACGTCTGTGCTCTGAGCTGCCA#(.((((((((.(((((((.(((#)))))))))).))..))))))).	3UTR
bta-miR-10166-5p	XM_024982465	NR2C2	2753	2794	1	-24.1	0	3.56337e-06	0.397	0	0	-12.145	16	22	10	GTGCAGCTGATCACAGACTGTG#CGCATGCTGACGGGTTCCCTGGTCTGTGATGGGCCTCCGCA#(((..(((.((((((((((...#.)))))))))).)))...))).	3UTR
bta-miR-10166-5p	NM_001034261	UBTD1	1218	1238	1	-24.1	1	0.000102055	0.412	0	0	-13.6602	15	20	7	GTGCAGCTGATCACAGACTGTG#CAGGGTCTGAAGCAGCTGCT#..(((((((....((((((.((#)).))))))...))))))).	3UTR
bta-miR-10166-5p	NM_001075725	TP53I11	1592	1625	1	-24.1	1	1.71919e-05	0.338	0	0	-7.54034	15	19	7	GTGCAGCTGATCACAGACTGTG#CACTTGGGCATGTCCTCTGGGGTCTGCTGCACA#(((((((.((((.((((.....#.)))).)))).))))))).	3UTR
bta-miR-10166-5p	XM_005226241	RYR2	16051	16069	1	-24	1	0.000156294	0.618	0	0	-4.957	14	16	14	GTGCAGCTGATCACAGACTGTG#CACCTGTGATCAGTTGTG#..((((((((((((((......#.)))))))))))))).	3UTR
bta-miR-10166-5p	NM_001075936	SPOP	1469	1516	1	-24	1	0.000267047	0.515	0	0	-6.23647	20	47	12	GTGCAGCTGATCACAGACTGTG#CGCAGTCTGTGGAGCTTTTACTCTGTTGTGGGGGGAAAGACTGCATC#((((((((..((((((((((((#)))))))))))).........................)).)))))).	3UTR
bta-miR-10166-5p	NM_001075748	CTCF	2673	2712	1	-24	1	0.000524485	0.5	0	0	-8.57351	14	18	11	GTGCAGCTGATCACAGACTGTG#GCTTTTCCCTGACTCCCTTTGCTTGGAGTCAGCTGCACA#(((((((((((..(((......#.)))..))))))))))).	3UTR
bta-miR-10166-5p	NM_001191183	ACBD3	2911	2952	1	-24	1	0.0146797	0.574	0	0	-3.79332	19	29	11	GTGCAGCTGATCACAGACTGTG#CACTTCTTGTAGGAGGGTTTGTTACCATTGATTAGCTGCAG#.((((((((((((((((((.(.#.).))))))).......))))))))))).	3UTR
bta-miR-10166-5p	XM_024993632	SLC2A9	3377	3419	0.974359	-24	1	1.19728e-09	0.5	0	0	-6.01339	18	23	9	GTGCAGCTGATCACAGACTGTG#CACTGTGACCACCTGACATCTACTTGTCTGTGGTGGGTTGTG#..((((((.(((((((((.(((#.)))..))))))))).)))))).	3UTR
bta-miR-10166-5p	XM_024993633	SLC2A9	3228	3270	0.974359	-24	1	1.19728e-09	0.5	0	0	-6.01339	18	23	9	GTGCAGCTGATCACAGACTGTG#CACTGTGACCACCTGACATCTACTTGTCTGTGGTGGGTTGTG#..((((((.(((((((((.(((#.)))..))))))))).)))))).	3UTR
bta-miR-10166-5p	NM_001078099	DPH2	2054	2071	1	-24	1	4.11655e-05	0.603	0	0	-6.01339	15	17	9	GTGCAGCTGATCACAGACTGTG#GTTTGTGATGGGCTGTC#..((((((.(((((((((....#))))))))).)))))).	3UTR
bta-miR-10166-5p	XM_002694751	GINS2	973	991	1	-24	0	0.000150032	0.441	0	0	-11.3173	15	18	9	GTGCAGCTGATCACAGACTGTG#ACAGTCGTGTGCAGCTGA#...((((((..(((.((((((.#)))))))))..)))))).	3UTR
bta-miR-10166-5p	XM_024981197	TPPP	2748	2778	1	-24	1	0.00677824	0.456	0	0	-6.23647	20	30	8	GTGCAGCTGATCACAGACTGTG#TACATGTCTGTGAGCCAAGGGAACTGCACA#((((((((..((((((((((((#)))).))))))))....))....)))))).	3UTR
bta-miR-10166-5p	NM_001205627	BRPF3	4446	4466	1	-23.9	1	9.10655e-05	0.456	0	0	-6.23647	18	20	14	GTGCAGCTGATCACAGACTGTG#GCGGGCTGTGAAGCTGTGCC#((((((((..((((((.((((.#)))).)))))))))))))).	3UTR
bta-miR-10166-5p	XM_005223317	BRPF3	4578	4598	1	-23.9	1	9.10655e-05	0.456	0	0	-6.23647	18	20	14	GTGCAGCTGATCACAGACTGTG#GCGGGCTGTGAAGCTGTGCC#((((((((..((((((.((((.#)))).)))))))))))))).	3UTR
bta-miR-10166-5p	NM_001098125	RANBP10	4843	4865	1	-23.9	0	9.6795e-07	0.397	0	0	-6.97067	17	22	11	GTGCAGCTGATCACAGACTGTG#CACACCGTGTGGCAGCTGGGCA#((.((((((.(((((...((((#))))...))))))))))).)).	3UTR
bta-miR-10166-5p	NM_001046114	SELENOS	993	1016	1	-23.9	1	0.00354219	0.5	0	0	-5.03583	19	23	9	GTGCAGCTGATCACAGACTGTG#ACAGTCTCTGTGACAGCTTGCGT#.((((((((.(((((((((((.#)))))))..))))))))).))).	3UTR
bta-miR-10166-5p	XM_005215017	SOGA1	10082	10112	1	-23.9	1	0.000139482	0.485	0	0	-7.86061	17	30	9	GTGCAGCTGATCACAGACTGTG#TAGTCTGTGCCTCTGTTCCTCCAGCTGCAA#.((((((((..(((((((((..#)))))))))............)))))))).	3UTR
bta-miR-10166-5p	XM_005218324	PDPR	7233	7289	1	-23.9	1	1.36517e-06	0.441	0	0	-4.17062	18	26	8	GTGCAGCTGATCACAGACTGTG#GCAGTTCAGCTCAGCCCTTTCCCACCCCTGTCAGCATGTGGTCCTGCAGCTGTGCG#(((((((((((((((..(((..#.)))..)))))))....)))))))).	3UTR
bta-miR-10166-5p	XM_010813714	NR3C2	5306	5322	1	-23.9	1	4.77641e-05	0.559	0	0	-6.23647	14	16	8	GTGCAGCTGATCACAGACTGTG#CTGTGAAAGCTGCACT#((((((((..((((((......#)))))).)))))))).	3UTR
bta-miR-10166-5p	XM_015460132	PRELID3A	7891	7914	1	-23.9	1	0.000955147	0.426	0	0	-6.28309	18	23	8	GTGCAGCTGATCACAGACTGTG#CGGTCTGGAGGCTGGGCTGTGCA#((((((((.(((.(((((((..#)))))))..)).).)))))))).	3UTR
bta-miR-10166-5p	XM_005210149	HRCT1	919	954	1	-23.8	1	0.000154966	0.515	0	0	-6.97192	16	18	16	GTGCAGCTGATCACAGACTGTG#GCCCCTTTGTTTGAAGGAAGTCGTGAGGCTGCACA#((((((((..((((.((((...#.)))))))))))))))).	3UTR
bta-miR-10166-5p	XM_002687306	DHH	3917	3953	1	-23.8	1	7.45182e-05	0.412	0	0	-5.18008	15	17	15	GTGCAGCTGATCACAGACTGTG#CACCAGGAGCCCACCTTTCCCTGTGGCAGCTGTGCT#(((((((((.((((((......#.))))))))))))))).	3UTR
bta-miR-10166-5p	XM_005221067	NARF	1927	1954	0.974359	-23.8	0	0.0022965	0.529	0	0	-5.49511	21	27	14	GTGCAGCTGATCACAGACTGTG#CATGGTCTGTGGTCTTCCCAGTTGGCT#((.(((((((((((((((((((#)))))))))))))).....))))))).	3UTR
bta-miR-10166-5p	XM_024975774	KMT2A	12012	12029	1	-23.8	0	2.83776e-05	0.412	0	0	-6.73762	15	17	13	GTGCAGCTGATCACAGACTGTG#TCTGTGACGGCTGGGCT#((.((((((.(((((((.....#))))))))))))).)).	3UTR
bta-miR-10166-5p	XM_024981427	SH3PXD2B	6910	6931	1	-23.8	1	9.02125e-07	0.412	0	0	-6.09222	18	21	13	GTGCAGCTGATCACAGACTGTG#CACAGAGCTGTGGAGCTGCAG#.(((((((..((((((.(((((#)))))..))))))))))))).	3UTR
bta-miR-10166-5p	NM_001078095	SS18L1	1933	1981	1	-23.8	0	0.000124128	0.515	0	0	-11.0886	17	22	11	GTGCAGCTGATCACAGACTGTG#GTTCCAAATAAGTAGGAATCCAACAAGGCAACTGTGATCAGCCTCACC#(((..(((((((((((..(((.#.))).)))))))))))..))).	3UTR
bta-miR-10166-5p	NM_001038533	F2RL2	2424	2459	1	-23.8	1	0.00070354	0.544	0	0	-6.23647	19	35	9	GTGCAGCTGATCACAGACTGTG#CAGGGTCTGTGGGGCAAGGCTCCATGCTTTGCACA#((((((((..(((((((((.((#)).))))))))).....)))).........)))).	3UTR
bta-miR-10166-5p	XM_025000151	SOX21	1467	1487	1	-23.8	1	0.00144034	0.603	0	0	-11.3749	16	20	9	GTGCAGCTGATCACAGACTGTG#CGGTCTGTGTTGCATGCACT#(((((((....(((((((((..#)))))))))..)).))))).	3UTR
bta-miR-10166-5p	NM_001193047	WWTR1	1422	1445	0.961538	-23.8	1	1.1465e-05	0.574	0	0	-4.99396	15	18	8	GTGCAGCTGATCACAGACTGTG#GCATTCCTGTGATGGGTTGTGCA#((((((((.(((((((......#.))))))).)))))))).	3UTR
bta-miR-10166-5p	NM_001098115	SYT13	1621	1642	1	-23.8	0	0.000279391	0.5	0	0	-9.63181	17	21	7	GTGCAGCTGATCACAGACTGTG#GCAGTGGGTGTCAGATGCACA#(((((.((((.(((..(((((.#)))))..))))))).))))).	3UTR
bta-miR-10166-5p	XM_024996919	CD109	4968	4992	1	-23.8	1	0.000755672	0.426	0	0	-9.07598	19	24	7	GTGCAGCTGATCACAGACTGTG#CTCAGTGCTGTGCTCTGCTGTGCT#(((((((.((.(((((((((.(#).)))).))))).)).))))))).	3UTR
bta-miR-10166-5p	NM_001075716	HPS1	2713	2761	1	-23.7	1	9.54422e-08	0.368	0	0	-6.82767	17	19	17	GTGCAGCTGATCACAGACTGTG#CACAGTCAGTGTGACTGCGCCCCCGTCGGGACAGTCGTGGGGCTGCAG#.(((((((..((((.((((((.#.))))))))))))))))).	3UTR
bta-miR-10166-5p	NM_001304343	RXRA	1624	1675	1	-23.7	0	0.000137451	0.338	0	0	-7.6645	18	22	13	GTGCAGCTGATCACAGACTGTG#CGCAGCGTTCAGAGGGCGGCTGGGCTCCGTCACGCTCTGTGGTCGCTGGGT#.(.((((.(((((((((.((((#.)))).))))))))))))).).	3UTR
bta-miR-10166-5p	XM_024998426	RXRA	1731	1782	1	-23.7	0	0.000137451	0.338	0	0	-7.6645	18	22	13	GTGCAGCTGATCACAGACTGTG#CGCAGCGTTCAGAGGGCGGCTGGGCTCCGTCACGCTCTGTGGTCGCTGGGT#.(.((((.(((((((((.((((#.)))).))))))))))))).).	3UTR
bta-miR-10166-5p	NM_001075375	SNX10	940	977	1	-23.7	0	0.00173176	0.5	0	0	-9.6489	17	23	12	GTGCAGCTGATCACAGACTGTG#AGCCTGTGAATGCAGCACTCTCCTTGATCAGCGCACG#((((.((((((((..((..(((#.)))..))..)))))))))))).	3UTR
bta-miR-10166-5p	XM_024990566	SNX10	1016	1053	1	-23.7	0	0.00173176	0.5	0	0	-9.6489	17	23	12	GTGCAGCTGATCACAGACTGTG#AGCCTGTGAATGCAGCACTCTCCTTGATCAGCGCACG#((((.((((((((..((..(((#.)))..))..)))))))))))).	3UTR
bta-miR-10166-5p	XM_024992820	MPPED1	2174	2203	1	-23.7	1	3.7716e-06	0.426	0	0	-5.19005	19	29	12	GTGCAGCTGATCACAGACTGTG#CACAGTTGTGGTACCGGGTAGCAGCTGCC#..(((((((((((((.((((((#)))))))))))).........))))))).	3UTR
bta-miR-10166-5p	NM_001359911	NCALD	877	904	1	-23.7	0	9.28418e-05	0.412	0	0	-5.83853	15	18	10	GTGCAGCTGATCACAGACTGTG#GCTGTTCCCCCTGTGGTCGGATGCGCC#(((((.((((((((((......#.)))))))))).))))).	3UTR
bta-miR-10166-5p	NM_001078027	SP1	3470	3494	1	-23.7	1	0.000237117	0.632	0	0	-6.39038	20	24	9	GTGCAGCTGATCACAGACTGTG#TATAGTCTGGGATCAGTTTGTCCA#(.((((((((((.(((((((((#))))))))).)))))))).)).).	3UTR
bta-miR-10166-5p	XM_024982020	TBC1D2B	5242	5268	1	-23.7	1	0.00105862	0.426	0	0	-5.18008	20	26	9	GTGCAGCTGATCACAGACTGTG#GCAGTCATGCTGACAGCTGACCCACA#(((((((((.(((((((((((.#)))))).)).)))))))))...))).	3UTR
bta-miR-10166-5p	XM_024992087	SP1	3781	3805	1	-23.7	1	0.000237117	0.632	0	0	-6.39038	20	24	9	GTGCAGCTGATCACAGACTGTG#TATAGTCTGGGATCAGTTTGTCCA#(.((((((((((.(((((((((#))))))))).)))))))).)).).	3UTR
bta-miR-10166-5p	NM_001191543	AFF2	6318	6341	1	-23.7	0	0.000260273	0.485	0	0	-8.28966	17	23	7	GTGCAGCTGATCACAGACTGTG#AGTGTGTCCAGATCAGCAGCACG#((((.((((((((((.(((...#))).)))...))))))).)))).	3UTR
bta-miR-10166-5p	XM_010813265	MIIP	2941	2992	1	-23.6	0	0.00209102	0.5	0	0	-7.38222	16	18	16	GTGCAGCTGATCACAGACTGTG#CATATCCTTTCCAGAGACTCTCAAGTCCAAATGTGTCTGTGATCATGCATA#(((((..(((((((((((....#.)))))))))))))))).	3UTR
bta-miR-10166-5p	XM_010813271	MIIP	2679	2730	1	-23.6	0	0.00209102	0.5	0	0	-7.38222	16	18	16	GTGCAGCTGATCACAGACTGTG#CATATCCTTTCCAGAGACTCTCAAGTCCAAATGTGTCTGTGATCATGCATA#(((((..(((((((((((....#.)))))))))))))))).	3UTR
bta-miR-10166-5p	NM_174679	ITGB5	2492	2513	1	-23.6	1	3.80827e-05	0.382	0	0	-7.63289	18	21	13	GTGCAGCTGATCACAGACTGTG#CACGCTCTGGACAGCTGCTCG#(.(((((((.((.((((.((((#)))).))))))))))))).).	3UTR
bta-miR-10166-5p	NM_001099053	LOXL2	2939	2952	1	-23.6	1	1.5568e-05	0.353	0	0	-5.9255	12	13	12	GTGCAGCTGATCACAGACTGTG#GTGGTCAGCTGCT#..((((((((((((........#)))))))))))).	3UTR
bta-miR-10166-5p	NM_001191242	NLGN2	3903	3925	1	-23.6	1	4.22806e-05	0.382	0	0	-5.45975	17	22	12	GTGCAGCTGATCACAGACTGTG#GGGGAATGGGGTCAGCTGTACT#((((((((((((.((..((.(.#).))..)).)))))))))))).	3UTR
bta-miR-10166-5p	XM_024986252	PPP1R3B	4923	4951	1	-23.6	1	6.50989e-06	0.5	0	0	-5.10125	20	28	12	GTGCAGCTGATCACAGACTGTG#CACAGCTGTGGTGGTGGCAGTCTGCTCT#(.((((((((((((((.(((((#)))))))))))).....))).)))).).	3UTR
bta-miR-10166-5p	XM_024998179	UBAP1L	2132	2163	1	-23.6	0	3.29103e-05	0.5	0	0	-6.73762	20	31	12	GTGCAGCTGATCACAGACTGTG#TACAGTCTGTGGGGCCACAAACAGTTGGATG#((.((((((.((((((((((((#)))))))))))).........)))))).)).	3UTR
bta-miR-10166-5p	NM_001099063	FBH1	4799	4824	1	-23.6	0	3.07437e-05	0.529	0	0	-5.83853	20	25	11	GTGCAGCTGATCACAGACTGTG#GCGTGTTTGTGGTCATGGTGCCACA#(((((.(((((((((((((((.#))).))))))))))).).))).)).	3UTR
bta-miR-10166-5p	NM_001205520	PPP4R3A	3349	3397	1	-23.6	1	0.0046316	0.588	0	0	-3.93757	19	24	11	GTGCAGCTGATCACAGACTGTG#GCAGGGGTTTTGTAAGTGGAACTCTGGTTTGACTGGTCAGTTGCTACA#(((((((((((((((((((...#.))))))..))))))))))).)).	3UTR
bta-miR-10166-5p	XM_010822046	ASB12	5623	5670	1	-23.6	0	0.000104604	0.574	0	0	-7.78982	18	22	9	GTGCAGCTGATCACAGACTGTG#CACCTGCCTGTTTCCTATACAGTTTTCACAGGTCTGGGGTCACTGCT#..((((.(((((.(((((((((#.))))).)))).))))))))).	3UTR
bta-miR-10166-5p	NM_174138	PARG	3448	3472	1	-23.6	0	3.69899e-05	0.618	0	0	-10.7371	18	24	8	GTGCAGCTGATCACAGACTGTG#CAGAGTTTGTGCTCAGCCTGGCAG#.(((.(((((.((((((((.((#)).)))))))).)))))...))).	3UTR
bta-miR-10166-5p	XM_024986516	PARG	3373	3397	1	-23.6	0	3.69899e-05	0.618	0	0	-10.7371	18	24	8	GTGCAGCTGATCACAGACTGTG#CAGAGTTTGTGCTCAGCCTGGCAG#.(((.(((((.((((((((.((#)).)))))))).)))))...))).	3UTR
bta-miR-10166-5p	XM_002693439	FCHSD2	2958	2989	1	-23.6	0	0.00688194	0.515	0	0	-7.38222	20	31	7	GTGCAGCTGATCACAGACTGTG#CACAGTCACAGAGATGCTGATCATATGCACT#(((((..(((((((((((((((#))))))).......)).))))))..))))).	3UTR
bta-miR-10166-5p	XM_010820555	CHST3	5532	5583	1	-23.6	1	0.00861885	0.456	0	0	-6.19951	16	21	7	GTGCAGCTGATCACAGACTGTG#CACCCTCAGCCTGGGAGCTGTGCCAGAATCTGGTCTGATGGGACAGCTGCT#..(((((((.(((((((((...#.)))))).)))..))))))).	3UTR
bta-miR-10166-5p	XM_024975871	FCHSD2	2562	2593	1	-23.6	0	0.00688194	0.515	0	0	-7.38222	20	31	7	GTGCAGCTGATCACAGACTGTG#CACAGTCACAGAGATGCTGATCATATGCACT#(((((..(((((((((((((((#))))))).......)).))))))..))))).	3UTR
bta-miR-10166-5p	XM_002689579	TTC39B	7916	7938	1	-23.6	0	0.000104386	0.529	0	0	-8.49178	18	22	6	GTGCAGCTGATCACAGACTGTG#ACAGTGTGGATCTAGCTTCACA#(((.((((((((.((.(((((.#))))).)))))).)))).))).	3UTR
bta-miR-10166-5p	XM_015472440	TTC39B	7881	7903	1	-23.6	0	0.000104386	0.529	0	0	-8.49178	18	22	6	GTGCAGCTGATCACAGACTGTG#ACAGTGTGGATCTAGCTTCACA#(((.((((((((.((.(((((.#))))).)))))).)))).))).	3UTR
bta-miR-10166-5p	XM_015471544	GPR156	4206	4228	1	-23.6	0	0.000883849	0.382	0	0	-8.02706	16	22	5	GTGCAGCTGATCACAGACTGTG#GCAGAGTGTGGCAGGCTGGACA#((.(((((..(((((..((((.#))))..)))))..))))).)).	3UTR
bta-miR-10166-5p	XM_010811631	TMEM74B	1535	1555	1	-23.5	0	0.00123245	0.5	0	0	-7.75705	18	20	16	GTGCAGCTGATCACAGACTGTG#TACAGTTTGTGACAGCCTGG#...((((((.((((((((((((#)))))))))))))))).)).	3UTR
bta-miR-10166-5p	XM_015475183	CEP104	4303	4325	1	-23.5	0	0.00337193	0.574	0	0	-6.53765	18	22	11	GTGCAGCTGATCACAGACTGTG#CAGTCTGTGGTGAACTGATACT#((((((.(.(((((((((((..#))))))))))).).))).))).	3UTR
bta-miR-10166-5p	NM_001100321	NDE1	2143	2165	1	-23.5	1	0.00244145	0.471	0	0	-3.93757	16	19	10	GTGCAGCTGATCACAGACTGTG#TATACTGTGGTTAGACTGTACT#((((((((((((((((......#.)))))))))).)))))).	3UTR
bta-miR-10166-5p	XM_002689207	KLHL3	6538	6559	1	-23.5	1	0.000948222	0.574	0	0	-4.17062	17	21	10	GTGCAGCTGATCACAGACTGTG#AGAATGTGATCAGCGTGTGCT#(((((((((((((((..((...#))..)))))))))).))))).	3UTR
bta-miR-10166-5p	XM_002697098	FYCO1	7601	7635	1	-23.5	1	0.0281683	0.662	0	0	-4.957	19	34	10	GTGCAGCTGATCACAGACTGTG#CTCAGTCTGTGTTTTATCATTGTGATTAGCTGTT#..((((((((((((((((((.(#).)))))))).............)))))))))).	3UTR
bta-miR-10166-5p	XM_024976193	NADK	1677	1710	1	-23.5	1	0.00087572	0.559	0	0	-6.24613	18	33	10	GTGCAGCTGATCACAGACTGTG#GCAGTCTGCCTTGTGTCGACCAGATCAGTTGTT#..((((((((((.((((((((.#))))))))..............)))))))))).	3UTR
bta-miR-10166-5p	XM_024983291	FYCO1	7852	7886	1	-23.5	1	0.0281683	0.662	0	0	-4.957	19	34	10	GTGCAGCTGATCACAGACTGTG#CTCAGTCTGTGTTTTATCATTGTGATTAGCTGTT#..((((((((((((((((((.(#).)))))))).............)))))))))).	3UTR
bta-miR-10166-5p	XM_002694707	MLKL	3151	3196	1	-23.5	1	3.76712e-05	0.544	0	0	-7.47494	17	22	9	GTGCAGCTGATCACAGACTGTG#ACAGGTGAACTTTGTGAAGAAAGGGCAGGCTCTGCTCAGCTGCAG#.(((((((((.((.((.((((.#.)))).)).)).))))))))).	3UTR
bta-miR-10166-5p	XM_010814367	CNTNAP4	5984	6010	1	-23.5	0	0.000652785	0.559	0	0	-9.28323	20	26	9	GTGCAGCTGATCACAGACTGTG#CACAGTACTCTGTGGTCTGCTCTGCT#(((.(((.((((((((((((((#)))))...))))))))).))).))).	3UTR
bta-miR-10166-5p	NM_001077914	ING1	1021	1070	1	-23.5	1	0.0167785	0.618	0	0	-3.79332	18	32	8	GTGCAGCTGATCACAGACTGTG#CACGTGTAAGAGGAAAGTGGTCTGTGGATCAGCGTTTGAGAAACTGCAA#.((((((((((((((((((...#.)))))))).))))))...........)))).	3UTR
bta-miR-10166-5p	XM_002687188	TMTC3	5165	5197	1	-23.5	1	0.000222414	0.559	0	0	-6.76235	20	32	8	GTGCAGCTGATCACAGACTGTG#GCAGTCTGAATTTCTTATTGTCAAGCTGTGCG#((((((((((.((((((((((.#))))))))..........))))).))))))).	3UTR
bta-miR-10166-5p	XM_005213125	GOLGA1	3732	3767	1	-23.5	1	2.16769e-05	0.426	0	0	-9.02428	17	35	8	GTGCAGCTGATCACAGACTGTG#ACAGTCTGCTGTATTCAAAGGAAGCCGCAGCTGCT#..(((((((..((((((((((.#)))))))).))................))))))).	3UTR
bta-miR-10166-5p	XM_010809634	GPATCH2L	3777	3800	1	-23.5	1	9.52193e-05	0.471	0	0	-7.92602	18	23	8	GTGCAGCTGATCACAGACTGTG#GCTGTGCTGTGCTTAGCTGCTCA#(.((((((((.(((((((.((.#)).)).))))).)))))))).).	3UTR
bta-miR-10166-5p	XM_015459209	ALPK3	9398	9423	1	-23.5	1	0.000139643	0.559	0	0	-6.46952	17	25	8	GTGCAGCTGATCACAGACTGTG#GCAGGTTGTGGCATGGAGCTGTACA#((((((((..(((((..((((.#))))..))))).....)))))))).	3UTR
bta-miR-10166-5p	XM_024975640	LNPK	7719	7764	1	-23.5	1	0.0145953	0.603	0	0	-5.52986	20	36	8	GTGCAGCTGATCACAGACTGTG#CAGTCTTCCTCATAGTCACCTGGTCAGTTGACTTTATTATGCACA#(((((((((((((..(((((((#.)))))))...))))))))...........))))).	3UTR
bta-miR-10166-5p	XM_005218517	ADGRG5	3016	3040	1	-23.5	1	0.0216251	0.676	0	0	-9.43035	18	24	7	GTGCAGCTGATCACAGACTGTG#GCAAGTCTTTTGTCATGCTGCACA#(((((((((((...(((((((.#))).))))...)))).))))))).	3UTR
bta-miR-10166-5p	XM_002695184	SLC8A2	9246	9261	1	-23.4	1	0.000618947	0.485	0	0	-4.957	14	15	14	GTGCAGCTGATCACAGACTGTG#TTGTGATCAGCTGTC#..((((((((((((((......#)))))))))))))).	3UTR
bta-miR-10166-5p	NM_001075176	RPA1	2187	2204	1	-23.4	1	2.74429e-07	0.426	0	0	-5.96215	15	17	13	GTGCAGCTGATCACAGACTGTG#TCGGGGTCAGCTGCGCG#((((((((((((.(.((.....#)).))))))))))))).	3UTR
bta-miR-10166-5p	NM_001104964	LOC407148	1019	1059	1	-23.4	1	2.47565e-05	0.485	0	0	-6.01339	17	20	13	GTGCAGCTGATCACAGACTGTG#ACTCCTGGGAACAAGCAAGGGTAGTGCTGTGATGGCTGCT#..((((((.(((((((((((..#.)))).))))))))))))).	3UTR
bta-miR-10166-5p	NM_001166302	ZC3H14	3198	3225	1	-23.4	1	0.000837933	0.559	0	0	-5.3155	16	19	13	GTGCAGCTGATCACAGACTGTG#TACAGAGATCAGATGGGTCAGCTGCAA#.(((((((((((.((..(((..#.))).))))))))))))).	3UTR
bta-miR-10166-5p	XM_005216065	INSC	1926	1946	1	-23.4	0	0.00569325	0.647	0	0	-9.20819	17	20	13	GTGCAGCTGATCACAGACTGTG#GCAGTCTGTGGTCTTTGGGA#.(.(((..(((((((((((((.#))))))))))))).))).).	3UTR
bta-miR-10166-5p	XM_024975860	LOC112441637	1084	1124	1	-23.4	1	3.04151e-05	0.485	0	0	-6.01339	17	20	13	GTGCAGCTGATCACAGACTGTG#ACTCCTGGGAACAAGCAAGGGTAGTGCTGTGATGGCTGCT#..((((((.(((((((((((..#.)))).))))))))))))).	3UTR
bta-miR-10166-5p	XM_002698037	XYLT1	6649	6685	1	-23.4	1	3.76574e-05	0.426	0	0	-3.93757	20	36	11	GTGCAGCTGATCACAGACTGTG#GCGGGGACTGTGGTCAGCAAGTGGGTGCCTGACACA#((((((((((((((((.((((.#))))...)))))))))))...........)).))).	3UTR
bta-miR-10166-5p	XM_005212382	NEURL3	2027	2054	1	-23.4	1	0.000161168	0.529	0	0	-6.23647	20	27	10	GTGCAGCTGATCACAGACTGTG#CACAGTCTGTAGGGAAGCTAGGTCACT#((((((((..((((((((((((#)))))))))).))..))))..).))).	3UTR
bta-miR-10166-5p	NM_001075986	APC	9249	9275	1	-23.4	0	0.000966213	0.647	0	0	-7.38222	19	26	9	GTGCAGCTGATCACAGACTGTG#ACAGTTCTGTGGTCACATGATGTGCA#(((((..((((((((((((((.#))))).))))))))).....))))).	3UTR
bta-miR-10166-5p	XM_015472982	APC	9319	9345	1	-23.4	0	0.00106325	0.662	0	0	-7.38222	19	26	9	GTGCAGCTGATCACAGACTGTG#ACAGTTCTGTGGTCACATGATGTGCA#(((((..((((((((((((((.#))))).))))))))).....))))).	3UTR
bta-miR-10166-5p	XM_024997641	APC	9216	9242	1	-23.4	0	0.00106325	0.662	0	0	-7.38222	19	26	9	GTGCAGCTGATCACAGACTGTG#ACAGTTCTGTGGTCACATGATGTGCA#(((((..((((((((((((((.#))))).))))))))).....))))).	3UTR
bta-miR-10166-5p	XM_024986924	ZCCHC24	4624	4660	1	-23.4	0	0.0256991	0.456	0	0	-10.3164	18	24	7	GTGCAGCTGATCACAGACTGTG#TACGGGAGCTCACCGCTCTCTGTTGTCAGCTTCACC#(((.(((((((.(((((..(((#.)))..))))).))))))).))).	3UTR
bta-miR-10166-5p	XM_002688175	SEPSECS	2845	2867	1	-23.3	1	0.00332582	0.559	0	0	-5.95809	19	22	16	GTGCAGCTGATCACAGACTGTG#GCAGTCTTGGTTAGCTTGTTCA#(.(((((((((((.(((((((.#)))))))))))))))).)).).	3UTR
bta-miR-10166-5p	XM_002698023	USP31	7215	7237	1	-23.3	1	0.000103104	0.544	0	0	-6.23647	19	22	14	GTGCAGCTGATCACAGACTGTG#TATTGTCTGTGAGGCTGCCGCG#((((((((..((((((((.(((#))).)))))))))))))).)).	3UTR
bta-miR-10166-5p	NM_001205896	CNNM4	2498	2512	1	-23.3	1	0.000278261	0.382	0	0	-6.14858	13	14	13	GTGCAGCTGATCACAGACTGTG#GTGGCAGCTGCACA#(((((((((.((((........#))))))))))))).	3UTR
bta-miR-10166-5p	NM_001038674	LBP	1513	1538	1	-23.3	1	0.00015652	0.456	0	0	-5.22671	20	25	12	GTGCAGCTGATCACAGACTGTG#CACAGCTGGATCGCCAAGTTGCATT#((((((((((((.(((.(((((#))))))))))))....)))))))).	3UTR
bta-miR-10166-5p	XM_002691638	SPOUT1	1775	1820	1	-23.3	0	0.00056474	0.412	0	0	-8.16179	17	20	12	GTGCAGCTGATCACAGACTGTG#CAGGAAGCCTTCCCTGATTGGACCTCCAGTTTGTGTCACCTGCAG#.(((((.(((.(((((((((..#.)))))))))))).))))).	3UTR
bta-miR-10166-5p	NM_001359912	NCALD	845	862	0.961538	-23.3	0	9.28418e-05	0.412	0	0	-5.83853	15	17	10	GTGCAGCTGATCACAGACTGTG#CTGTGGTCGGATGCGCC#(((((.((((((((((......#)))))))))).))))).	3UTR
bta-miR-10166-5p	NM_001040491	DNAJA2	1665	1686	1	-23.3	1	0.000130381	0.588	0	0	-6.76235	18	21	10	GTGCAGCTGATCACAGACTGTG#AGCTTTGTGTTTGGCTGCACC#((((((((((.((((((((...#)).)))))).)))))))))).	3UTR
bta-miR-10166-5p	XM_015460132	PRELID3A	3535	3573	1	-23.3	1	0.00320713	0.426	0	0	-6.39038	19	38	10	GTGCAGCTGATCACAGACTGTG#GCAGTCTGGGCTGGTGGTTCCAAGCTCTCAGCTGTTCT#(.((((((((((.((((((((.#)))))))))).................)))))))).).	3UTR
bta-miR-10166-5p	NM_001035348	TMEM135	2431	2453	1	-23.3	1	0.0157769	0.588	0	0	-11.1286	17	22	9	GTGCAGCTGATCACAGACTGTG#GCAGTTTGTTCCCTCAGCTGTT#..((((((((..(((((((((.#)))))))))....)))))))).	3UTR
bta-miR-10166-5p	NM_001205602	SMPD4	3159	3196	1	-23.3	1	0.00286689	0.426	0	0	-5.02746	19	37	9	GTGCAGCTGATCACAGACTGTG#ACAGTGTTTGGTAACGTTCAAACGTTCCAGCTGCACT#(((((((((((((.(.(((((.#))))).).))))...............))))))))).	3UTR
bta-miR-10166-5p	XM_005206257	CACNB3	3725	3745	1	-23.3	1	0.000102046	0.426	0	0	-11.3749	16	20	9	GTGCAGCTGATCACAGACTGTG#ATAGCTGTGTGTGCTGCACC#(((((((....(((((.((((.#)))))))))...))))))).	3UTR
bta-miR-10166-5p	XM_005206258	CACNB3	1787	1807	1	-23.3	1	0.000102046	0.426	0	0	-11.3749	16	20	9	GTGCAGCTGATCACAGACTGTG#ATAGCTGTGTGTGCTGCACC#(((((((....(((((.((((.#)))))))))...))))))).	3UTR
bta-miR-10166-5p	XM_010804938	CACNB3	3017	3037	1	-23.3	1	0.000102046	0.426	0	0	-11.3749	16	20	9	GTGCAGCTGATCACAGACTGTG#ATAGCTGTGTGTGCTGCACC#(((((((....(((((.((((.#)))))))))...))))))).	3UTR
bta-miR-10166-5p	XM_024977101	SMPD4	3134	3171	1	-23.3	1	0.00286689	0.426	0	0	-5.02746	19	37	9	GTGCAGCTGATCACAGACTGTG#ACAGTGTTTGGTAACGTTCAAACGTTCCAGCTGCACT#(((((((((((((.(.(((((.#))))).).))))...............))))))))).	3UTR
bta-miR-10166-5p	XM_005225758	VTI1A	1287	1328	1	-23.3	1	0.000490977	0.471	0	0	-6.8193	18	27	8	GTGCAGCTGATCACAGACTGTG#CACAGATGAGTCAGTCACGGTGGCTTCTGATGGGCTGTGCT#((((((((.((((...((((((#.))))))......)))).)))))))).	3UTR
bta-miR-10166-5p	XM_010818345	MIC1	1613	1644	1	-23.3	1	0.015512	0.515	0	0	-3.93757	21	31	6	GTGCAGCTGATCACAGACTGTG#TACAGCACTGTGAATCAGCCATAAGTGTACA#((((((((((((((((.(((((#)))))..)))))).)))))......))))).	3UTR
bta-miR-10166-5p	NM_001255973	SLX4IP	3902	3921	1	-23.2	0	4.78586e-06	0.603	0	0	-8.30604	18	19	18	GTGCAGCTGATCACAGACTGTG#ACAGCTGTGTCATTGCACA#((((((.(((.(((((.((((.#)))))))))))))))))).	3UTR
bta-miR-10166-5p	XM_005208603	ADGRE5	6246	6265	1	-23.2	1	0.00157304	0.5	0	0	-9.43035	17	19	15	GTGCAGCTGATCACAGACTGTG#CAGTCTATCAGCTGCTGCT#(((((((((((...((((((..#))))))))))))))).)).	3UTR
bta-miR-10166-5p	XM_024985244	2003-08-01	7736	7756	1	-23.2	0	0.00242737	0.691	0	0	-7.91236	18	20	15	GTGCAGCTGATCACAGACTGTG#ACATTTGTGATCAGTGGCAA#.(((.((((((((((((.(((.#))))))))))))))).))).	3UTR
bta-miR-10166-5p	XM_005216784	TGFB2	2609	2655	1	-23.2	1	0.000297524	0.603	0	0	-8.00486	14	16	14	GTGCAGCTGATCACAGACTGTG#TACTGGTCAAACTTCAGACCTTAAAGTATTGCTGTGCAGCTGCGCT#(((((((((..(((((......#.)))))))))))))).	3UTR
bta-miR-10166-5p	XM_015473993	EPC1	2771	2810	1	-23.2	1	3.71425e-05	0.456	0	0	-6.19951	18	30	14	GTGCAGCTGATCACAGACTGTG#ATGGTGGAATGCAGCACATGCGTTTCTGTGGCAGCTGTG#..(((((((.(((((((((((.#.))))..........)))))))))))))).	3UTR
bta-miR-10166-5p	XM_024982173	RCOR1	3604	3632	1	-23.2	1	1.84957e-06	0.294	0	0	-14.7217	17	20	14	GTGCAGCTGATCACAGACTGTG#CAGGGCTGGCGCTGGTCTGTGCTGCACG#(((((((.....((((((((((#.))).)))))))))))))).	3UTR
bta-miR-10166-5p	XM_025000711	EPC1	3117	3156	1	-23.2	1	3.71425e-05	0.456	0	0	-6.19951	18	30	14	GTGCAGCTGATCACAGACTGTG#ATGGTGGAATGCAGCACATGCGTTTCTGTGGCAGCTGTG#..(((((((.(((((((((((.#.))))..........)))))))))))))).	3UTR
bta-miR-10166-5p	NM_001083404	GGA3	2155	2172	1	-23.2	1	0.000683162	0.382	0	0	-7.73085	13	15	13	GTGCAGCTGATCACAGACTGTG#CACGTGTCAGCTGCACT#((((((((((.(((........#.))))))))))))).	3UTR
bta-miR-10166-5p	NM_001302948	TMEM200B	1143	1166	1	-23.2	1	3.89049e-07	0.338	0	0	-6.09222	18	23	13	GTGCAGCTGATCACAGACTGTG#CACAGCCTGCTGTGAGGCTGCAG#.(((((((..((((((.(((((#)))))....))))))))))))).	3UTR
bta-miR-10166-5p	XM_005203291	TMEM200B	1197	1220	1	-23.2	1	3.89049e-07	0.338	0	0	-6.09222	18	23	13	GTGCAGCTGATCACAGACTGTG#CACAGCCTGCTGTGAGGCTGCAG#.(((((((..((((((.(((((#)))))....))))))))))))).	3UTR
bta-miR-10166-5p	XM_005221180	GGA3	2230	2247	1	-23.2	1	0.000683162	0.382	0	0	-7.73085	13	15	13	GTGCAGCTGATCACAGACTGTG#CACGTGTCAGCTGCACT#((((((((((.(((........#.))))))))))))).	3UTR
bta-miR-10166-5p	NM_001098118	MRAS	2586	2607	1	-23.2	1	4.18413e-05	0.471	0	0	-6.93496	18	21	11	GTGCAGCTGATCACAGACTGTG#TACAGTTGGGTGGCAGCTGTT#..(((((((.((((.(((((((#)))))))..))))))))))).	3UTR
bta-miR-10166-5p	XM_005201888	MRAS	2785	2806	1	-23.2	1	4.18413e-05	0.471	0	0	-6.93496	18	21	11	GTGCAGCTGATCACAGACTGTG#TACAGTTGGGTGGCAGCTGTT#..(((((((.((((.(((((((#)))))))..))))))))))).	3UTR
bta-miR-10166-5p	XM_005201889	MRAS	2844	2865	1	-23.2	1	4.18413e-05	0.471	0	0	-6.93496	18	21	11	GTGCAGCTGATCACAGACTGTG#TACAGTTGGGTGGCAGCTGTT#..(((((((.((((.(((((((#)))))))..))))))))))).	3UTR
bta-miR-10166-5p	XM_005201890	MRAS	2753	2774	1	-23.2	1	4.18413e-05	0.471	0	0	-6.93496	18	21	11	GTGCAGCTGATCACAGACTGTG#TACAGTTGGGTGGCAGCTGTT#..(((((((.((((.(((((((#)))))))..))))))))))).	3UTR
bta-miR-10166-5p	XM_005213825	MPHOSPH8	3930	3958	1	-23.2	1	0.000660716	0.529	0	0	-6.76235	20	28	11	GTGCAGCTGATCACAGACTGTG#GCGAGATCTGTGTCAGCAGCAGTGCACT#((((((((((.((((((((((.#)).)).))))))))))).....))))).	3UTR
bta-miR-10166-5p	XM_005219278	PTGIR	1883	1926	1	-23.2	1	0.00454865	0.441	0	0	-6.78234	14	20	11	GTGCAGCTGATCACAGACTGTG#GCGGGAACATGGACCCTCTGGATTCAGGGGATGATCAGCTGCT#..(((((((((((....(((..#.)))....))))))))))).	3UTR
bta-miR-10166-5p	XM_024977565	INPP4B	6995	7027	1	-23.2	1	1.85943e-05	0.618	0	0	-3.79332	15	20	11	GTGCAGCTGATCACAGACTGTG#GGTCTGAGAAAAACTGTGATCAGCAGTTGCAG#.(((((((((((((((......#.)))))))))))...)))).	3UTR
bta-miR-10166-5p	NM_201528	SLC2A8	1812	1838	1	-23.2	0	0.000545019	0.426	0	0	-11.0886	19	26	10	GTGCAGCTGATCACAGACTGTG#CACTGTCCTGTGGTCAGTCCTCCACA#(((..(((((((((((((.(((#))).))).))))))))))....))).	3UTR
bta-miR-10166-5p	XM_005201502	CCDC50	6280	6307	1	-23.2	0	0.000613289	0.471	0	0	-9.29912	19	27	10	GTGCAGCTGATCACAGACTGTG#CTCAGTCTGTGAATGAGCAGTGGCATG#((((.((((.((((((((((.(#).)))))))))).....)))).)))).	3UTR
bta-miR-10166-5p	XM_010811633	SOX12	3089	3127	1	-23.2	0	0.00105143	0.426	0	0	-6.51454	18	38	10	GTGCAGCTGATCACAGACTGTG#CACTGTCTGTGGTCTTGGAGAACTAGTCTCGTAGCTGA#...(((((((((((((((.(((#))).))))))))))..................))))).	3UTR
bta-miR-10166-5p	NM_001075512	TMEM199	1114	1136	1	-23.2	1	0.00100166	0.559	0	0	-9.52704	17	22	9	GTGCAGCTGATCACAGACTGTG#TACAGGATGGTGCAGTTGTACA#(((((((((..(.((..(((((#)))))..)))..))))))))).	3UTR
bta-miR-10166-5p	NM_001083758	CD99L2	1044	1090	1	-23.2	0	0.000331014	0.382	0	0	-7.7949	19	32	9	GTGCAGCTGATCACAGACTGTG#GCAGGAGTGTGAACCCAGGGCTCTGTGGTCCCCTCCACACTGCACT#((((((..(((((((((((.((#.)).)).))))))))).........)))))).	3UTR
bta-miR-10166-5p	NM_001046383	CDR2	2563	2586	1	-23.2	1	9.43164e-06	0.603	0	0	-8.40586	18	23	8	GTGCAGCTGATCACAGACTGTG#TACATGTTTGTGACTTGCTGCAG#.((((((...((((((((((((#)))).))))))))...)))))).	3UTR
bta-miR-10166-5p	NM_001075298	CCAR2	3660	3678	1	-23.2	1	0.00297926	0.412	0	0	-7.78178	16	18	8	GTGCAGCTGATCACAGACTGTG#ACACTGTGTTCAGCTGCC#..((((((((.(((((..(((.#)))))))).)))))))).	3UTR
bta-miR-10166-5p	XM_002696985	PRICKLE2	3563	3586	1	-23.2	1	0.00252806	0.485	0	0	-7.81874	18	23	7	GTGCAGCTGATCACAGACTGTG#ACCGTCTGTGTTGAGTTGCCACT#((((((((.(.(((((((.((.#)).))))))).).)))))).)).	3UTR
bta-miR-10166-5p	XM_005222690	PRICKLE2	3631	3654	1	-23.2	1	0.00252806	0.485	0	0	-7.81874	18	23	7	GTGCAGCTGATCACAGACTGTG#ACCGTCTGTGTTGAGTTGCCACT#((((((((.(.(((((((.((.#)).))))))).).)))))).)).	3UTR
bta-miR-10166-5p	NM_001037819	KRR1	1799	1828	1	-23.1	1	7.52341e-05	0.559	0	0	-5.18008	20	29	16	GTGCAGCTGATCACAGACTGTG#CACAGCTGTGGCAGCTTGGAAACAGTGCT#(((((((((.((((((.(((((#))))))))))))))))........)))).	3UTR
bta-miR-10166-5p	XM_002690439	ZBED3	3674	3693	1	-23.1	1	0.00014289	0.515	0	0	-6.34376	14	17	13	GTGCAGCTGATCACAGACTGTG#TACCTGTGGCAGCTGCTCA#(.(((((((.((((((......#.))))))))))))).).	3UTR
bta-miR-10166-5p	XM_002691603	OLFML2A	2384	2408	1	-23.1	1	0.000346593	0.471	0	0	-6.39038	19	24	13	GTGCAGCTGATCACAGACTGTG#CTCAGTCTGGATCAGGCTAGCCCA#(.((((((((((.(((((((.(#).))))))))))))).)).)).).	3UTR
bta-miR-10166-5p	XM_024995068	NSD1	10340	10370	1	-23.1	1	0.000198004	0.603	0	0	-4.17062	19	30	13	GTGCAGCTGATCACAGACTGTG#TAGTTGTGATCAGAAAAAGATAACTGCACT#(((((((((((((((.((((..#)))))))))))))..........)))))).	3UTR
bta-miR-10166-5p	XM_005225774	SEC23IP	4048	4071	1	-23.1	0	0.000127074	0.603	0	0	-11.2713	16	23	11	GTGCAGCTGATCACAGACTGTG#ATAGTCTGTGGGAATGCTGATCT#(..((((...(((((((((((.#)))))))))))....))))..).	3UTR
bta-miR-10166-5p	XM_015471474	DENND6B	2925	2942	1	-23.1	1	8.39112e-06	0.324	0	0	-4.90607	14	17	11	GTGCAGCTGATCACAGACTGTG#GTGCCGTCAGCTGCACT#((((((((((((((........#)))..))))))))))).	3UTR
bta-miR-10166-5p	XM_015471475	DENND6B	2886	2903	1	-23.1	1	8.39112e-06	0.324	0	0	-4.90607	14	17	11	GTGCAGCTGATCACAGACTGTG#GTGCCGTCAGCTGCACT#((((((((((((((........#)))..))))))))))).	3UTR
bta-miR-10166-5p	NM_001256589	RBMX2	1086	1112	1	-23.1	1	0.00495346	0.632	0	0	-10.1092	19	26	10	GTGCAGCTGATCACAGACTGTG#CGCAGCCTGTTCAGCTATTCAGCACG#((((((((((..((((.(((((#))))).)))))))))).....)))).	3UTR
bta-miR-10166-5p	NM_175800	NDUFS4	570	599	1	-23.1	1	0.00216075	0.632	0	0	-3.93757	16	24	10	GTGCAGCTGATCACAGACTGTG#GCTTGACTGTGAATAAAGTCAGCTGTGCA#((((((((((((((((......#.))))))......)))))))))).	3UTR
bta-miR-10166-5p	NM_001075956	BBS4	1937	1964	1	-23.1	1	0.00353085	0.544	0	0	-6.03692	18	27	9	GTGCAGCTGATCACAGACTGTG#CAGTCTATTGAGTATCCCAGCTGCACT#(((((((((.(((.((((((..#))))))..)))......))))))))).	3UTR
bta-miR-10166-5p	XM_010808954	BBS4	2016	2043	1	-23.1	1	0.00353085	0.544	0	0	-6.03692	18	27	9	GTGCAGCTGATCACAGACTGTG#CAGTCTATTGAGTATCCCAGCTGCACT#(((((((((.(((.((((((..#))))))..)))......))))))))).	3UTR
bta-miR-10166-5p	NM_001075834	NMNAT1	1509	1564	1	-23.1	1	0.000746649	0.441	0	0	-3.93757	19	26	8	GTGCAGCTGATCACAGACTGTG#GCGAAAAGTGAAGTCTAGGAATTTCCTGGTGGTCTAGTGGTTGGGACTCTGCACT#(((((((((((((((((((...#.))))).))))))))....)))))).	3UTR
bta-miR-10166-5p	NM_001206068	PAQR3	1824	1845	1	-23.1	1	0.000826642	0.412	0	0	-9.91808	17	21	8	GTGCAGCTGATCACAGACTGTG#ACAGTTTCTGTAGGCTGCGCT#((((((((...((.(((((((.#))))))).))..)))))))).	3UTR
bta-miR-10166-5p	XM_024983069	VWA5B1	5464	5492	1	-23.1	1	0.000430714	0.456	0	0	-7.78178	15	21	8	GTGCAGCTGATCACAGACTGTG#GCTGTCCAACTTCCTGTGTTCGGCTGCT#..((((((((.(((((...((.#.))...))))).)))))))).	3UTR
bta-miR-10166-5p	NM_001178103	DSC3	2633	2654	1	-23.1	1	3.44311e-05	0.441	0	0	-8.40586	16	21	6	GTGCAGCTGATCACAGACTGTG#CGGTTCTGTGGGTTGCTGCAG#.((((((...((((((((((..#)))).))))))...)))))).	3UTR
bta-miR-10166-5p	XM_025000166	EFNB2	2271	2290	1	-23	1	2.48531e-05	0.515	0	0	-6.09222	18	19	18	GTGCAGCTGATCACAGACTGTG#TACAGCTGTGAAGCTGTAG#.(((((((..((((((.(((((#)))))))))))))))))).	3UTR
bta-miR-10166-5p	NM_001083690	CA8	1333	1351	1	-23	1	0.0013085	0.559	0	0	-6.19951	17	18	17	GTGCAGCTGATCACAGACTGTG#ACATCTGTGACAGTTGCC#..(((((((.(((((((.(((.#))))))))))))))))).	3UTR
bta-miR-10166-5p	NM_001100384	DESI2	621	651	1	-23	0	8.29957e-05	0.618	0	0	-6.73762	18	21	16	GTGCAGCTGATCACAGACTGTG#CACATTCAGAACTGTCTGTGGCAGTTGACT#((.((((((.((((((((.((.#.)).)))))))))))))))).	3UTR
bta-miR-10166-5p	NM_001192417	UBR5	8826	8851	1	-23	1	0.000705695	0.662	0	0	-3.79332	16	18	16	GTGCAGCTGATCACAGACTGTG#GTGTTTAATTTGTGGTTGGCTGCGG#.((((((((((((((((.....#.)))))))))))))))).	3UTR
bta-miR-10166-5p	XM_005216811	DESI2	839	869	1	-23	0	1.96568e-05	0.618	0	0	-6.73762	18	21	16	GTGCAGCTGATCACAGACTGTG#CACATTCAGAACTGTCTGTGGCAGTTGACT#((.((((((.((((((((.((.#.)).)))))))))))))))).	3UTR
bta-miR-10166-5p	XM_024983113	ATG7	3025	3048	1	-23	0	0.00172547	0.632	0	0	-13.8149	17	23	13	GTGCAGCTGATCACAGACTGTG#ACAGTTTGTGGTTTAAGAGCACT#((((....(((((((((((((.#))))))))))))).....)))).	3UTR
bta-miR-10166-5p	NM_001205734	DTX1	2886	2926	1	-23	1	0.00194617	0.471	0	0	-5.10125	19	23	11	GTGCAGCTGATCACAGACTGTG#CAGGCAACTCACCAGCTCCGCCTCTGTTGATTGGCTGCCA#(.(((((((((((((((..(((#.))).))))).))))))))))).	3UTR
bta-miR-10166-5p	XM_005217811	DTX1	3740	3780	1	-23	1	0.00194617	0.471	0	0	-5.10125	19	23	11	GTGCAGCTGATCACAGACTGTG#CAGGCAACTCACCAGCTCCGCCTCTGTTGATTGGCTGCCA#(.(((((((((((((((..(((#.))).))))).))))))))))).	3UTR
bta-miR-10166-5p	XM_002687838	LOC100297676	1451	1476	1	-23	1	0.00664041	0.588	0	0	-4.90607	14	17	10	GTGCAGCTGATCACAGACTGTG#TACAACAAAGTGAATCAGCTGTACA#((((((((((((((........#.)))).)))))))))).	3UTR
bta-miR-10166-5p	XM_002697593	LOC520336	3088	3106	1	-23	1	0.000835487	0.456	0	0	-7.61919	15	18	10	GTGCAGCTGATCACAGACTGTG#TCTTTGCTCAGCTGCACG#((((((((((.((.(((.....#))).)).)))))))))).	3UTR
bta-miR-10166-5p	XM_024993672	SORCS2	5304	5337	1	-23	1	0.00300137	0.441	0	0	-3.93757	16	29	10	GTGCAGCTGATCACAGACTGTG#CGCCCCTGTGACCTCCTGACCCTCAGCTGCATT#((((((((((((((((......#.))))))...........)))))))))).	3UTR
bta-miR-10166-5p	XM_005217479	SH3D19	3451	3494	1	-23	1	0.000232124	0.368	0	0	-7.5256	17	24	9	GTGCAGCTGATCACAGACTGTG#GCAGCCCCTCCCCCGGCAGAGCGTCTGGAGACAGGGCTGCACT#((((((((..((.(((((.((.#.))))))))).....)))))))).	3UTR
bta-miR-10166-5p	XM_005224253	MBD1	3775	3795	1	-23	1	3.3233e-05	0.559	0	0	-13.4275	15	20	9	GTGCAGCTGATCACAGACTGTG#ACAGTCTGTATAAGGCTGTT#..((((((....(((((((((.#)))))))))....)))))).	3UTR
bta-miR-10166-5p	XM_005224257	MBD1	3700	3720	1	-23	1	3.3233e-05	0.559	0	0	-13.4275	15	20	9	GTGCAGCTGATCACAGACTGTG#ACAGTCTGTATAAGGCTGTT#..((((((....(((((((((.#)))))))))....)))))).	3UTR
bta-miR-10166-5p	XM_024977530	SH3D19	3638	3681	1	-23	1	0.000232124	0.368	0	0	-7.5256	17	24	9	GTGCAGCTGATCACAGACTGTG#GCAGCCCCTCCCCCGGCAGAGCGTCTGGAGACAGGGCTGCACT#((((((((..((.(((((.((.#.))))))))).....)))))))).	3UTR
bta-miR-10166-5p	XM_024977531	SH3D19	3472	3515	1	-23	1	0.000232124	0.368	0	0	-7.5256	17	24	9	GTGCAGCTGATCACAGACTGTG#GCAGCCCCTCCCCCGGCAGAGCGTCTGGAGACAGGGCTGCACT#((((((((..((.(((((.((.#.))))))))).....)))))))).	3UTR
bta-miR-10166-5p	NM_001035460	FAM104A	715	748	1	-23	1	0.000504579	0.559	0	0	-6.25121	15	18	8	GTGCAGCTGATCACAGACTGTG#ACAGGCTGTTGTTTACTTGTGGTTTGCTGCACT#(((((((.((((((((......#.)))))))).))))))).	3UTR
bta-miR-10166-5p	NM_176671	ATP6V1B2	2014	2035	1	-23	0	0.000121909	0.471	0	0	-12.5386	16	21	8	GTGCAGCTGATCACAGACTGTG#CAGGGTCTGTGCCGCTGCTCT#(.(((((....((((((((.((#)).))))))))..))))).).	3UTR
bta-miR-10166-5p	XM_010814059	HECTD4	13924	13947	1	-23	1	4.30177e-05	0.412	0	0	-6.19951	18	23	8	GTGCAGCTGATCACAGACTGTG#GCAAGTCTGTGGCCAGCCCTGCC#..(((((((.(((((((((((.#))).)))))))).))))..))).	3UTR
bta-miR-10166-5p	XM_010814061	HECTD4	13918	13941	1	-23	1	4.30177e-05	0.412	0	0	-6.19951	18	23	8	GTGCAGCTGATCACAGACTGTG#GCAAGTCTGTGGCCAGCCCTGCC#..(((((((.(((((((((((.#))).)))))))).))))..))).	3UTR
bta-miR-10166-5p	XM_024996266	DZIP1L	4726	4742	1	-23	1	8.72017e-05	0.441	0	0	-6.46952	13	16	8	GTGCAGCTGATCACAGACTGTG#TGTGGGAGGCTGCACG#((((((((..(((((.......#)))))..)))))))).	3UTR
bta-miR-10166-5p	XM_005211591	BMF	3666	3690	1	-23	0	0.000177575	0.456	0	0	-8.37653	17	24	7	GTGCAGCTGATCACAGACTGTG#ACAGTTGCAGGACTCAGCTGGGCC#((.(((((((((...((((((.#))))))....)).))))))).)).	3UTR
bta-miR-10166-5p	XM_015473120	BMF	3875	3899	1	-23	0	0.000177575	0.456	0	0	-8.37653	17	24	7	GTGCAGCTGATCACAGACTGTG#ACAGTTGCAGGACTCAGCTGGGCC#((.(((((((((...((((((.#))))))....)).))))))).)).	3UTR
bta-miR-10166-5p	NM_001113760	RASSF5	3528	3552	1	-23	1	7.05326e-05	0.515	0	0	-8.01482	18	24	6	GTGCAGCTGATCACAGACTGTG#CGCAGTGTGTGCTCTGGGGCTGTT#..((((((((.((((.((((((#)))))).)))).))...)))))).	3UTR
bta-miR-10166-5p	XM_005216690	RASSF5	3386	3410	1	-23	1	7.05326e-05	0.515	0	0	-8.01482	18	24	6	GTGCAGCTGATCACAGACTGTG#CGCAGTGTGTGCTCTGGGGCTGTT#..((((((((.((((.((((((#)))))).)))).))...)))))).	3UTR
bta-miR-10166-5p	XM_024992923	CERK	1879	1908	1	-22.9	1	0.000128063	0.397	0	0	-9.06125	17	19	17	GTGCAGCTGATCACAGACTGTG#CGGTTCTGTGTGCGTCTGTGGGCTGCATT#((((((((...(((((((.((.#.))))))))))))))))).	3UTR
bta-miR-10166-5p	NM_001038520	COMMD9	868	905	1	-22.9	1	1.9272e-06	0.338	0	0	-6.24613	15	17	15	GTGCAGCTGATCACAGACTGTG#GCAGGAGAGGGAGGGAGCGTTGGCTGGGTCAGCTGCC#..((((((((((.(((.((...#.))))))))))))))).	3UTR
bta-miR-10166-5p	NM_001206781	VIPR2	2340	2364	1	-22.9	1	5.62728e-05	0.309	0	0	-12.562	16	19	15	GTGCAGCTGATCACAGACTGTG#CACCCGGGGGTCTGTCAGCTGCCG#(.((((((((...((((((.(.#.).))))))))))))))).	3UTR
bta-miR-10166-5p	NM_001083648	CHST1	2035	2055	0.980769	-22.9	1	0.000694627	0.5	0	0	-6.19951	17	20	12	GTGCAGCTGATCACAGACTGTG#CAGTCTGTGGCAACGCTGTC#..(((((((.((((((((((..#))))))))))))..))))).	3UTR
bta-miR-10166-5p	NM_001076060	TXNL4A	705	754	1	-22.9	0	0.0721325	0.603	0	0	-5.48126	19	23	12	GTGCAGCTGATCACAGACTGTG#CAGTGTGGGTGGCATTGCCTCGCCTTTCAGTCTGCCTGGTCACTGTATT#((((((.(((((((((((((..#.)))))))..)))))))))))).	3UTR
bta-miR-10166-5p	NM_001101262	MARVELD1	2049	2080	1	-22.9	0	0.000372871	0.574	0	0	-9.69497	18	31	12	GTGCAGCTGATCACAGACTGTG#CATAGTCTGTGGGGTCACAAAGAGGTGGACA#((.((.((..((((((((((((#))))))))))))..........)).)).)).	3UTR
bta-miR-10166-5p	XM_005222411	LRRFIP2	3103	3150	1	-22.9	1	0.00210077	0.574	0	0	-9.43035	17	23	11	GTGCAGCTGATCACAGACTGTG#GCTCTTAAAGTAAGAGTAGGGGCCTTAGTCTTCACATCAGCTGTGCT#(((((((((((...((((((..#.))))))....))))))))))).	3UTR
bta-miR-10166-5p	XM_005222413	LRRFIP2	3058	3105	1	-22.9	1	0.00210077	0.574	0	0	-9.43035	17	23	11	GTGCAGCTGATCACAGACTGTG#GCTCTTAAAGTAAGAGTAGGGGCCTTAGTCTTCACATCAGCTGTGCT#(((((((((((...((((((..#.))))))....))))))))))).	3UTR
bta-miR-10166-5p	XM_005222415	LRRFIP2	3052	3099	1	-22.9	1	0.00210077	0.574	0	0	-9.43035	17	23	11	GTGCAGCTGATCACAGACTGTG#GCTCTTAAAGTAAGAGTAGGGGCCTTAGTCTTCACATCAGCTGTGCT#(((((((((((...((((((..#.))))))....))))))))))).	3UTR
bta-miR-10166-5p	XM_015473986	PLXDC2	4930	4976	1	-22.9	0	3.38581e-05	0.559	0	0	-6.51454	19	46	11	GTGCAGCTGATCACAGACTGTG#CACAGTTTGTGTGGTTCCAAAGATTCAGACACAGCTTATTAGCTGA#...(((((((((((((((((((#)))))))))))..........................)))))))).	3UTR
bta-miR-10166-5p	XM_024976895	DENND1B	5992	6024	1	-22.9	1	0.000104505	0.471	0	0	-6.19951	17	22	10	GTGCAGCTGATCACAGACTGTG#CACACTCGAAAGCTGTCTGTGACAGTGCTGCT#..(((((((.((((((((.((.#.)).))))))))))..))))).	3UTR
bta-miR-10166-5p	XM_024976899	DENND1B	5932	5964	1	-22.9	1	0.000104505	0.471	0	0	-6.19951	17	22	10	GTGCAGCTGATCACAGACTGTG#CACACTCGAAAGCTGTCTGTGACAGTGCTGCT#..(((((((.((((((((.((.#.)).))))))))))..))))).	3UTR
bta-miR-10166-5p	XM_024977799	ASPHD2	2587	2610	1	-22.9	0	0.000242229	0.368	0	0	-5.48126	18	23	10	GTGCAGCTGATCACAGACTGTG#CAGCCTGTGCCTGTCACTGCACA#((((((.(((((((((.(((..#))).)))))...)))))))))).	3UTR
bta-miR-10166-5p	NM_001205411	SHISA3	877	899	1	-22.9	1	0.00114973	0.559	0	0	-8.0615	17	22	9	GTGCAGCTGATCACAGACTGTG#GCAGTCACAGAACAGCTGTATC#(((((((((.((...((((((.#))))))...)).))))))))).	3UTR
bta-miR-10166-5p	XM_005226745	HPS5	4057	4085	1	-22.9	1	0.00245122	0.544	0	0	-5.41313	18	28	9	GTGCAGCTGATCACAGACTGTG#GCAGAATGTGAATATCCCCAGCTGTGCA#(((((((((.(((((..((((.#))))..))))).......))))))))).	3UTR
bta-miR-10166-5p	XM_010820871	HPS5	3912	3940	1	-22.9	1	0.00245122	0.544	0	0	-5.41313	18	28	9	GTGCAGCTGATCACAGACTGTG#GCAGAATGTGAATATCCCCAGCTGTGCA#(((((((((.(((((..((((.#))))..))))).......))))))))).	3UTR
bta-miR-10166-5p	NM_001206502	DNMT3A	4833	4853	1	-22.9	1	0.000740058	0.529	0	0	-6.23647	17	20	8	GTGCAGCTGATCACAGACTGTG#GGTCTGATGAAAGCTGTGCT#((((((((..(((((((((...#)))))).))).)))))))).	3UTR
bta-miR-10166-5p	NM_175815	NDUFA2	339	387	1	-22.9	0	0.000813359	0.574	0	0	-9.09788	18	24	8	GTGCAGCTGATCACAGACTGTG#CACTGAGGATTAAAAACAACAGCCCCAGAGTCTGGGCTCTGCTGGACT#((.((((.((((.((((((.((#.)).)))))))).)).)))).)).	3UTR
bta-miR-10166-5p	XM_024998363	DNMT3A	4848	4868	1	-22.9	1	0.000740058	0.529	0	0	-6.23647	17	20	8	GTGCAGCTGATCACAGACTGTG#GGTCTGATGAAAGCTGTGCT#((((((((..(((((((((...#)))))).))).)))))))).	3UTR
bta-miR-10166-5p	XM_024984469	RNF165	5143	5169	1	-22.9	1	0.000868071	0.529	0	0	-5.3343	19	26	7	GTGCAGCTGATCACAGACTGTG#CAGGGTGTGTGATTGCAAGCTGTCCT#(.(((((((((((((.(((.((#)).))).)))))))...)))))).).	3UTR
bta-miR-10166-5p	XM_024980955	ERN1	7549	7568	1	-22.8	1	0.00189744	0.603	0	0	-5.91553	16	19	13	GTGCAGCTGATCACAGACTGTG#GTCCAGTGACAGTTGCACT#(((((((((.((((.(((....#)))..))))))))))))).	3UTR
bta-miR-10166-5p	XM_024988150	PRPS2	1659	1708	0.974359	-22.8	1	6.55821e-05	0.471	0	0	-8.01482	15	18	12	GTGCAGCTGATCACAGACTGTG#CACAGACAGAGTATGGGCCGTCTCAGAAAGTGAGTGTGTGTCAGTTGCT#..((((((((.((((.(((...#.))).)))))))))))).	3UTR
bta-miR-10166-5p	XM_024992770	CECR2	4392	4412	1	-22.8	1	5.01979e-06	0.353	0	0	-6.77237	17	20	12	GTGCAGCTGATCACAGACTGTG#GCTGTCATGGCAGCTGCACT#(((((((((.(((..(((.((.#)).))).)))))))))))).	3UTR
bta-miR-10166-5p	NM_001103282	HERC1	3878	3902	1	-22.8	1	0.00217171	0.544	0	0	-4.79441	20	24	11	GTGCAGCTGATCACAGACTGTG#GCAGTCTTGATTCCAGCTTGTGCT#(((((((((((((.(((((((.#)))))))))))..))))).)))).	3UTR
bta-miR-10166-5p	XM_002690925	GLDN	4451	4475	1	-22.8	1	0.00125974	0.559	0	0	-4.79441	20	24	11	GTGCAGCTGATCACAGACTGTG#GCAGTCTTGATTCCAGCTTGTGCT#(((((((((((((.(((((((.#)))))))))))..))))).)))).	3UTR
bta-miR-10166-5p	XM_024976770	CHD5	6995	7033	1	-22.8	0	0.000346429	0.412	0	0	-12.3311	18	24	11	GTGCAGCTGATCACAGACTGTG#CACTTGCCCCCTGGGGCAGGTCTGTGACGGCCCTCACT#(((..((((.(((((((((((.#.)))).)))))))))))...))).	3UTR
bta-miR-10166-5p	XM_024976771	CHD5	6880	6918	1	-22.8	0	0.000346429	0.412	0	0	-12.3311	18	24	11	GTGCAGCTGATCACAGACTGTG#CACTTGCCCCCTGGGGCAGGTCTGTGACGGCCCTCACT#(((..((((.(((((((((((.#.)))).)))))))))))...))).	3UTR
bta-miR-10166-5p	XM_024994242	NECTIN3	7763	7787	1	-22.8	1	0.00283691	0.559	0	0	-4.79441	20	24	11	GTGCAGCTGATCACAGACTGTG#GCAGTCTTGATTCCAGCTTGTGCT#(((((((((((((.(((((((.#)))))))))))..))))).)))).	3UTR
bta-miR-10166-5p	XM_024998042	GLDN	4436	4460	1	-22.8	1	0.00125974	0.559	0	0	-4.79441	20	24	11	GTGCAGCTGATCACAGACTGTG#GCAGTCTTGATTCCAGCTTGTGCT#(((((((((((((.(((((((.#)))))))))))..))))).)))).	3UTR
bta-miR-10166-5p	NM_001076029	TFDP1	2180	2200	1	-22.8	1	0.000732034	0.632	0	0	-9.37406	17	20	10	GTGCAGCTGATCACAGACTGTG#CACAGTTGCTGTTAGCTGCC#..((((((((.((..(((((((#)))))))..)))))))))).	3UTR
bta-miR-10166-5p	NM_001105340	TRAF5	2531	2553	1	-22.8	1	3.91532e-05	0.632	0	0	-9.91808	18	22	10	GTGCAGCTGATCACAGACTGTG#CACAGTTTTGCAAGGCTGCATA#((((((((...((.((((((((#))))))))))...)))))))).	3UTR
bta-miR-10166-5p	XM_024979068	SPRED3	4133	4166	1	-22.8	0	0.000169067	0.456	0	0	-5.69428	18	33	10	GTGCAGCTGATCACAGACTGTG#CAGTCTGTGACCTCAATATTGTTATCAGTGCAG#.((((.((((((((((((((..#))))))))))..............)))))))).	3UTR
bta-miR-10166-5p	XM_024999905	TFDP1	2225	2245	1	-22.8	1	0.000732034	0.632	0	0	-9.37406	17	20	10	GTGCAGCTGATCACAGACTGTG#CACAGTTGCTGTTAGCTGCC#..((((((((.((..(((((((#)))))))..)))))))))).	3UTR
bta-miR-10166-5p	XM_024999907	TFDP1	2227	2247	1	-22.8	1	0.000732034	0.632	0	0	-9.37406	17	20	10	GTGCAGCTGATCACAGACTGTG#CACAGTTGCTGTTAGCTGCC#..((((((((.((..(((((((#)))))))..)))))))))).	3UTR
bta-miR-10166-5p	NM_001166502	PRKCG	2759	2782	1	-22.8	1	9.4893e-08	0.368	0	0	-7.20497	17	23	8	GTGCAGCTGATCACAGACTGTG#CAGAGTAAGTGGGAGGCTGTGCC#((((((((..((((..(((.((#)).)))..))))..)))))))).	3UTR
bta-miR-10166-5p	XM_002698023	USP31	9804	9826	1	-22.8	1	0.000199423	0.662	0	0	-4.99396	16	22	8	GTGCAGCTGATCACAGACTGTG#TCTGTGGTGGGCTGAATGCACT#((((((((.((((((((.....#)))))))).))))....)))).	3UTR
bta-miR-10166-5p	XM_015458976	MFSD11	2628	2659	1	-22.8	1	0.0333251	0.676	0	0	-3.93757	22	31	8	GTGCAGCTGATCACAGACTGTG#TACAGTTTAGTGGCGTTTCAGTACATGCACA#((((((((((((((((((((((#)))))))).))))....)))))...))))).	3UTR
bta-miR-10166-5p	NM_001144097	CRP	3269	3296	1	-22.8	1	0.0186058	0.5	0	0	-4.67302	20	27	7	GTGCAGCTGATCACAGACTGTG#GCAGTCCAGTGGTTAAGATTCTGCACT#((((((((((((((.((((((.#))))))..))))))).)...)))))).	3UTR
bta-miR-10166-5p	XM_002700210	CXHXorf38	2020	2044	1	-22.8	1	0.00580796	0.515	0	0	-6.48426	19	24	7	GTGCAGCTGATCACAGACTGTG#CGCAGGGTGTGGTCCGTGTGTGCT#(((((((.(((((((..(((((#)))))..))))))).)).))))).	3UTR
bta-miR-10166-5p	XM_003586006	ZC3HAV1	4814	4832	1	-22.8	1	0.000368503	0.544	0	0	-6.34376	15	18	7	GTGCAGCTGATCACAGACTGTG#TCTGTGAGCAGCTGTCCA#(.(((((((.(((((((.....#))))))).))))))).).	3UTR
bta-miR-10166-5p	XM_002694806	PDP2	3114	3132	1	-22.7	1	2.74736e-05	0.618	0	0	-9.06125	16	18	14	GTGCAGCTGATCACAGACTGTG#GCTTCTGTGGGCTGCACA#((((((((...((((((..((.#)).)))))))))))))).	3UTR
bta-miR-10166-5p	XM_015475366	ZNF827	5979	6001	1	-22.7	1	0.00456293	0.544	0	0	-5.45975	19	22	14	GTGCAGCTGATCACAGACTGTG#GCAGGTGTGGATTGGTTGTACA#((((((((((((.((.(((((.#)))).).)))))))))))))).	3UTR
bta-miR-10166-5p	NM_001101124	DAPK3	2474	2511	1	-22.7	1	5.57999e-06	0.382	0	0	-9.02428	16	19	13	GTGCAGCTGATCACAGACTGTG#TACAGCCTGCCCACTTGCTGCGCTCTGTGCAGCTGCT#..(((((((..((((((.(((.#.))).))))))))))))).	3UTR
bta-miR-10166-5p	XM_005208946	DAPK3	2555	2592	1	-22.7	1	5.57999e-06	0.382	0	0	-9.02428	16	19	13	GTGCAGCTGATCACAGACTGTG#TACAGCCTGCCCACTTGCTGCGCTCTGTGCAGCTGCT#..(((((((..((((((.(((.#.))).))))))))))))).	3UTR
bta-miR-10166-5p	NM_001035424	MYNN	3307	3327	1	-22.7	1	1.87382e-05	0.647	0	0	-5.58516	18	20	12	GTGCAGCTGATCACAGACTGTG#ACAGTTGGTGGTGGCTGTAG#.(((((((.(((((.((((((.#)))))).)))))))))))).	3UTR
bta-miR-10166-5p	NM_174460	SFRP1	1539	1560	1	-22.7	0	0.000536316	0.397	0	0	-9.04149	18	21	12	GTGCAGCTGATCACAGACTGTG#CGCTGTCCGTGTCACTGCACA#((((((.(((.(((.(((.(((#))).))).)))))))))))).	3UTR
bta-miR-10166-5p	NM_001038543	SPAG7	793	814	0.961538	-22.7	0	0.000597958	0.515	0	0	-9.70276	18	21	11	GTGCAGCTGATCACAGACTGTG#CACAGTGTGTGTCACTGTTCG#(.((((.(((.((((.((((((#)))))).))))))))))).).	3UTR
bta-miR-10166-5p	NM_001206242	ARIH2	2450	2467	1	-22.7	0	1.16171e-05	0.471	0	0	-9.95757	15	17	11	GTGCAGCTGATCACAGACTGTG#TCTGTGATCAGGGTACT#((((..(((((((((((.....#))))))))))).)))).	3UTR
bta-miR-10166-5p	NM_001192950	FOSL2	2340	2364	1	-22.7	0	0.000130177	0.441	0	0	-5.48126	19	24	10	GTGCAGCTGATCACAGACTGTG#TACCCTCTGTGGTCATCTGCTACC#((((((.((((((((((..(((#)))..)))))))))).)))).)).	3UTR
bta-miR-10166-5p	XM_002696881	TATDN2	3511	3538	1	-22.7	0	2.36394e-06	0.426	0	0	-6.50069	18	27	10	GTGCAGCTGATCACAGACTGTG#GCAGTCTGTGTGTGAAGTCACACTGCT#..((((.((((((((((((((.#))))))))))......))))..)))).	3UTR
bta-miR-10166-5p	XM_005212961	FOSL2	3058	3082	1	-22.7	0	0.000130177	0.441	0	0	-5.48126	19	24	10	GTGCAGCTGATCACAGACTGTG#TACCCTCTGTGGTCATCTGCTACC#((((((.((((((((((..(((#)))..)))))))))).)))).)).	3UTR
bta-miR-10166-5p	XM_015475564	KIAA1671	7541	7572	1	-22.7	0	3.92821e-05	0.471	0	0	-5.49511	19	31	9	GTGCAGCTGATCACAGACTGTG#GCAGCCTGTGATTGCTGAGGGGTGCTGGGCT#((.(((((((((((((.((((.#)))).))))))))).........)))).)).	3UTR
bta-miR-10166-5p	XM_024977797	KIAA1671	7406	7437	1	-22.7	0	3.92821e-05	0.471	0	0	-5.49511	19	31	9	GTGCAGCTGATCACAGACTGTG#GCAGCCTGTGATTGCTGAGGGGTGCTGGGCT#((.(((((((((((((.((((.#)))).))))))))).........)))).)).	3UTR
bta-miR-10166-5p	XM_015460230	PRR35	2125	2148	0.980769	-22.7	0	1.63174e-06	0.468	0	0	-9.94087	18	23	8	GTGCAGCTGATCACAGACTGTG#CACAGTCTCAGATTCTCTGCATT#((((((..((((..((((((((#))))))))..))))..)))))).	3UTR
bta-miR-10166-5p	XM_002693082	CBL	4166	4193	1	-22.7	1	2.10154e-06	0.426	0	0	-5.18008	21	27	8	GTGCAGCTGATCACAGACTGTG#CACAGCATTCTGCTGACAGTTAGCACC#(((((((((.((((((((((((#)))))...)))).)))))))).)))).	3UTR
bta-miR-10166-5p	XM_010812517	CBL	4104	4131	1	-22.7	1	2.10154e-06	0.426	0	0	-5.18008	21	27	8	GTGCAGCTGATCACAGACTGTG#CACAGCATTCTGCTGACAGTTAGCACC#(((((((((.((((((((((((#)))))...)))).)))))))).)))).	3UTR
bta-miR-10166-5p	NM_001314006	FGF1	3141	3164	1	-22.7	0	0.00185498	0.485	0	0	-7.27064	18	23	5	GTGCAGCTGATCACAGACTGTG#CACTGTCTGCCTGGTTTGCTGCT#..(((((.((((((((((.(((#))).)))))..))))).))))).	3UTR
bta-miR-10166-5p	NM_174055	FGF1	2999	3022	1	-22.7	0	0.00185498	0.485	0	0	-7.27064	18	23	5	GTGCAGCTGATCACAGACTGTG#CACTGTCTGCCTGGTTTGCTGCT#..(((((.((((((((((.(((#))).)))))..))))).))))).	3UTR
bta-miR-10166-5p	XM_015472275	FGF1	3310	3333	1	-22.7	0	0.00185498	0.485	0	0	-7.27064	18	23	5	GTGCAGCTGATCACAGACTGTG#CACTGTCTGCCTGGTTTGCTGCT#..(((((.((((((((((.(((#))).)))))..))))).))))).	3UTR
bta-miR-10166-5p	XM_024993835	FGF1	2770	2793	1	-22.7	0	0.00185498	0.485	0	0	-7.27064	18	23	5	GTGCAGCTGATCACAGACTGTG#CACTGTCTGCCTGGTTTGCTGCT#..(((((.((((((((((.(((#))).)))))..))))).))))).	3UTR
bta-miR-10166-5p	XM_003585969	KIAA0895	2723	2780	1	-22.6	1	0.00244403	0.382	0	0	-4.67302	19	37	15	GTGCAGCTGATCACAGACTGTG#GTCTTTGAGGATCCTGGTCCAGCGGCGTGATCAGCTTCTTCCTGAGCCATAAGCGCT#((((((((((((((.(.((((.#.)))))))))))))))................)))).	3UTR
bta-miR-10166-5p	XM_015463473	MAB21L3	3269	3313	1	-22.6	0	0.0036279	0.588	0	0	-9.69585	19	44	14	GTGCAGCTGATCACAGACTGTG#TACAGTTTGTGGTTTTTTTTGAAGAAAGTACAACTATGTGCACA#(((((...((((((((((((((#))))))))))))))........................))))).	3UTR
bta-miR-10166-5p	XM_015463482	MAB21L3	3164	3208	1	-22.6	0	0.0036279	0.588	0	0	-9.69585	19	44	14	GTGCAGCTGATCACAGACTGTG#TACAGTTTGTGGTTTTTTTTGAAGAAAGTACAACTATGTGCACA#(((((...((((((((((((((#))))))))))))))........................))))).	3UTR
bta-miR-10166-5p	NM_001081539	C11H2orf49	2068	2090	1	-22.6	1	0.00361016	0.662	0	0	-7.78178	19	22	13	GTGCAGCTGATCACAGACTGTG#CACTAGTGCTGTGTCAGTTGTT#..((((((((.(((((((((((#))).))).))))))))))))).	3UTR
bta-miR-10166-5p	XM_002686552	2004-08-01	5752	5783	1	-22.6	1	4.8473e-05	0.559	0	0	-4.52877	16	21	13	GTGCAGCTGATCACAGACTGTG#CATTATGTTTTGTTGTGGTGGTTAGCTGCAA#.(((((((((((((.(((....#.)))...))))))))))))).	3UTR
bta-miR-10166-5p	XM_024999355	POU3F3	3017	3038	1	-22.6	0	0.000641984	0.662	0	0	-12.5206	17	21	12	GTGCAGCTGATCACAGACTGTG#ATAGTCTGTGTCTGATGCATA#(((((...((.((((((((((.#))))))))))))...))))).	3UTR
bta-miR-10166-5p	XM_015475158	ZBTB37	12077	12104	1	-22.6	1	0.00463356	0.574	0	0	-3.93757	16	27	11	GTGCAGCTGATCACAGACTGTG#CTGTGTTGATCAAGGGTCAGCTGTACT#((((((((((((((((......#)))))..........))))))))))).	3UTR
bta-miR-10166-5p	XM_024999544	MBOAT2	7785	7816	1	-22.6	1	0.00110547	0.529	0	0	-7.78178	17	24	11	GTGCAGCTGATCACAGACTGTG#CACGTTTCTAGTCTGTGTCCCAAGAGCTGCC#..((((((((.(((((((((..#.))))))))))).....)))))).	3UTR
bta-miR-10166-5p	XM_003586570	CGNL1	4177	4196	1	-22.6	1	8.56818e-05	0.368	0	0	-13.7119	17	19	10	GTGCAGCTGATCACAGACTGTG#CACAGCTGTCTGCTGCACC#(((((((.((...(((.(((((#)))))))))).))))))).	3UTR
bta-miR-10166-5p	XM_010809305	CGNL1	4255	4274	1	-22.6	1	8.56818e-05	0.368	0	0	-13.7119	17	19	10	GTGCAGCTGATCACAGACTGTG#CACAGCTGTCTGCTGCACC#(((((((.((...(((.(((((#)))))))))).))))))).	3UTR
bta-miR-10166-5p	XM_024976618	ETNK2	2354	2369	1	-22.6	1	7.22117e-08	0.279	0	0	-8.97335	12	15	9	GTGCAGCTGATCACAGACTGTG#GTGGGCGGCTGCACG#(((((((((..(((........#)))..))))))))).	3UTR
bta-miR-10166-5p	XM_010816094	ZNF624	4579	4613	0.961538	-22.6	0	0.000232403	0.559	0	0	-15.1559	15	21	8	GTGCAGCTGATCACAGACTGTG#CACAGTGGTGAAAAGGTCTGTGTACAGCCCCACA#(((..((((..((((((((...#.))))))))..))))..))).	3UTR
bta-miR-10166-5p	NM_001101892	C3H1orf109	2471	2491	1	-22.6	1	0.000804431	0.559	0	0	-9.21516	17	20	8	GTGCAGCTGATCACAGACTGTG#CAGTTTGGTTCAGTTGCTCA#(.((((((((.(.(((((((..#)))))))).)))))))).).	3UTR
bta-miR-10166-5p	NM_001105617	HOXA9	1390	1413	1	-22.6	1	7.54187e-07	0.588	0	0	-4.99396	16	21	8	GTGCAGCTGATCACAGACTGTG#ACTTCTGTGATGGGTGATGCACC#((((((((.((((((((.....#.)))))))).)))..))))).	3UTR
bta-miR-10166-5p	XM_005216916	VAMP4	1381	1419	1	-22.6	1	0.00166839	0.559	0	0	-11.1286	16	21	8	GTGCAGCTGATCACAGACTGTG#CAGCTAAAAGTCATGGTCCAGTCTGTTTTCAGTTAGCC#..((((((((..((((((((..#.))))))))..)))))).)).	3UTR
bta-miR-10166-5p	XM_005224247	MYOM1	5759	5778	1	-22.6	1	0.00595325	0.588	0	0	-8.15907	15	19	8	GTGCAGCTGATCACAGACTGTG#GTGTGTGTTCAGTTGCTCA#(.((((((((.((((.((....#)).)))).)))))))).).	3UTR
bta-miR-10166-5p	XM_010804612	KIAA1147	4116	4142	1	-22.6	1	0.000443028	0.5	0	0	-8.15907	15	20	8	GTGCAGCTGATCACAGACTGTG#TACGTGTGTGTGTGTTCAGTTGCTCA#(.((((((((.((((.((....#.)).)))).)))))))).).	3UTR
bta-miR-10166-5p	XM_024991195	KIAA1147	4184	4210	1	-22.6	1	0.000443028	0.5	0	0	-8.15907	15	20	8	GTGCAGCTGATCACAGACTGTG#TACGTGTGTGTGTGTTCAGTTGCTCA#(.((((((((.((((.((....#.)).)))).)))))))).).	3UTR
bta-miR-10166-5p	NM_001034294	VCP	3082	3104	1	-22.6	1	0.000204834	0.456	0	0	-7.06072	15	22	7	GTGCAGCTGATCACAGACTGTG#GCAGGAGGGTGAAGGGCTGCAG#.(((((((..((((...((((.#))))....))))..))))))).	3UTR
bta-miR-10166-5p	XM_005212542	STON1	4855	4876	1	-22.6	1	0.00123794	0.5	0	0	-7.44677	17	21	7	GTGCAGCTGATCACAGACTGTG#CAGTTTGGGATGGGTTGCTCT#(.((((((.(((.(((((((..#))))))).))).)))))).).	3UTR
bta-miR-10166-5p	XM_005212730	EDAR	2946	2998	1	-22.6	1	3.92618e-05	0.426	0	0	-4.957	16	21	7	GTGCAGCTGATCACAGACTGTG#CGCAGAACATGTGGCCATTTAACACCATTGTTGTCTGTGGTGTCGGCCTGCT#..((((((((((((((((....#.)))))))..)))))).))).	3UTR
bta-miR-10166-5p	NM_001075790	BRCC3	1726	1760	1	-22.6	1	0.0116782	0.529	0	0	-8.00486	19	34	6	GTGCAGCTGATCACAGACTGTG#GCAGTTGTGTGTGCAGTTAAACCAACCATGCACA#(((((((((..((((((((((.#)))))).))))..))))...........))))).	3UTR
bta-miR-10166-5p	XM_005227647	BRCC3	2321	2355	1	-22.6	1	0.0116782	0.529	0	0	-8.00486	19	34	6	GTGCAGCTGATCACAGACTGTG#GCAGTTGTGTGTGCAGTTAAACCAACCATGCACA#(((((((((..((((((((((.#)))))).))))..))))...........))))).	3UTR
bta-miR-10166-5p	XM_024988010	BRCC3	2172	2206	1	-22.6	1	0.0116782	0.529	0	0	-8.00486	19	34	6	GTGCAGCTGATCACAGACTGTG#GCAGTTGTGTGTGCAGTTAAACCAACCATGCACA#(((((((((..((((((((((.#)))))).))))..))))...........))))).	3UTR
bta-miR-10166-5p	XM_002691014	CAMK4	11038	11060	1	-22.5	1	0.000522818	0.647	0	0	-4.957	18	22	15	GTGCAGCTGATCACAGACTGTG#ACGTCTGTGATTAGTAAATGCC#..((((((((((((((((.((.#)))))))))))))))...))).	3UTR
bta-miR-10166-5p	XM_024995352	CAMK4	10809	10831	1	-22.5	1	0.000522818	0.647	0	0	-4.957	18	22	15	GTGCAGCTGATCACAGACTGTG#ACGTCTGTGATTAGTAAATGCC#..((((((((((((((((.((.#)))))))))))))))...))).	3UTR
bta-miR-10166-5p	NM_001192441	RIC3	2718	2753	1	-22.5	1	0.000102628	0.574	0	0	-6.6181	17	21	13	GTGCAGCTGATCACAGACTGTG#TACGGGACCATATTAAGATCATGTGTCAGCTGCAG#.(((((((((.((((((((...#.)).)).))))))))))))).	3UTR
bta-miR-10166-5p	XM_005227839	CXHXorf57	3496	3510	1	-22.5	1	0.00038568	0.588	0	0	-5.76291	13	14	13	GTGCAGCTGATCACAGACTGTG#TGGTCAGCTGTACA#(((((((((((((.........#))))))))))))).	3UTR
bta-miR-10166-5p	NM_001003903	VKORC1	591	621	1	-22.5	1	0.0238157	0.426	0	0	-5.22671	20	30	12	GTGCAGCTGATCACAGACTGTG#CACGTCTGGGTCCTTGGAAGAGTCTGCACG#((((((((((((.(((((.(((#))))))))))))........)).)))))).	3UTR
bta-miR-10166-5p	NM_001205918	ZNF398	2557	2575	1	-22.5	1	4.21408e-05	0.397	0	0	-6.01339	16	18	12	GTGCAGCTGATCACAGACTGTG#GGTCGTGTGATGGCTGCT#..((((((.((((((((((...#)))).)))))))))))).	3UTR
bta-miR-10166-5p	XM_002685777	E2F2	3980	4003	1	-22.5	0	1.11953e-06	0.368	0	0	-8.05661	19	23	12	GTGCAGCTGATCACAGACTGTG#CACGCTGTGGTCTGAGCAGCGCG#((((.(((((((((((.(.(((#))))))))))))..))).)))).	3UTR
bta-miR-10166-5p	XM_015472808	CEP57L1	3758	3779	1	-22.5	0	0.0104379	0.471	0	0	-6.69537	18	21	12	GTGCAGCTGATCACAGACTGTG#GCTGTCTATGGTCAGTGTACA#(((((.(((((((.((((.((.#)).)))).)))))))))))).	3UTR
bta-miR-10166-5p	NM_001098039	SH2D3C	2730	2777	1	-22.5	0	4.00333e-05	0.456	0	0	-6.51454	17	24	11	GTGCAGCTGATCACAGACTGTG#CACAGACCTTGCCCCAGAGCACCCCAGGGACACTGTGATCAGCCTGA#...(((((((((((((.((.((#.)).))...))))))))))).)).	3UTR
bta-miR-10166-5p	NM_001192261	XPO1	4436	4465	1	-22.5	1	0.0018292	0.588	0	0	-5.18008	15	19	11	GTGCAGCTGATCACAGACTGTG#ACAAATCCCTCCTGTGACAGCTTGGCACA#(((((((((.((((((......#.)))))))))))..)))).	3UTR
bta-miR-10166-5p	XM_002690525	ITGA11	4214	4231	1	-22.5	1	2.27963e-05	0.353	0	0	-7.16801	15	17	11	GTGCAGCTGATCACAGACTGTG#CAGTGGTGACAGCTGCT#..(((((((.((((..((((..#)))).))))))))))).	3UTR
bta-miR-10166-5p	XM_005213257	SH2D3C	2210	2257	1	-22.5	0	4.00333e-05	0.456	0	0	-6.51454	17	24	11	GTGCAGCTGATCACAGACTGTG#CACAGACCTTGCCCCAGAGCACCCCAGGGACACTGTGATCAGCCTGA#...(((((((((((((.((.((#.)).))...))))))))))).)).	3UTR
bta-miR-10166-5p	NM_001046209	RAB26	1286	1303	1	-22.5	1	0.00560531	0.426	0	0	-10.1092	14	17	10	GTGCAGCTGATCACAGACTGTG#TTGTCTTCAGCTGCACT#((((((((((..((((......#))))..)))))))))).	3UTR
bta-miR-10166-5p	NM_001083649	RASGEF1B	1543	1564	1	-22.5	0	4.26567e-05	0.338	0	0	-7.27064	18	21	10	GTGCAGCTGATCACAGACTGTG#CACGGGCTGCTGATTGCTGCT#..(((((.((((((((.(((((#))))).))).)))))))))).	3UTR
bta-miR-10166-5p	NM_001103315	MCPH1	2559	2579	1	-22.5	0	0.00199128	0.397	0	0	-12.3311	17	20	10	GTGCAGCTGATCACAGACTGTG#GCAGCTGTGAACAGCCCACC#(((..((((.((((((.((((.#)))))))))).)))).))).	3UTR
bta-miR-10166-5p	NM_205798	TMBIM1	1959	1980	1	-22.5	0	0.0133632	0.485	0	0	-6.51454	17	21	10	GTGCAGCTGATCACAGACTGTG#TAGTCTGTGAACTCATGCTGA#...(((((((((((((((((..#))))))))))..))).)))).	3UTR
bta-miR-10166-5p	XM_002690925	GLDN	6629	6657	1	-22.5	1	0.00229209	0.632	0	0	-9.9649	19	28	10	GTGCAGCTGATCACAGACTGTG#CACAGTCTGTTACCTTCCAAGGTTGCAA#.(((((((((..((((((((((#)))))))))).....))...))))))).	3UTR
bta-miR-10166-5p	XM_002692097	MCM10	3908	3942	1	-22.5	0	5.9042e-05	0.676	0	0	-8.32703	15	20	10	GTGCAGCTGATCACAGACTGTG#CATAGATTGCAACTAAGTCTGTGATAATGTTGCT#..(((((..((((((((((...#.))))))))))...))))).	3UTR
bta-miR-10166-5p	XM_002696210	KCTD2	966	1005	1	-22.5	1	0.00146191	0.515	0	0	-11.6313	16	25	10	GTGCAGCTGATCACAGACTGTG#CACAGGAACCCGAAGACAGATGCCGCTTTCAGCTGCACA#((((((((((...((..((((.#.)))).))......)))))))))).	3UTR
bta-miR-10166-5p	XM_005213883	RBM26	7498	7519	1	-22.5	0	0.00106876	0.574	0	0	-8.96875	16	21	10	GTGCAGCTGATCACAGACTGTG#GGTCTGTGATGAGCCAGGTAA#.(((.(((.((((((((((...#)))))))))).)))...))).	3UTR
bta-miR-10166-5p	XM_005213885	RBM26	7425	7446	1	-22.5	0	0.00106876	0.574	0	0	-8.96875	16	21	10	GTGCAGCTGATCACAGACTGTG#GGTCTGTGATGAGCCAGGTAA#.(((.(((.((((((((((...#)))))))))).)))...))).	3UTR
bta-miR-10166-5p	XM_010810891	RBM26	5681	5702	1	-22.5	0	0.00106876	0.574	0	0	-8.96875	16	21	10	GTGCAGCTGATCACAGACTGTG#GGTCTGTGATGAGCCAGGTAA#.(((.(((.((((((((((...#)))))))))).)))...))).	3UTR
bta-miR-10166-5p	XM_024998042	GLDN	6614	6642	1	-22.5	1	0.00229209	0.632	0	0	-9.9649	19	28	10	GTGCAGCTGATCACAGACTGTG#CACAGTCTGTTACCTTCCAAGGTTGCAA#.(((((((((..((((((((((#)))))))))).....))...))))))).	3UTR
bta-miR-10166-5p	NM_001105614	SMARCA4	5291	5312	1	-22.5	0	0.0129285	0.515	0	0	-9.97295	18	21	9	GTGCAGCTGATCACAGACTGTG#CGCAGTTTGGAATCACTGTAG#.(((((.((((..(((((((((#)))))))))..))))))))).	3UTR
bta-miR-10166-5p	XM_010803621	STK40	2546	2569	1	-22.5	0	3.10762e-06	0.353	0	0	-9.29912	17	23	9	GTGCAGCTGATCACAGACTGTG#CAGCTGTGAGCACGGCCGGCACC#((((.((((.((((((.(((..#)))))))))...))))..)))).	3UTR
bta-miR-10166-5p	XM_024995862	NFIB	8476	8503	1	-22.5	1	0.0119956	0.676	0	0	-3.79332	21	27	9	GTGCAGCTGATCACAGACTGTG#CACAGTCTCTGTTGAGTTCAGTTGTAA#.(((((((((((((((((((((#))))))))..)).))..))))))))).	3UTR
bta-miR-10166-5p	XM_024995867	NFIB	7310	7337	1	-22.5	1	0.0119956	0.676	0	0	-3.79332	21	27	9	GTGCAGCTGATCACAGACTGTG#CACAGTCTCTGTTGAGTTCAGTTGTAA#.(((((((((((((((((((((#))))))))..)).))..))))))))).	3UTR
bta-miR-10166-5p	XM_024977512	SEZ6L	3260	3290	1	-22.5	1	8.20742e-06	0.471	0	0	-4.02637	17	30	8	GTGCAGCTGATCACAGACTGTG#GGTGTGTGGTTGGATGTATAGCAGCTGCAG#.((((((((((((((.(((...#))).))))))...........)))))))).	3UTR
bta-miR-10166-5p	XM_024977666	TMEM132C	3647	3668	1	-22.5	0	0.000289526	0.529	0	0	-10.977	17	21	8	GTGCAGCTGATCACAGACTGTG#ACAGTTTTGTGATCAGAGGTT#..((..(((((((((((((((.#))))))).))))))))..)).	3UTR
bta-miR-10166-5p	NM_001109788	NUDT7	3309	3348	1	-22.5	0	7.03241e-05	0.441	0	0	-7.47307	19	39	7	GTGCAGCTGATCACAGACTGTG#CACAGTCCGTGGGGTCGCAGAGTCGGACACAGCTGAGCA#((.((((((.((((.(((((((#))))))).)))).................)))))).)).	3UTR
bta-miR-10166-5p	XM_024992213	TTC38	2391	2414	1	-22.5	1	0.00610786	0.574	0	0	-7.8435	18	23	7	GTGCAGCTGATCACAGACTGTG#CACACTCGTTGATCTGCTGTGCT#(((((((.(((((..((.((((#)))).))..))))).))))))).	3UTR
bta-miR-10166-5p	XM_005207815	GPRIN3	9155	9175	1	-22.5	0	0.00199925	0.691	0	0	-7.75705	17	20	6	GTGCAGCTGATCACAGACTGTG#TACAGACTGTGAGCAGTTGG#...((((((.((((((.(((((#))))).)))))).)))))).	3UTR
bta-miR-10166-5p	XM_024977976	CDH5	4478	4501	1	-22.5	1	0.00128214	0.485	0	0	-7.00542	17	23	6	GTGCAGCTGATCACAGACTGTG#ACAGTGACTGAGCAGCTGGCACT#(((((((((.(((...(((((.#)))))...))).)))))).))).	3UTR
bta-miR-10166-5p	XM_024988240	CHIC1	2947	2970	1	-22.5	0	0.0126298	0.676	0	0	-9.08403	18	23	6	GTGCAGCTGATCACAGACTGTG#CATTGTCTGAGATCTTCTGCATT#((((((..((((.(((((.(((#))).))))).))))..)))))).	3UTR
bta-miR-10166-5p	NM_001076533	BCL2L2	1706	1725	1	-22.4	0	0.00395667	0.485	0	0	-12.4308	18	19	18	GTGCAGCTGATCACAGACTGTG#TACAGTCTGGTCCTGCACT#((((((..(((..(((((((((#)))))))))))))))))).	3UTR
bta-miR-10166-5p	XM_024976309	RCOR3	1451	1519	1	-22.4	0	0.00134323	0.574	0	0	-11.7095	17	19	17	GTGCAGCTGATCACAGACTGTG#CGCGGTTGGTGGCCAACAGCCACCATCACTTATCGGAATTCAGACAGATTCACAGTCGTCACTGCACT#((((((.((((....(((((((#.))))))))))))))))).	3UTR
bta-miR-10166-5p	XM_002692462	MAFB	2163	2180	1	-22.4	1	1.44787e-05	0.324	0	0	-10.4498	16	17	16	GTGCAGCTGATCACAGACTGTG#GCAGTCTATCGGCTGTC#..(((((((((...(((((((.#)))))))))))))))).	3UTR
bta-miR-10166-5p	NM_001075125	AP2B1	2986	3019	1	-22.4	0	7.98067e-06	0.426	0	0	-5.69428	17	20	14	GTGCAGCTGATCACAGACTGTG#CGGTGCCCTCCAGCCACCCTGTGATCGGTGCAG#.((((.((((((((((...(((#.))).)))))))))))))).	3UTR
bta-miR-10166-5p	NM_001075375	SNX10	1613	1633	1	-22.4	1	0.0018981	0.662	0	0	-6.19951	17	20	14	GTGCAGCTGATCACAGACTGTG#CAGTATCTGTGACGGTTGCT#..(((((((.((((((((((..#)))..)))))))))))))).	3UTR
bta-miR-10166-5p	XM_024979626	AP2B1	3023	3056	1	-22.4	0	7.98067e-06	0.426	0	0	-5.69428	17	20	14	GTGCAGCTGATCACAGACTGTG#CGGTGCCCTCCAGCCACCCTGTGATCGGTGCAG#.((((.((((((((((...(((#.))).)))))))))))))).	3UTR
bta-miR-10166-5p	XM_024990566	SNX10	1689	1709	1	-22.4	1	0.0018981	0.662	0	0	-6.19951	17	20	14	GTGCAGCTGATCACAGACTGTG#CAGTATCTGTGACGGTTGCT#..(((((((.((((((((((..#)))..)))))))))))))).	3UTR
bta-miR-10166-5p	XM_010810373	NR6A1	3487	3507	1	-22.4	1	0.00449461	0.618	0	0	-6.6181	18	20	13	GTGCAGCTGATCACAGACTGTG#TAGTCTGTGTCAGATTGTAA#.(((((((((.(((((((((..#))))))))))))).))))).	3UTR
bta-miR-10166-5p	XM_024999570	NR6A1	3314	3334	1	-22.4	1	0.00449461	0.618	0	0	-6.6181	18	20	13	GTGCAGCTGATCACAGACTGTG#TAGTCTGTGTCAGATTGTAA#.(((((((((.(((((((((..#))))))))))))).))))).	3UTR
bta-miR-10166-5p	XM_010803360	GBP4	3245	3280	1	-22.4	1	0.00565497	0.588	0	0	-4.67302	21	35	11	GTGCAGCTGATCACAGACTGTG#CACAAGTCAGATGCTCTACCAATGTCAGCTGTACG#((((((((((((((.(((((((#)))).))).).))..........))))))))))).	3UTR
bta-miR-10166-5p	XM_002688099	ARSJ	3494	3522	1	-22.4	1	0.00137448	0.603	0	0	-4.99396	18	28	10	GTGCAGCTGATCACAGACTGTG#GGTCTGTGATGAGTTCAACTGTTGTGCT#((((((((.((((((((((...#)))))))))).)))........))))).	3UTR
bta-miR-10166-5p	XM_005227228	TIGD3	2324	2358	1	-22.4	1	0.000544491	0.397	0	0	-4.76182	18	34	9	GTGCAGCTGATCACAGACTGTG#CACAGGGCGGTGGGGCAGTGAAGCTCAGCTGCGT#.(((((((((((((...(((((#)))))....))))...........))))))))).	3UTR
bta-miR-10166-5p	XM_010807980	FBXO10	3869	3887	0.961538	-22.4	1	3.26227e-08	0.397	0	0	-7.20497	16	18	8	GTGCAGCTGATCACAGACTGTG#GCAGGTGAGGGCTGCGCA#((((((((..((((...((((.#)))))))).)))))))).	3UTR
bta-miR-10166-5p	XM_002698024	EARS2	4110	4132	1	-22.4	1	0.000181546	0.544	0	0	-5.9255	17	22	8	GTGCAGCTGATCACAGACTGTG#CAAAGTGGGTGATCAGACTGCT#..((((((((((((..(((.((#)).)))..)))))))).)))).	3UTR
bta-miR-10166-5p	XM_010804700	RBM33	7203	7222	1	-22.4	0	8.70374e-06	0.382	0	0	-14.0249	15	19	8	GTGCAGCTGATCACAGACTGTG#GGTCTGTGTGCAGAGCGCC#((((..(((..((((((((...#))))))))..))).)))).	3UTR
bta-miR-10166-5p	XM_024990134	ZFYVE9	9741	9758	1	-22.4	1	3.16471e-05	0.485	0	0	-4.17062	15	17	8	GTGCAGCTGATCACAGACTGTG#TGTGGTCCAGCTGCATC#(((((((((((((((.......#))))))).)))))))).	3UTR
bta-miR-10166-5p	XM_024990136	ZFYVE9	9564	9581	1	-22.4	1	3.16471e-05	0.485	0	0	-4.17062	15	17	8	GTGCAGCTGATCACAGACTGTG#TGTGGTCCAGCTGCATC#(((((((((((((((.......#))))))).)))))))).	3UTR
bta-miR-10166-5p	NM_001105328	BMPR1B	3209	3224	1	-22.3	1	0.0085529	0.647	0	0	-5.41313	14	15	14	GTGCAGCTGATCACAGACTGTG#TGTGACAGCTGCATG#(((((((((.(((((.......#)))))))))))))).	3UTR
bta-miR-10166-5p	NM_182655	TRIM21	1600	1621	1	-22.3	0	0.00161441	0.441	0	0	-11.7645	18	21	14	GTGCAGCTGATCACAGACTGTG#CGCAGTCTGTGTCAAATGACC#((.((..(((.(((((((((((#))))))))))))))..)))).	3UTR
bta-miR-10166-5p	XM_005207719	BMPR1B	3311	3326	1	-22.3	1	0.0085529	0.647	0	0	-5.41313	14	15	14	GTGCAGCTGATCACAGACTGTG#TGTGACAGCTGCATG#(((((((((.(((((.......#)))))))))))))).	3UTR
bta-miR-10166-5p	XM_005210210	STX17	5439	5459	1	-22.3	1	0.000106715	0.574	0	0	-9.06125	17	20	14	GTGCAGCTGATCACAGACTGTG#CACCCTCTGTGGGCTGCATA#((((((((...((((((..(((#)))..)))))))))))))).	3UTR
bta-miR-10166-5p	XM_010805980	BMPR1B	3410	3425	1	-22.3	1	0.0085529	0.647	0	0	-5.41313	14	15	14	GTGCAGCTGATCACAGACTGTG#TGTGACAGCTGCATG#(((((((((.(((((.......#)))))))))))))).	3UTR
bta-miR-10166-5p	XM_024993063	BMPR1B	3656	3671	1	-22.3	1	0.0085529	0.647	0	0	-5.41313	14	15	14	GTGCAGCTGATCACAGACTGTG#TGTGACAGCTGCATG#(((((((((.(((((.......#)))))))))))))).	3UTR
bta-miR-10166-5p	XM_002696441	SEMA5A	9734	9757	1	-22.3	1	0.00675522	0.632	0	0	-5.76291	17	23	13	GTGCAGCTGATCACAGACTGTG#GCAGAAGACTGATTGGCTGTACT#(((((((((((((....((((.#)))).....))))))))))))).	3UTR
bta-miR-10166-5p	XM_010816848	SEMA5A	9420	9443	1	-22.3	1	0.00675522	0.632	0	0	-5.76291	17	23	13	GTGCAGCTGATCACAGACTGTG#GCAGAAGACTGATTGGCTGTACT#(((((((((((((....((((.#)))).....))))))))))))).	3UTR
bta-miR-10166-5p	XM_005212901	SPRED2	2876	2899	1	-22.3	0	0.000799858	0.456	0	0	-9.08403	18	23	12	GTGCAGCTGATCACAGACTGTG#GCAGTCTGGGTCCACCTGTCGCC#((((((..((((.((((((((.#))))))))))))...))).))).	3UTR
bta-miR-10166-5p	XM_005223862	PRPF4B	6215	6235	1	-22.3	0	0.0530275	0.456	0	0	-12.7708	17	20	12	GTGCAGCTGATCACAGACTGTG#GCAGTCTTGATCTTCGCACA#((((.(..(((((.(((((((.#))))))))))))..))))).	3UTR
bta-miR-10166-5p	XM_024999445	SPRED2	3366	3389	1	-22.3	0	0.000799858	0.456	0	0	-9.08403	18	23	12	GTGCAGCTGATCACAGACTGTG#GCAGTCTGGGTCCACCTGTCGCC#((((((..((((.((((((((.#))))))))))))...))).))).	3UTR
bta-miR-10166-5p	XM_024999446	SPRED2	3191	3214	1	-22.3	0	0.000799858	0.456	0	0	-9.08403	18	23	12	GTGCAGCTGATCACAGACTGTG#GCAGTCTGGGTCCACCTGTCGCC#((((((..((((.((((((((.#))))))))))))...))).))).	3UTR
bta-miR-10166-5p	XM_025000077	CDK8	1659	1686	0.961538	-22.3	1	0.000568652	0.603	0	0	-4.99396	21	27	11	GTGCAGCTGATCACAGACTGTG#CACAGTTTGTGTTGTGGGTTTGCTACT#((((((((.(((((((((((((#)))))))))))..)).)))).)).)).	3UTR
bta-miR-10166-5p	XM_005211067	IPCEF1	5857	5881	1	-22.3	1	0.00328746	0.485	0	0	-4.957	18	24	10	GTGCAGCTGATCACAGACTGTG#AGAGATCTGTGGTCAAGCGCTGTG#..(((((((((((((((((.(.#).)).))))))))))...))))).	3UTR
bta-miR-10166-5p	XM_024994907	ELAVL3	3532	3556	1	-22.3	1	1.05757e-05	0.662	0	0	-6.10696	18	24	10	GTGCAGCTGATCACAGACTGTG#ACGTCTGTGGAGCTTCTGCTGCAA#.((((((.((((((((((.((.#))))))))))....)).)))))).	3UTR
bta-miR-10166-5p	XM_024997091	IPCEF1	5386	5410	1	-22.3	1	0.00328746	0.485	0	0	-4.957	18	24	10	GTGCAGCTGATCACAGACTGTG#AGAGATCTGTGGTCAAGCGCTGTG#..(((((((((((((((((.(.#).)).))))))))))...))))).	3UTR
bta-miR-10166-5p	XM_005202414	GPD2	8207	8231	1	-22.3	1	0.0540658	0.662	0	0	-6.25121	20	24	9	GTGCAGCTGATCACAGACTGTG#TACATTCTGTGATTTGCTAGTATA#(((((((.(((((((((.((((#)))).))))))))).))).)))).	3UTR
bta-miR-10166-5p	XM_005217479	SH3D19	3516	3546	1	-22.3	0	0.000183232	0.544	0	0	-7.91236	18	23	9	GTGCAGCTGATCACAGACTGTG#GCACTTGGACGTCTGTGTTCATCAGCGCAA#.(((.(((((((((((((.((.#.)))))))))...))))))))).	3UTR
bta-miR-10166-5p	XM_024977530	SH3D19	3703	3733	1	-22.3	0	0.000183232	0.544	0	0	-7.91236	18	23	9	GTGCAGCTGATCACAGACTGTG#GCACTTGGACGTCTGTGTTCATCAGCGCAA#.(((.(((((((((((((.((.#.)))))))))...))))))))).	3UTR
bta-miR-10166-5p	XM_024977531	SH3D19	3537	3567	1	-22.3	0	0.000183232	0.544	0	0	-7.91236	18	23	9	GTGCAGCTGATCACAGACTGTG#GCACTTGGACGTCTGTGTTCATCAGCGCAA#.(((.(((((((((((((.((.#.)))))))))...))))))))).	3UTR
bta-miR-10166-5p	XM_024980717	PITPNM3	3645	3669	1	-22.3	1	0.00986908	0.412	0	0	-12.3711	16	24	9	GTGCAGCTGATCACAGACTGTG#ACGGTCTGTCCTCCTGCAGCTGTC#..(((((((...(((((((((.#))))))))).......))))))).	3UTR
bta-miR-10166-5p	XM_024980718	PITPNM3	3597	3621	1	-22.3	1	0.00986908	0.412	0	0	-12.3711	16	24	9	GTGCAGCTGATCACAGACTGTG#ACGGTCTGTCCTCCTGCAGCTGTC#..(((((((...(((((((((.#))))))))).......))))))).	3UTR
bta-miR-10166-5p	XM_024992818	SCUBE1	8093	8114	1	-22.3	1	0.000138442	0.368	0	0	-8.97335	17	21	9	GTGCAGCTGATCACAGACTGTG#CACGGAGGTGCCAGCTGTACT#(((((((((..(((...(((((#)))))..))).))))))))).	3UTR
bta-miR-10166-5p	XM_024992819	SCUBE1	8002	8023	1	-22.3	1	0.000138442	0.368	0	0	-8.97335	17	21	9	GTGCAGCTGATCACAGACTGTG#CACGGAGGTGCCAGCTGTACT#(((((((((..(((...(((((#)))))..))).))))))))).	3UTR
bta-miR-10166-5p	XM_025001162	APCDD1L	2233	2264	1	-22.3	0	4.88982e-05	0.618	0	0	-9.56953	14	19	9	GTGCAGCTGATCACAGACTGTG#CACAGTTCTCCTGAGTCTGTGGGTTGCTGTT#..(((((...(((((((((...#.)))))))))...))))).	3UTR
bta-miR-10166-5p	NM_001037620	PKIA	1363	1385	1	-22.3	0	0.000293106	0.603	0	0	-8.85129	17	22	8	GTGCAGCTGATCACAGACTGTG#CAGTCTGTTTGGTGTCTGCACA#((((((...(((((((((((..#))))))))..)))..)))))).	3UTR
bta-miR-10166-5p	XM_002689793	TRIM35	2501	2524	1	-22.3	0	0.00280828	0.5	0	0	-6.80703	18	23	8	GTGCAGCTGATCACAGACTGTG#CACAGGAGGTGGTTGGATGTACT#(((((.((((((((...(((((#)))))...)))))))).))))).	3UTR
bta-miR-10166-5p	XM_002690925	GLDN	2251	2275	1	-22.3	1	0.0117621	0.529	0	0	-8.01983	19	24	8	GTGCAGCTGATCACAGACTGTG#GCGGTCAGGTAATTAGCTGTCATA#(((((((((((.((.((((((.#))))))..)).)))))))).))).	3UTR
bta-miR-10166-5p	XM_002696985	PRICKLE2	8407	8434	1	-22.3	0	0.0205498	0.5	0	0	-6.85796	18	27	8	GTGCAGCTGATCACAGACTGTG#CAGAGTCTGTGTTGTGTGTCGGGTGTC#..(((.(((((((((((((.((#)).))))))))......))))).))).	3UTR
bta-miR-10166-5p	XM_005222690	PRICKLE2	8475	8502	1	-22.3	0	0.0205498	0.5	0	0	-6.85796	18	27	8	GTGCAGCTGATCACAGACTGTG#CAGAGTCTGTGTTGTGTGTCGGGTGTC#..(((.(((((((((((((.((#)).))))))))......))))).))).	3UTR
bta-miR-10166-5p	XM_010819475	ZKSCAN1	3727	3752	1	-22.3	1	6.12608e-06	0.515	0	0	-6.23647	18	25	8	GTGCAGCTGATCACAGACTGTG#CACCATCTGTGCAGGAGGTTGCACT#((((((((..(((((((..(((#)))..)))))).)...)))))))).	3UTR
bta-miR-10166-5p	XM_024977471	FAM222A	2828	2850	1	-22.3	1	2.90145e-06	0.63	0	0	-8.75027	16	22	8	GTGCAGCTGATCACAGACTGTG#CACAGATGGTGTCTCAGCTGTG#..((((((((.(((...(((((#)))))...)))..)))))))).	3UTR
bta-miR-10166-5p	XM_024998042	GLDN	2236	2260	1	-22.3	1	0.0117621	0.529	0	0	-8.01983	19	24	8	GTGCAGCTGATCACAGACTGTG#GCGGTCAGGTAATTAGCTGTCATA#(((((((((((.((.((((((.#))))))..)).)))))))).))).	3UTR
bta-miR-10166-5p	XM_025001728	PKIA	1143	1165	1	-22.3	0	0.000293106	0.603	0	0	-8.85129	17	22	8	GTGCAGCTGATCACAGACTGTG#CAGTCTGTTTGGTGTCTGCACA#((((((...(((((((((((..#))))))))..)))..)))))).	3UTR
bta-miR-10166-5p	NM_001034422	SPEF1	1442	1466	1	-22.3	1	0.017578	0.426	0	0	-9.02428	17	24	7	GTGCAGCTGATCACAGACTGTG#CATAGACTGTGCCTTCCAGCTGCC#..(((((((..(((((.(((((#))))).))))).....))))))).	3UTR
bta-miR-10166-5p	NM_001105333	USP20	3997	4020	1	-22.3	1	0.000182608	0.426	0	0	-9.07598	18	23	7	GTGCAGCTGATCACAGACTGTG#CACTTCTGTGCTCTCGTTGCACC#(((((((.((.((((((..(((#))).)))))).))..))))))).	3UTR
bta-miR-10166-5p	XM_024998400	USP20	3986	4009	1	-22.3	1	0.000182608	0.426	0	0	-9.07598	18	23	7	GTGCAGCTGATCACAGACTGTG#CACTTCTGTGCTCTCGTTGCACC#(((((((.((.((((((..(((#))).)))))).))..))))))).	3UTR
bta-miR-10166-5p	XM_005214128	SFMBT2	5705	5723	1	-22.2	0	0.000853012	0.441	0	0	-9.90581	17	18	17	GTGCAGCTGATCACAGACTGTG#CAGTCTGTGCAGTGTACC#(((((.(((..(((((((((..#))))))))))))))))).	3UTR
bta-miR-10166-5p	XM_015474457	ASPH	2591	2609	1	-22.2	0	0.000101182	0.471	0	0	-8.81344	17	18	17	GTGCAGCTGATCACAGACTGTG#TACAGTCTGTGGGGTTGA#...(((((..((((((((((((#))))))))))))))))).	3UTR
bta-miR-10166-5p	XM_025000660	SFMBT2	5927	5945	1	-22.2	0	0.000853012	0.441	0	0	-9.90581	17	18	17	GTGCAGCTGATCACAGACTGTG#CAGTCTGTGCAGTGTACC#(((((.(((..(((((((((..#))))))))))))))))).	3UTR
bta-miR-10166-5p	XM_024976712	KIF26B	9223	9244	1	-22.2	1	1.26023e-05	0.574	0	0	-6.08354	19	21	16	GTGCAGCTGATCACAGACTGTG#TACAGCTGATCAGCTGTCATG#((((((((((((..((.(((((#)))))))))))))))).))).	3UTR
bta-miR-10166-5p	XM_024976713	KIF26B	8473	8494	1	-22.2	1	1.26023e-05	0.574	0	0	-6.08354	19	21	16	GTGCAGCTGATCACAGACTGTG#TACAGCTGATCAGCTGTCATG#((((((((((((..((.(((((#)))))))))))))))).))).	3UTR
bta-miR-10166-5p	XM_002693451	RELT	2414	2444	1	-22.2	1	0.000198117	0.397	0	0	-6.23647	19	30	12	GTGCAGCTGATCACAGACTGTG#GCAGTCTCGTTATTTATGTGGGGCTGTGCA#((((((((..(((((((((((.#)))))))..........)))))))))))).	3UTR
bta-miR-10166-5p	NM_001102030	LOC515697	2090	2111	1	-22.2	1	3.30143e-05	0.485	0	0	-7.82876	18	21	11	GTGCAGCTGATCACAGACTGTG#TACAGTCCATGGGGTTGCACA#((((((((..(((..(((((((#)))))))..))))))))))).	3UTR
bta-miR-10166-5p	NM_001103255	PRDM6	2441	2465	1	-22.2	0	0.000603775	0.544	0	0	-7.12797	19	24	11	GTGCAGCTGATCACAGACTGTG#CACAGTTGTGACTGAGAATGCACA#(((((.((.((((((.((((((#))))))))))).).))..))))).	3UTR
bta-miR-10166-5p	XM_002693082	CBL	3553	3575	1	-22.2	0	9.85122e-05	0.515	0	0	-11.0886	16	22	11	GTGCAGCTGATCACAGACTGTG#GCTTGCTGTGATCAGCCTTACT#(((..(((((((((((...((.#))...)))))))))))..))).	3UTR
bta-miR-10166-5p	XM_010812517	CBL	3491	3513	1	-22.2	0	9.85122e-05	0.515	0	0	-11.0886	16	22	11	GTGCAGCTGATCACAGACTGTG#GCTTGCTGTGATCAGCCTTACT#(((..(((((((((((...((.#))...)))))))))))..))).	3UTR
bta-miR-10166-5p	NM_001046538	RAB15	1134	1169	1	-22.2	1	0.0068761	0.397	0	0	-6.76235	17	27	10	GTGCAGCTGATCACAGACTGTG#CACTTTTCTGTCTGTCCCTTCTGCTCGGCTGTACT#((((((((((.(((((((....#.)))))).......).)))))))))).	3UTR
bta-miR-10166-5p	NM_174638	CYP11B1	2067	2085	1	-22.2	0	4.30365e-06	0.382	0	0	-6.51454	15	18	10	GTGCAGCTGATCACAGACTGTG#GTCTGTGATTGTGGCTGA#...(((((((((((((((....#))))))))))..))))).	3UTR
bta-miR-10166-5p	XM_002686552	2004-08-01	5899	5929	1	-22.2	0	0.000118021	0.574	0	0	-9.31584	19	30	10	GTGCAGCTGATCACAGACTGTG#TACAGTCTGTGTTTTAGGATCTGGTGCCCA#(.(((.(.((((((((((((((#)))))))))).......)))).).))).).	3UTR
bta-miR-10166-5p	XM_005226615	CXCL12	5870	5899	1	-22.2	1	0.000754393	0.471	0	0	-6.19951	17	29	10	GTGCAGCTGATCACAGACTGTG#CAGTCTGACCTCCTTTTCTGACGGCTGCC#..(((((((.((((((((((..#)))))))...........)))))))))).	3UTR
bta-miR-10166-5p	XM_005226617	CXCL12	3113	3142	1	-22.2	1	0.000754393	0.471	0	0	-6.19951	17	29	10	GTGCAGCTGATCACAGACTGTG#CAGTCTGACCTCCTTTTCTGACGGCTGCC#..(((((((.((((((((((..#)))))))...........)))))))))).	3UTR
bta-miR-10166-5p	XM_005214128	SFMBT2	6011	6035	1	-22.2	1	8.15663e-05	0.632	0	0	-9.02428	18	24	9	GTGCAGCTGATCACAGACTGTG#CACAGTTTGCGCTGTACAGCTGTT#..(((((((..(((((((((((#)))))))))...))..))))))).	3UTR
bta-miR-10166-5p	XM_024975847	OR51E1	1820	1842	1	-22.2	1	0.000174231	0.559	0	0	-9.59293	17	22	9	GTGCAGCTGATCACAGACTGTG#GCTGGTCTGCCTGTCAGCTGTG#..(((((((((..((((((((.#)).))))))...))))))))).	3UTR
bta-miR-10166-5p	XM_025000660	SFMBT2	6233	6257	1	-22.2	1	8.15663e-05	0.632	0	0	-9.02428	18	24	9	GTGCAGCTGATCACAGACTGTG#CACAGTTTGCGCTGTACAGCTGTT#..(((((((..(((((((((((#)))))))))...))..))))))).	3UTR
bta-miR-10166-5p	NM_001098463	TWNK	2664	2686	1	-22.2	1	1.8783e-07	0.412	0	0	-7.30252	17	22	8	GTGCAGCTGATCACAGACTGTG#ACAGTCTGGGGTAGAGGCTGTC#..((((((.(((.((((((((.#)))))))).)))...)))))).	3UTR
bta-miR-10166-5p	NM_001192269	KCNB1	3102	3125	1	-22.2	1	7.0039e-06	0.368	0	0	-7.5256	17	23	8	GTGCAGCTGATCACAGACTGTG#CACAACCTGGGGAAAGCTGCACC#((((((((..((.(((..((((#))))..)))))...)))))))).	3UTR
bta-miR-10166-5p	XM_002690486	PAQR5	3482	3499	1	-22.2	1	0.00517858	0.456	0	0	-8.01482	14	17	8	GTGCAGCTGATCACAGACTGTG#GTGTGTGCTCAGCTGTG#..((((((((.((((.((....#)).)))).)))))))).	3UTR
bta-miR-10166-5p	XM_002690853	MYO1E	6164	6187	1	-22.2	1	0.00582399	0.544	0	0	-3.79332	18	23	8	GTGCAGCTGATCACAGACTGTG#GGGGCCTGTGTGTACAGCTGCAG#.(((((((((((((((.((.(.#).)).))))).)).)))))))).	3UTR
bta-miR-10166-5p	XM_005209791	CLCN3	3608	3629	1	-22.2	1	5.95999e-06	0.559	0	0	-6.76235	18	21	8	GTGCAGCTGATCACAGACTGTG#AGTGTTGTGTCGAGCTGCACC#((((((((((.((((((((...#))).))))))).)))))))).	3UTR
bta-miR-10166-5p	XM_005209794	CLCN3	3532	3553	1	-22.2	1	5.95999e-06	0.559	0	0	-6.76235	18	21	8	GTGCAGCTGATCACAGACTGTG#AGTGTTGTGTCGAGCTGCACC#((((((((((.((((((((...#))).))))))).)))))))).	3UTR
bta-miR-10166-5p	XM_005209795	CLCN3	3307	3328	1	-22.2	1	5.95999e-06	0.559	0	0	-6.76235	18	21	8	GTGCAGCTGATCACAGACTGTG#AGTGTTGTGTCGAGCTGCACC#((((((((((.((((((((...#))).))))))).)))))))).	3UTR
bta-miR-10166-5p	XM_005211425	PAQR5	3620	3637	1	-22.2	1	0.00517858	0.456	0	0	-8.01482	14	17	8	GTGCAGCTGATCACAGACTGTG#GTGTGTGCTCAGCTGTG#..((((((((.((((.((....#)).)))).)))))))).	3UTR
bta-miR-10166-5p	XM_005212966	ITGB1BP1	2224	2247	1	-22.2	1	5.63884e-05	0.515	0	0	-6.46952	18	23	8	GTGCAGCTGATCACAGACTGTG#TACAGATGTGGGAGGGCTGTGCT#((((((((..(((((..(((((#))))).)))))...)))))))).	3UTR
bta-miR-10166-5p	XM_024988185	MBNL3	5226	5247	1	-22.2	1	0.000182612	0.588	0	0	-7.2559	16	21	8	GTGCAGCTGATCACAGACTGTG#CAGTCTGTAGGGTAGGCTGTG#..((((((..((((((((((..#)))))))).))...)))))).	3UTR
bta-miR-10166-5p	XM_024988186	MBNL3	5192	5213	1	-22.2	1	0.000182612	0.588	0	0	-7.2559	16	21	8	GTGCAGCTGATCACAGACTGTG#CAGTCTGTAGGGTAGGCTGTG#..((((((..((((((((((..#)))))))).))...)))))).	3UTR
bta-miR-10166-5p	XM_024994671	ZFP2	3509	3533	1	-22.2	0	0.000498062	0.529	0	0	-9.54854	18	24	8	GTGCAGCTGATCACAGACTGTG#GCAGTCCTCTGTGTGCACTGCATT#((((((.((..((((((((((.#))))))...))))..)))))))).	3UTR
bta-miR-10166-5p	XM_024994673	ZFP2	4147	4171	1	-22.2	0	0.000498062	0.529	0	0	-9.54854	18	24	8	GTGCAGCTGATCACAGACTGTG#GCAGTCCTCTGTGTGCACTGCATT#((((((.((..((((((((((.#))))))...))))..)))))))).	3UTR
bta-miR-10166-5p	NM_001080920	TSPAN18	1131	1153	1	-22.2	1	0.00117607	0.544	0	0	-8.3038	19	22	7	GTGCAGCTGATCACAGACTGTG#CATAGTGCTGTATCTGGCTGCC#..(((((((((.((((((((((#)))))).))))))).)))))).	3UTR
bta-miR-10166-5p	XM_015470957	ZPLD1	1525	1547	1	-22.2	0	0.00382478	0.515	0	0	-7.9901	17	22	6	GTGCAGCTGATCACAGACTGTG#TACAGTGTGTGACTGCAGTTGA#...((((((.(((((.((((((#)))))).)))))...)))))).	3UTR
bta-miR-10166-5p	NM_001205507	KLHL23	2887	2904	1	-22.1	1	3.76754e-05	0.456	0	0	-6.13885	16	17	16	GTGCAGCTGATCACAGACTGTG#GGTCTGGGTGGCTGCAG#.(((((((.(((.((((((...#)))))))))))))))).	3UTR
bta-miR-10166-5p	XM_024990134	ZFYVE9	8587	8604	1	-22.1	1	0.00576679	0.735	0	0	-6.01339	16	17	16	GTGCAGCTGATCACAGACTGTG#AGTCTGTGATAGTTGTT#..((((((.((((((((((...#)))))))))))))))).	3UTR
bta-miR-10166-5p	XM_024990136	ZFYVE9	8410	8427	1	-22.1	1	0.00576679	0.735	0	0	-6.01339	16	17	16	GTGCAGCTGATCACAGACTGTG#AGTCTGTGATAGTTGTT#..((((((.((((((((((...#)))))))))))))))).	3UTR
bta-miR-10166-5p	NM_001076145	CHST4	1417	1437	1	-22.1	0	3.84157e-06	0.515	0	0	-8.89636	18	20	13	GTGCAGCTGATCACAGACTGTG#ACAGTATGTGTCAGTGTACG#(((((.((((.((((.(((((.#))))).))))))))))))).	3UTR
bta-miR-10166-5p	XM_024997674	RORA	7472	7503	1	-22.1	1	0.130727	0.676	0	0	-3.93757	22	31	13	GTGCAGCTGATCACAGACTGTG#TACAGTCTGTGATACACGTCTTCATTGTATT#((((((((((((((((((((((#))))))))))))).)).))......))))).	3UTR
bta-miR-10166-5p	NM_174485	VDAC1	1423	1442	1	-22.1	1	0.00446551	0.574	0	0	-6.24644	16	19	12	GTGCAGCTGATCACAGACTGTG#GCAGGGTGTGGTAGCTGTT#..((((((.((((((..((((.#))))..)))))))))))).	3UTR
bta-miR-10166-5p	XM_010818648	LOC104969983	1877	1894	1	-22.1	1	4.69927e-06	0.324	0	0	-11.3749	15	17	12	GTGCAGCTGATCACAGACTGTG#CAGGCTGTGGCTGCACG#(((((((....(((((.(((..#))).)))))))))))).	3UTR
bta-miR-10166-5p	XM_024993844	VDAC1	1399	1418	1	-22.1	1	0.00446551	0.574	0	0	-6.24644	16	19	12	GTGCAGCTGATCACAGACTGTG#GCAGGGTGTGGTAGCTGTT#..((((((.((((((..((((.#))))..)))))))))))).	3UTR
bta-miR-10166-5p	XM_024996124	ERMP1	4435	4471	1	-22.1	1	1.35097e-05	0.588	0	0	-6.81899	15	20	12	GTGCAGCTGATCACAGACTGTG#ACAGTTCAAACCATGTTGTCAAGGGTCAGCTGTATC#((((((((((((...(((....#.)))...)))))))))))).	3UTR
bta-miR-10166-5p	XM_024996125	ERMP1	4223	4259	1	-22.1	1	1.35097e-05	0.588	0	0	-6.81899	15	20	12	GTGCAGCTGATCACAGACTGTG#ACAGTTCAAACCATGTTGTCAAGGGTCAGCTGTATC#((((((((((((...(((....#.)))...)))))))))))).	3UTR
bta-miR-10166-5p	NM_001190301	KLF11	2509	2543	1	-22.1	1	7.51071e-05	0.574	0	0	-3.93757	18	34	11	GTGCAGCTGATCACAGACTGTG#GTCTGTGGTCAATTCACAGTCTCCTGTCTGTACC#((((((((((((((((((....#)))))))))))..............).)))))).	3UTR
bta-miR-10166-5p	XM_005213058	KLF11	2536	2570	1	-22.1	1	7.51071e-05	0.574	0	0	-3.93757	18	34	11	GTGCAGCTGATCACAGACTGTG#GTCTGTGGTCAATTCACAGTCTCCTGTCTGTACC#((((((((((((((((((....#)))))))))))..............).)))))).	3UTR
bta-miR-10166-5p	NM_001076522	HACD4	768	789	1	-22.1	1	0.000237185	0.515	0	0	-3.79332	17	21	10	GTGCAGCTGATCACAGACTGTG#GGCTTGTGGAGTCAGCTGCAG#.(((((((((((((((.((...#)).)))))..)))))))))).	3UTR
bta-miR-10166-5p	NM_001128500	SH3KBP1	3109	3132	1	-22.1	0	0.000373883	0.5	0	0	-9.113	18	23	10	GTGCAGCTGATCACAGACTGTG#ACAGCTGTGAAGTTGGGCGCGCT#((((.(((.(((((((.((((.#))))))))))...).))))))).	3UTR
bta-miR-10166-5p	NM_001191398	AXIN1	2562	2580	1	-22.1	1	3.43212e-05	0.309	0	0	-9.99278	15	18	10	GTGCAGCTGATCACAGACTGTG#GCAGTGGGTGCAGCTGCT#..(((((((..(((..(((((.#)))))..)))))))))).	3UTR
bta-miR-10166-5p	NM_001192627	STK10	3729	3757	1	-22.1	0	0.000334798	0.485	0	0	-11.0886	18	28	10	GTGCAGCTGATCACAGACTGTG#CAGTCTGTGATGCCTTTTTGGCCCCACA#(((..(((((((((((((((..#)))))))))).......)))))..))).	3UTR
bta-miR-10166-5p	XM_002686144	PIFO	1810	1869	1	-22.1	1	0.00431914	0.5	0	0	-6.9954	17	29	10	GTGCAGCTGATCACAGACTGTG#CACGTTCAAAGTACTCATCTAGACATTGCCTGGTGTGTGTTCATTTGCTCAGTTGCACT#((((((((((.((((.(((...#.))).)))).........)))))))))).	3UTR
bta-miR-10166-5p	XM_002696957	PPP4R2	3576	3621	1	-22.1	1	0.00115384	0.676	0	0	-4.957	17	35	10	GTGCAGCTGATCACAGACTGTG#CATGACTTTGAGGTCTGTGGTTTTATTTGTATACTTGCAGTTGCT#..(((((((((((((((((...#.))))))))))................))))))).	3UTR
bta-miR-10166-5p	XM_005227972	ATP7A	6662	6684	1	-22.1	1	0.0141176	0.574	0	0	-4.79441	19	22	10	GTGCAGCTGATCACAGACTGTG#CAGTCTTGATTCCAGTTGTGCT#(((((((((((((.((((((..#))))))))))..))))))))).	3UTR
bta-miR-10166-5p	XM_015464077	DCLRE1B	2895	2917	1	-22.1	0	0.00186557	0.485	0	0	-8.02706	17	22	10	GTGCAGCTGATCACAGACTGTG#CGCAGGCATGTGGAGCTGGACA#((.(((((..(((((..(((((#)))))...)))))))))).)).	3UTR
bta-miR-10166-5p	XM_024984679	AXIN1	2795	2813	1	-22.1	1	3.43212e-05	0.309	0	0	-9.99278	15	18	10	GTGCAGCTGATCACAGACTGTG#GCAGTGGGTGCAGCTGCT#..(((((((..(((..(((((.#)))))..)))))))))).	3UTR
bta-miR-10166-5p	XM_024987861	SH3KBP1	2798	2821	1	-22.1	0	0.000373883	0.5	0	0	-9.113	18	23	10	GTGCAGCTGATCACAGACTGTG#ACAGCTGTGAAGTTGGGCGCGCT#((((.(((.(((((((.((((.#))))))))))...).))))))).	3UTR
bta-miR-10166-5p	XM_024987862	SH3KBP1	2776	2799	1	-22.1	0	0.000373883	0.5	0	0	-9.113	18	23	10	GTGCAGCTGATCACAGACTGTG#ACAGCTGTGAAGTTGGGCGCGCT#((((.(((.(((((((.((((.#))))))))))...).))))))).	3UTR
bta-miR-10166-5p	XM_024987865	SH3KBP1	2901	2924	1	-22.1	0	0.000373883	0.5	0	0	-9.113	18	23	10	GTGCAGCTGATCACAGACTGTG#ACAGCTGTGAAGTTGGGCGCGCT#((((.(((.(((((((.((((.#))))))))))...).))))))).	3UTR
bta-miR-10166-5p	XM_005223259	SLC39A7	1592	1625	1	-22.1	0	7.66346e-05	0.382	0	0	-7.64976	16	21	9	GTGCAGCTGATCACAGACTGTG#GCCCTCCAGGTCAGGGGTCTGTGGAAGCTGGGG#.(.(((((..(((((((((.(.#.).))))))))).))))).).	3UTR
bta-miR-10166-5p	XM_024976207	PROX1	4285	4303	1	-22.1	1	0.000661611	0.529	0	0	-6.19951	16	18	9	GTGCAGCTGATCACAGACTGTG#AGTTTGTTGACAGCTGCT#..(((((((.(((((((((...#))))))).))))))))).	3UTR
bta-miR-10166-5p	XM_024985878	LCOR	12632	12655	1	-22.1	0	1.42339e-06	0.397	0	0	-12.6108	18	23	9	GTGCAGCTGATCACAGACTGTG#CACAGATGTGGGTCAGCCCCACC#(((..(((((((.((.((((((#))))).).)))))))))..))).	3UTR
bta-miR-10166-5p	XM_024993911	TNPO2	4435	4454	1	-22.1	1	0.00529984	0.441	0	0	-5.19005	16	19	9	GTGCAGCTGATCACAGACTGTG#GGTGTGTGGATTGGCTGCC#..(((((((((((((.(((...#))).)))).))))))))).	3UTR
bta-miR-10166-5p	XM_024993913	TNPO2	4411	4430	1	-22.1	1	0.00529984	0.441	0	0	-5.19005	16	19	9	GTGCAGCTGATCACAGACTGTG#GGTGTGTGGATTGGCTGCC#..(((((((((((((.(((...#))).)))).))))))))).	3UTR
bta-miR-10166-5p	XM_024998520	MTA3	3554	3576	1	-22.1	1	1.42863e-05	0.426	0	0	-7.86061	17	22	9	GTGCAGCTGATCACAGACTGTG#CACTCTGTGTACACAGCTGCGG#.((((((((..((((((..(((#)))))))))....)))))))).	3UTR
bta-miR-10166-5p	NM_001081741	ASPHD1	1315	1353	1	-22.1	1	0.000847493	0.441	0	0	-7.5256	15	21	8	GTGCAGCTGATCACAGACTGTG#GCTTCTTTCAAACATCTGGGCTGGAGAGAGGCTGCACT#((((((((..((.(((.((...#.)))))..))..)))))))).	3UTR
bta-miR-10166-5p	XM_002707789	NKX1-2	1826	1865	1	-22.1	1	8.42461e-05	0.559	0	0	-10.2249	15	23	8	GTGCAGCTGATCACAGACTGTG#CACAACTGAAATCTTGAGGTCTGTGCCTGAGGCTGCCCG#(.((((((...((((((((...#.)))))))).....)))))).).	3UTR
bta-miR-10166-5p	XM_024977443	SH2B3	3887	3914	1	-22.1	0	4.08539e-06	0.426	0	0	-6.23056	19	27	8	GTGCAGCTGATCACAGACTGTG#GCAGTCCAGTGGTTAGGACTCTGGACT#((.(((((((((((.((((((.#))))))..))))))))....))).)).	3UTR
bta-miR-10166-5p	NM_001034365	RBMS2	1517	1538	1	-22.1	1	0.000294762	0.515	0	0	-11.2306	16	21	7	GTGCAGCTGATCACAGACTGTG#CACCGTTTGTGTGTGCTGCAG#.((((((....(((((((.(((#))).)))))))...)))))).	3UTR
bta-miR-10166-5p	NM_001078016	ZBTB18	2027	2068	1	-22.1	1	0.000307727	0.544	0	0	-7.14013	19	27	7	GTGCAGCTGATCACAGACTGTG#CACAAAATGCTTTCATAGGGTCTGTTTTGTCAGCACTGCGG#.((((((((((.(((((((.((#.)).)))))))...))))))..)))).	3UTR
bta-miR-10166-5p	NM_001102096	TOX	1971	2010	1	-22.1	1	0.000865307	0.618	0	0	-8.55011	13	18	7	GTGCAGCTGATCACAGACTGTG#CAGATTTTATGTTGGTTTTTTGCTGTGAAGTGCTGCGCT#(((((((...((((((......#.))))))...))))))).	3UTR
bta-miR-10166-5p	NM_001102545	KCTD7	3739	3771	1	-22.1	1	4.00408e-05	0.426	0	0	-9.16853	17	26	7	GTGCAGCTGATCACAGACTGTG#GCTGTCTGGAGTCTTGTGCCTCCAGCTGCTCA#(.(((((((..((((((((.(.#.).))))).)))....))))))).).	3UTR
bta-miR-10166-5p	XM_010810181	GREB1	6953	6979	1	-22.1	0	0.00394701	0.529	0	0	-8.85129	19	26	7	GTGCAGCTGATCACAGACTGTG#CACGGTTGTACTGTGATACCTGTACT#((((((...(((((((((((((#))))))....)))))))..)))))).	3UTR
bta-miR-10166-5p	NM_001205627	BRPF3	4308	4326	1	-22.1	1	0.000132267	0.338	0	0	-7.2559	15	18	6	GTGCAGCTGATCACAGACTGTG#CAGACTGTGAGAGCTGCC#..((((((..((((((.(((..#))).)))))).)))))).	3UTR
bta-miR-10166-5p	XM_005223317	BRPF3	4440	4458	1	-22.1	1	0.000132267	0.338	0	0	-7.2559	15	18	6	GTGCAGCTGATCACAGACTGTG#CAGACTGTGAGAGCTGCC#..((((((..((((((.(((..#))).)))))).)))))).	3UTR
bta-miR-10166-5p	NM_001167904	POLD3	3365	3388	1	-22	0	0.00107239	0.5	0	0	-5.48126	15	17	15	GTGCAGCTGATCACAGACTGTG#GCAAATCCTGTGATCACTGTGCC#((((((.(((((((((......#.))))))))))))))).	3UTR
bta-miR-10166-5p	XM_005213131	STRBP	9565	9584	1	-22	0	3.11038e-05	0.441	0	0	-8.02675	17	19	15	GTGCAGCTGATCACAGACTGTG#CAGTTTGGACAGCTGGATG#((.((((((.((.(((((((..#))))))))))))))).)).	3UTR
bta-miR-10166-5p	NM_001076979	B3GNT5	1809	1833	1	-22	1	3.59416e-05	0.485	0	0	-7.49372	20	24	12	GTGCAGCTGATCACAGACTGTG#TATGGTCTGTGACCTGTGTGCATG#(((((((.(.((((((((((((#)))))))))))).).)).))))).	3UTR
bta-miR-10166-5p	NM_001076150	SUPT7L	2774	2794	1	-22	1	8.05198e-05	0.426	0	0	-6.82767	18	20	11	GTGCAGCTGATCACAGACTGTG#TACAGTCCGTGGGGTTGCAA#.(((((((..((((.(((((((#))))))).))))))))))).	3UTR
bta-miR-10166-5p	XM_024981815	MAN2A2	10857	10876	1	-22	1	1.72323e-06	0.426	0	0	-6.82767	17	19	11	GTGCAGCTGATCACAGACTGTG#GCAGTCCGTGGGGTTGCAA#.(((((((..((((.((((((.#)))))).))))))))))).	3UTR
bta-miR-10166-5p	XM_024996446	FGFR1OP	2733	2753	1	-22	0	0.000223412	0.588	0	0	-12.3311	18	20	11	GTGCAGCTGATCACAGACTGTG#CACGTCTGTGAACAGTCACT#(((..((((.((((((((.(((#))))))))))).))))))).	3UTR
bta-miR-10166-5p	NM_001076333	PEX10	1735	1754	1	-22	0	0.000222473	0.485	0	0	-10.4745	16	19	10	GTGCAGCTGATCACAGACTGTG#AGTCTGACATCAGTGCACT#(((((.(((((..((((((...#))))))..)))))))))).	3UTR
bta-miR-10166-5p	NM_001192728	GSG1L	1148	1196	1	-22	1	4.77341e-05	0.382	0	0	-7.5256	17	20	10	GTGCAGCTGATCACAGACTGTG#GGTCTCAGCGTCCTGGAATTGGGGCCAGGGCGTCTGAGGGGCTGCACA#((((((((..((.(((((.((.#.))))))).)))))))))).	3UTR
bta-miR-10166-5p	XM_005217115	PEX10	1951	1970	1	-22	0	0.000222473	0.485	0	0	-10.4745	16	19	10	GTGCAGCTGATCACAGACTGTG#AGTCTGACATCAGTGCACT#(((((.(((((..((((((...#))))))..)))))))))).	3UTR
bta-miR-10166-5p	XM_024975117	FAM160A2	8189	8212	1	-22	1	0.000476488	0.544	0	0	-7.14013	15	18	10	GTGCAGCTGATCACAGACTGTG#CAATGCTCTGTTGTCAGTTGCAA#.((((((((((.(((((.....#.))))).)))))))))).	3UTR
bta-miR-10166-5p	XM_024976456	PEX10	1826	1845	1	-22	0	0.000222473	0.485	0	0	-10.4745	16	19	10	GTGCAGCTGATCACAGACTGTG#AGTCTGACATCAGTGCACT#(((((.(((((..((((((...#))))))..)))))))))).	3UTR
bta-miR-10166-5p	NM_001098133	HARS2	1841	1857	1	-22	1	3.27131e-06	0.456	0	0	-5.41313	14	16	9	GTGCAGCTGATCACAGACTGTG#TGTGAGCAGCTGTGCA#(((((((((.(((((.......#))))).))))))))).	3UTR
bta-miR-10166-5p	NM_001110098	LOC100126230	776	803	1	-22	1	0.0546895	0.632	0	0	-11.3517	18	27	9	GTGCAGCTGATCACAGACTGTG#ACAGTCTGTAAACACCCAGTTGACACC#(((((((((...(((((((((.#))))))))).......)))))).))).	3UTR
bta-miR-10166-5p	XM_002697093	RTP3	1430	1456	1	-22	0	0.000144134	0.544	0	0	-7.41489	18	26	9	GTGCAGCTGATCACAGACTGTG#CAGTCTGTGGAGGTGTTTGCTGTTCA#(.(((((.((((((((((((..#))))))))).....))).))))).).	3UTR
bta-miR-10166-5p	XM_005208102	SEPTIN11	3404	3425	1	-22	1	0.000242274	0.544	0	0	-12.6408	16	21	9	GTGCAGCTGATCACAGACTGTG#TAGTCTGAAGCTAGCTGTGCA#(((((((((....(((((((..#)))))))....))))))))).	3UTR
bta-miR-10166-5p	NM_001101178	ITPRIP	3436	3458	1	-22	1	3.36594e-07	0.471	0	0	-6.78234	17	22	8	GTGCAGCTGATCACAGACTGTG#CGCAGTGGTTGGCTCAGCTGTG#..(((((((((((...((((((#))))))...))).)))))))).	3UTR
bta-miR-10166-5p	NM_174662	FAS	1505	1551	1	-22	0	0.0011036	0.544	0	0	-6.50069	17	22	8	GTGCAGCTGATCACAGACTGTG#CACAGGTTGACCCCATTCCATGAATTAGTCGATGTGATCAACTGCC#..((((.(((((((((((((..#.)))))..)))))))).)))).	3UTR
bta-miR-10166-5p	XM_002695683	RILP	1481	1508	1	-22	1	0.000932442	0.485	0	0	-6.24613	15	20	8	GTGCAGCTGATCACAGACTGTG#ACATCTTTGTCTGGAGTCTCAGCTGCC#..((((((((((.(((((....#.)))))))...)))))))).	3UTR
bta-miR-10166-5p	XM_024997783	SAMD4A	7392	7420	1	-22	1	0.0249622	0.618	0	0	-6.23647	17	21	8	GTGCAGCTGATCACAGACTGTG#CACCTGACCATTCTGTGAAAGCTGTATC#((((((((..(((((((.((..#.)).))))))).)))))))).	3UTR
bta-miR-10166-5p	XM_024999372	YIPF4	5399	5437	1	-22	1	0.000145481	0.662	0	0	-4.957	18	24	8	GTGCAGCTGATCACAGACTGTG#TATAGTGATTCTTTCTACTTCTGTGAAAATCAGTTGCT#..(((((((((((((((..(((#.))).)))))))...)))))))).	3UTR
bta-miR-10166-5p	XM_002691155	TMEM87B	4608	4629	1	-22	1	0.000541918	0.647	0	0	-10.8871	17	21	7	GTGCAGCTGATCACAGACTGTG#GGGGTTTGAGTCTGCTGCACT#(((((((.(((..((((((.(.#).)))))).))).))))))).	3UTR
bta-miR-10166-5p	XM_024999267	TMEM87B	4548	4569	1	-22	1	0.000541918	0.647	0	0	-10.8871	17	21	7	GTGCAGCTGATCACAGACTGTG#GGGGTTTGAGTCTGCTGCACT#(((((((.(((..((((((.(.#).)))))).))).))))))).	3UTR
bta-miR-10166-5p	NM_001075996	WIF1	1530	1552	1	-22	0	0.01134	0.647	0	0	-9.61935	16	22	6	GTGCAGCTGATCACAGACTGTG#CACGGTATTGAGAGGCTGGGCA#((.(((((..(((...((((((#))))))..)))..))))).)).	3UTR
bta-miR-10166-5p	XM_005206638	WIF1	1777	1799	1	-22	0	0.01134	0.647	0	0	-9.61935	16	22	6	GTGCAGCTGATCACAGACTGTG#CACGGTATTGAGAGGCTGGGCA#((.(((((..(((...((((((#))))))..)))..))))).)).	3UTR
bta-miR-10166-5p	XM_024986848	ARID5B	4716	4766	1	-21.9	1	2.90937e-05	0.662	0	0	-9.06125	18	20	18	GTGCAGCTGATCACAGACTGTG#GCAAGCTGCTGAATAACAAGAGTCTAGAGGACATATTTGTGGGCTGCACA#((((((((...((((((.((((#.)))))))))))))))))).	3UTR
bta-miR-10166-5p	XM_024982023	CIB2	1112	1129	1	-21.9	1	0.000122763	0.397	0	0	-13.6972	16	17	16	GTGCAGCTGATCACAGACTGTG#CACAGCTGGGCTGCACC#((((((((.....(((.(((((#)))))))))))))))).	3UTR
bta-miR-10166-5p	XM_024982024	CIB2	1218	1235	1	-21.9	1	0.000122763	0.397	0	0	-13.6972	16	17	16	GTGCAGCTGATCACAGACTGTG#CACAGCTGGGCTGCACC#((((((((.....(((.(((((#)))))))))))))))).	3UTR
bta-miR-10166-5p	NM_174843	SLCO2B1	3500	3515	1	-21.9	1	0.000839829	0.5	0	0	-10.0807	14	15	14	GTGCAGCTGATCACAGACTGTG#GGTCTGTGGGCTGCT#..((((((...((((((((...#)))))))))))))).	3UTR
bta-miR-10166-5p	XM_002696881	TATDN2	4661	4676	1	-21.9	1	0.0043852	0.471	0	0	-5.45975	14	15	14	GTGCAGCTGATCACAGACTGTG#TGGATCAGCTGTGCA#((((((((((((.((.......#)))))))))))))).	3UTR
bta-miR-10166-5p	XM_005206043	SLC6A15	3470	3488	1	-21.9	1	0.00816598	0.618	0	0	-5.22701	16	18	14	GTGCAGCTGATCACAGACTGTG#GTGTGTGATGGCTGTATA#((((((((.((((((.((....#)).)))))))))))))).	3UTR
bta-miR-10166-5p	XM_010804761	SLC6A15	3338	3356	1	-21.9	1	0.00816598	0.618	0	0	-5.22701	16	18	14	GTGCAGCTGATCACAGACTGTG#GTGTGTGATGGCTGTATA#((((((((.((((((.((....#)).)))))))))))))).	3UTR
bta-miR-10166-5p	NM_001101131	MAT2A	1395	1415	1	-21.9	1	0.00719764	0.618	0	0	-4.65016	17	20	12	GTGCAGCTGATCACAGACTGTG#CAGCTCCTGATCAGTTGCAG#.((((((((((((.((.(((..#)))))..)))))))))))).	3UTR
bta-miR-10166-5p	NM_001076088	CREBL2	2251	2271	1	-21.9	0	0.00548224	0.471	0	0	-7.75705	16	20	11	GTGCAGCTGATCACAGACTGTG#CAGTCCTTTGTGACAGCTGA#...((((((.((((((((((..#)))))...))))))))))).	3UTR
bta-miR-10166-5p	NM_001192408	MYSM1	4362	4382	1	-21.9	0	0.00400586	0.603	0	0	-10.1035	16	20	11	GTGCAGCTGATCACAGACTGTG#CTCAGTCTGGGTCTTCTGCC#..((((..((((.(((((((.(#).)))))))))))..)))).	3UTR
bta-miR-10166-5p	XM_005204551	MYSM1	4364	4384	1	-21.9	0	0.00400586	0.603	0	0	-10.1035	16	20	11	GTGCAGCTGATCACAGACTGTG#CTCAGTCTGGGTCTTCTGCC#..((((..((((.(((((((.(#).)))))))))))..)))).	3UTR
bta-miR-10166-5p	XM_024995908	DAPK1	5337	5358	1	-21.9	0	0.000579555	0.574	0	0	-8.82806	19	21	10	GTGCAGCTGATCACAGACTGTG#GCAGTTTGTTGTCATTGTGCA#((((((.((((.(((((((((.#))))))))).)))))))))).	3UTR
bta-miR-10166-5p	XM_024995910	DAPK1	5501	5522	1	-21.9	0	0.000579555	0.574	0	0	-8.82806	19	21	10	GTGCAGCTGATCACAGACTGTG#GCAGTTTGTTGTCATTGTGCA#((((((.((((.(((((((((.#))))))))).)))))))))).	3UTR
bta-miR-10166-5p	XM_025001185	ASXL1	6282	6300	1	-21.9	1	0.00321696	0.5	0	0	-8.83816	16	18	10	GTGCAGCTGATCACAGACTGTG#GCGTCTGTGTGAGCTGTG#..((((((.(.(((((((.((.#)))))))))).)))))).	3UTR
bta-miR-10166-5p	XM_025001186	ASXL1	6328	6346	1	-21.9	1	0.00321696	0.5	0	0	-8.83816	16	18	10	GTGCAGCTGATCACAGACTGTG#GCGTCTGTGTGAGCTGTG#..((((((.(.(((((((.((.#)))))))))).)))))).	3UTR
bta-miR-10166-5p	XM_025001188	ASXL1	6132	6150	1	-21.9	1	0.00321696	0.5	0	0	-8.83816	16	18	10	GTGCAGCTGATCACAGACTGTG#GCGTCTGTGTGAGCTGTG#..((((((.(.(((((((.((.#)))))))))).)))))).	3UTR
bta-miR-10166-5p	NM_001102551	KHNYN	2930	2949	1	-21.9	1	3.35657e-06	0.515	0	0	-11.3517	15	19	9	GTGCAGCTGATCACAGACTGTG#GTCTGTCTGTGGTTGCACA#(((((((((...((((((....#))))))...))))))))).	3UTR
bta-miR-10166-5p	XM_010815868	CPD	4335	4354	1	-21.9	1	0.00377972	0.632	0	0	-3.79332	16	19	9	GTGCAGCTGATCACAGACTGTG#TCTGTGAATTTGGCTGCAG#.((((((((((((((((.....#)))))))..))))))))).	3UTR
bta-miR-10166-5p	XM_024989398	RORC	2594	2613	1	-21.9	1	0.00074442	0.5	0	0	-9.9649	16	19	9	GTGCAGCTGATCACAGACTGTG#CAGCTGTCTTCGGTTGCAA#.(((((((((..((((.(((..#)))))))..))))))))).	3UTR
bta-miR-10166-5p	NM_001083650	ARFIP1	2560	2581	1	-21.9	1	0.00368773	0.485	0	0	-11.2728	17	21	8	GTGCAGCTGATCACAGACTGTG#CAGTACTGTTTCAGTTGCTCA#(.((((((((..((((((((..#)))).)))).)))))))).).	3UTR
bta-miR-10166-5p	NM_001192082	IL17F	906	939	1	-21.9	1	0.0036936	0.426	0	0	-7.75865	16	23	8	GTGCAGCTGATCACAGACTGTG#CACCATGTAAGAGAGTGTGGGAGGGGCTGTACA#((((((((..((.((.(((.(.#.).))).)).))..)))))))).	3UTR
bta-miR-10166-5p	XM_005220110	TAOK1	6497	6523	1	-21.9	1	0.0595466	0.662	0	0	-6.54929	18	26	8	GTGCAGCTGATCACAGACTGTG#CATAGTCAATATGATTTTCAGCTGCC#..(((((((((((..(((((((#)))))))....)))...)))))))).	3UTR
bta-miR-10166-5p	XM_024976876	FAM163A	2235	2255	1	-21.9	1	0.000648021	0.515	0	0	-9.06125	17	20	8	GTGCAGCTGATCACAGACTGTG#GCTGTTTGTGTGGCTGCATC#((((((((...(((((((.((.#)).))))))).)))))))).	3UTR
bta-miR-10166-5p	XM_024977103	ARFIP1	2717	2738	1	-21.9	1	0.00368773	0.485	0	0	-11.2728	17	21	8	GTGCAGCTGATCACAGACTGTG#CAGTACTGTTTCAGTTGCTCA#(.((((((((..((((((((..#)))).)))).)))))))).).	3UTR
bta-miR-10166-5p	XM_002685679	B3GNT7	1931	1956	1	-21.9	1	1.56154e-06	0.324	0	0	-6.13885	14	17	7	GTGCAGCTGATCACAGACTGTG#CTCAGAACCTCTGGATGGGCTGCAG#.(((((((.(((.((((.....#.))))))).))))))).	3UTR
bta-miR-10166-5p	NM_001046366	FAM53C	2573	2597	1	-21.9	0	5.52016e-05	0.574	0	0	-6.59337	17	24	6	GTGCAGCTGATCACAGACTGTG#GCAGACTGTGAGAAGCAGCTGGGA#.(.((((((.((((((.((((.#)))).))))))....)))))).).	3UTR
bta-miR-10166-5p	XM_003587546	AEN	1960	1979	1	-21.8	1	2.80614e-05	0.426	0	0	-8.00486	18	19	18	GTGCAGCTGATCACAGACTGTG#GCAGCTGTGTAGTTGTGCT#(((((((((..(((((.((((.#)))))))))))))))))).	3UTR
bta-miR-10166-5p	XM_002694919	DPY19L3	5427	5447	1	-21.8	1	0.000378449	0.603	0	0	-10.1658	18	20	16	GTGCAGCTGATCACAGACTGTG#CACAGTCATTGGCTGCTACT#(((((((((((....(((((((#)))))))))))))))).)).	3UTR
bta-miR-10166-5p	XM_024979031	DPY19L3	5242	5262	1	-21.8	1	0.000378449	0.603	0	0	-10.1658	18	20	16	GTGCAGCTGATCACAGACTGTG#CACAGTCATTGGCTGCTACT#(((((((((((....(((((((#)))))))))))))))).)).	3UTR
bta-miR-10166-5p	NM_001192994	SF3B1	4834	4850	1	-21.8	1	0.00743607	0.529	0	0	-3.79332	15	16	15	GTGCAGCTGATCACAGACTGTG#CTGTGGTTAGTTGTAG#.(((((((((((((((......#))))))))))))))).	3UTR
bta-miR-10166-5p	NM_001075179	MPDU1	781	833	1	-21.8	1	0.000472624	0.485	0	0	-5.22671	17	21	13	GTGCAGCTGATCACAGACTGTG#GCATTCATCCACCCAACCTTGGGGTCCTTCCCGTCTGGATCAGTTTGCTGCT#((((((((((((.(((((....#.))))))))))))).)).)).	3UTR
bta-miR-10166-5p	NM_001038579	SKA2	872	921	1	-21.8	0	0.00102122	0.588	0	0	-8.2121	15	18	12	GTGCAGCTGATCACAGACTGTG#CACAATACCTAACTTAGTAGAAAGCTGGCTTTTCTGTGACAGCTTCACT#(((.(((((.(((((((.....#.)))))))))))).))).	3UTR
bta-miR-10166-5p	NM_001205616	FRY	9716	9743	1	-21.8	1	0.00252109	0.574	0	0	-3.93757	20	27	12	GTGCAGCTGATCACAGACTGTG#GGGGTCTGTGATTAAGACCCTCGCACC#(((((((((((((((((((.(.#).)))))))))))).)...)).)))).	3UTR
bta-miR-10166-5p	NM_001098012	CHST14	1590	1626	1	-21.8	1	6.59596e-05	0.559	0	0	-8.57351	18	23	11	GTGCAGCTGATCACAGACTGTG#CACTTCATGTGCCTTAGGGCTGGAGTCAGTTGTGCC#(((((((((((..(((.((.((#.)).)))))..))))))))))).	3UTR
bta-miR-10166-5p	XM_010805938	CENPE	8593	8637	1	-21.8	1	0.00245513	0.647	0	0	-7.28438	16	19	11	GTGCAGCTGATCACAGACTGTG#CACTCTAAATTGGTTTGTTATTAGACTTTGTAGTCGGTTGCACT#(((((((((((.(((((.....#.))))).))))))))))).	3UTR
bta-miR-10166-5p	XM_010805940	CENPE	8521	8565	1	-21.8	1	0.00245513	0.647	0	0	-7.28438	16	19	11	GTGCAGCTGATCACAGACTGTG#CACTCTAAATTGGTTTGTTATTAGACTTTGTAGTCGGTTGCACT#(((((((((((.(((((.....#.))))).))))))))))).	3UTR
bta-miR-10166-5p	XM_015460706	ARHGAP19	4063	4080	1	-21.8	1	0.00103163	0.618	0	0	-5.08246	15	17	11	GTGCAGCTGATCACAGACTGTG#TCTGGGGTCAGTTGCGG#.(((((((((((.((((.....#)))).))))))))))).	3UTR
bta-miR-10166-5p	XM_024985838	ARHGAP19	3954	3971	1	-21.8	1	0.00103163	0.618	0	0	-5.08246	15	17	11	GTGCAGCTGATCACAGACTGTG#TCTGGGGTCAGTTGCGG#.(((((((((((.((((.....#)))).))))))))))).	3UTR
bta-miR-10166-5p	XM_002691787	CAB39L	2674	2704	1	-21.8	0	0.0151343	0.676	0	0	-10.7429	19	30	10	GTGCAGCTGATCACAGACTGTG#CACGGTTTGTTTTCAGACATCAGGTGGACA#((.((.(((((.((((((((((#))))))))))........))))).)).)).	3UTR
bta-miR-10166-5p	XM_025000040	CAB39L	2736	2766	1	-21.8	0	0.0151343	0.676	0	0	-10.7429	19	30	10	GTGCAGCTGATCACAGACTGTG#CACGGTTTGTTTTCAGACATCAGGTGGACA#((.((.(((((.((((((((((#))))))))))........))))).)).)).	3UTR
bta-miR-10166-5p	XM_025000042	CAB39L	2271	2301	1	-21.8	0	0.0151343	0.676	0	0	-10.7429	19	30	10	GTGCAGCTGATCACAGACTGTG#CACGGTTTGTTTTCAGACATCAGGTGGACA#((.((.(((((.((((((((((#))))))))))........))))).)).)).	3UTR
bta-miR-10166-5p	NM_001076541	MS4A14	2738	2767	1	-21.8	0	2.06654e-05	0.574	0	0	-10.9252	15	20	9	GTGCAGCTGATCACAGACTGTG#GCAATCTCCAACGTCTGTGTGCAGGTGTG#..(((.(((..(((((((.((.#.)))))))))..))).))).	3UTR
bta-miR-10166-5p	XM_005216822	TMEM63A	3364	3394	1	-21.8	1	1.35612e-06	0.426	0	0	-5.22671	21	30	9	GTGCAGCTGATCACAGACTGTG#CATGGTGGCTGGGTCGGGGTCACCTGCACG#((((((((((((.(((((((((#))))))..)))))))))......)))))).	3UTR
bta-miR-10166-5p	XM_015460714	PKD2L1	3212	3237	1	-21.8	1	0.00282555	0.529	0	0	-8.00486	15	19	9	GTGCAGCTGATCACAGACTGTG#CAAGGTTTCTGTGTGTAGCTGTATA#(((((((((..((((((.....#.))))))..))))))))).	3UTR
bta-miR-10166-5p	XM_024985949	PKD2L1	3298	3323	1	-21.8	1	0.00282555	0.529	0	0	-8.00486	15	19	9	GTGCAGCTGATCACAGACTGTG#CAAGGTTTCTGTGTGTAGCTGTATA#(((((((((..((((((.....#.))))))..))))))))).	3UTR
bta-miR-10166-5p	NM_001046205	C13H20orf27	1079	1102	1	-21.8	1	1.09749e-05	0.441	0	0	-6.01339	18	23	8	GTGCAGCTGATCACAGACTGTG#GCTGGCTCTGTGGTGGAGCTGCC#..((((((.((((((((((((.#)).)).))))))))..)))))).	3UTR
bta-miR-10166-5p	NM_174043	DRD2	2226	2289	1	-21.8	1	1.54223e-05	0.338	0	0	-13.6602	15	19	8	GTGCAGCTGATCACAGACTGTG#CGCAGTCCTGTCCCCTTTCTCTGTTGCCTCTGCCTTAGAGGAGCCCACGGCTGAGCAGCTGCT#..(((((((....(((.(((((#.))))))))..))))))).	3UTR
bta-miR-10166-5p	XM_002685707	SRRM1	4758	4781	1	-21.8	1	0.00773593	0.544	0	0	-8.68928	16	23	7	GTGCAGCTGATCACAGACTGTG#GGAGTCTGGAGAGAAAGCTGCCG#(.((((((..((.((((((.(.#).))))))..))...))))))).	3UTR
bta-miR-10166-5p	XM_005203308	SRRM1	4794	4817	1	-21.8	1	0.00773593	0.544	0	0	-8.68928	16	23	7	GTGCAGCTGATCACAGACTGTG#GGAGTCTGGAGAGAAAGCTGCCG#(.((((((..((.((((((.(.#).))))))..))...))))))).	3UTR
bta-miR-10166-5p	XM_024982584	SRRM1	4800	4823	1	-21.8	1	0.00773593	0.544	0	0	-8.68928	16	23	7	GTGCAGCTGATCACAGACTGTG#GGAGTCTGGAGAGAAAGCTGCCG#(.((((((..((.((((((.(.#).))))))..))...))))))).	3UTR
bta-miR-10166-5p	XM_024987000	RAD9A	1546	1567	0.991453	-21.8	1	0.000255704	0.5	0	0	-8.83816	16	21	6	GTGCAGCTGATCACAGACTGTG#CAGTCTCCGTGCTGAGCTGCC#..((((((.(.(((((((((..#))))))..))).).)))))).	3UTR
bta-miR-10166-5p	NM_001076158	MPZL1	2982	3002	1	-21.8	1	2.14241e-05	0.368	0	0	-8.68928	15	20	6	GTGCAGCTGATCACAGACTGTG#GGTCTGCGGGGAGCTGCTCA#(.((((((..((.((((((...#)))))).))..)))))).).	3UTR
bta-miR-10166-5p	XM_003586322	PRELID2	4294	4323	1	-21.8	1	0.0315707	0.456	0	0	-3.93757	21	29	6	GTGCAGCTGATCACAGACTGTG#TACAGCACTGTGAATCAGCCATGTGTATG#((((((((((((((((.(((((#)))))..)))))).)))))....))))).	3UTR
bta-miR-10166-5p	XM_024987492	DLG2	4250	4268	1	-21.7	1	0.00046995	0.515	0	0	-8.54503	17	18	17	GTGCAGCTGATCACAGACTGTG#TATAGTCTGGAGGCTGCC#..((((((..((.(((((((((#))))))))))))))))).	3UTR
bta-miR-10166-5p	NM_001205736	STX11	1351	1403	1	-21.7	0	0.00918433	0.559	0	0	-8.25873	15	17	15	GTGCAGCTGATCACAGACTGTG#GCATGTTTGTACATGAACCTCTAGCCGGAAGTCAATTCTGGATCGGCTCACA#(((.((((((((.((((.....#.))))))))))))))).	3UTR
bta-miR-10166-5p	XM_010810929	LOC520016	4458	4478	1	-21.7	0	0.000118356	0.515	0	0	-8.11448	18	20	15	GTGCAGCTGATCACAGACTGTG#CACTGTCTGGGTCAGTTCAG#.((.((((((((.(((((.(((#))).))))))))))))))).	3UTR
bta-miR-10166-5p	XM_024996789	STX11	1566	1618	1	-21.7	0	0.00918434	0.559	0	0	-8.25873	15	17	15	GTGCAGCTGATCACAGACTGTG#GCATGTTTGTACATGAACCTCTAGCCGGAAGTCAATTCTGGATCGGCTCACA#(((.((((((((.((((.....#.))))))))))))))).	3UTR
bta-miR-10166-5p	NM_001102075	NOXA1	1693	1710	1	-21.7	1	2.26915e-05	0.191	0	0	-12.4965	15	17	14	GTGCAGCTGATCACAGACTGTG#GGGGTCTGCAGCTGCAG#.((((((((....((((((.(.#).)))))))))))))).	3UTR
bta-miR-10166-5p	XM_024986930	IRF2BP2	2617	2632	1	-21.7	1	0.000351995	0.544	0	0	-4.02637	14	15	14	GTGCAGCTGATCACAGACTGTG#TGTGATCAGTTGTAA#.((((((((((((((.......#)))))))))))))).	3UTR
bta-miR-10166-5p	NM_001103332	EME1	1341	1359	1	-21.7	1	0.000214042	0.456	0	0	-12.6408	16	18	13	GTGCAGCTGATCACAGACTGTG#TAGATCTGCAGCTGCACA#(((((((((....(((((((..#))).))))))))))))).	3UTR
bta-miR-10166-5p	NM_001098134	SMOC2	2677	2695	1	-21.7	0	1.5662e-05	0.412	0	0	-8.51314	16	18	12	GTGCAGCTGATCACAGACTGTG#ACAGGCTGTGACGCTGCC#..(((((.(.((((((.((((.#)))).)))))))))))).	3UTR
bta-miR-10166-5p	XM_015474712	SYT9	2373	2419	1	-21.7	0	3.31424e-06	0.529	0	0	-9.29912	16	20	12	GTGCAGCTGATCACAGACTGTG#CACAGCAAATTCACTGCCTACTCCCTTGTCTGTGGCAGTGAGTACC#((((.((((.((((((((....#.))))))))))))..)))).	3UTR
bta-miR-10166-5p	XM_002685731	OTUD3	3628	3648	0.969231	-21.7	0	0.000510177	0.397	0	0	-7.57093	17	20	11	GTGCAGCTGATCACAGACTGTG#GCAGTCCATGTGGTGGCTGG#...(((((.((((((((((((.#))))))..))))))))))).	3UTR
bta-miR-10166-5p	NM_001083376	PPP2R5C	2180	2215	1	-21.7	0	1.49824e-05	0.456	0	0	-13.6656	14	17	11	GTGCAGCTGATCACAGACTGTG#CACTAAAGCCATATTTCCAGGTCTGTGGTCCAGCA#.....((((((((((((((...#.))))))))))).))).	3UTR
bta-miR-10166-5p	XM_002689627	DMRT3	2339	2358	1	-21.7	0	0.00347869	0.676	0	0	-10.0938	17	19	11	GTGCAGCTGATCACAGACTGTG#CACAGCTGTGAACTGCATG#((((((....((((((.(((((#))))))))))).)))))).	3UTR
bta-miR-10166-5p	XM_002691233	TGFA	4415	4444	1	-21.7	1	0.0105915	0.647	0	0	-4.17062	19	29	11	GTGCAGCTGATCACAGACTGTG#CAGTAATGTGTATTGTTGTCAGTTGTACT#(((((((((((((((.((((..#))))..)))).......))))))))))).	3UTR
bta-miR-10166-5p	XM_005222149	PPP2R5C	2397	2432	1	-21.7	0	1.49824e-05	0.456	0	0	-13.6656	14	17	11	GTGCAGCTGATCACAGACTGTG#CACTAAAGCCATATTTCCAGGTCTGTGGTCCAGCA#.....((((((((((((((...#.))))))))))).))).	3UTR
bta-miR-10166-5p	NM_001103239	FBXO17	1081	1105	1	-21.7	1	4.97442e-05	0.588	0	0	-4.17062	20	24	10	GTGCAGCTGATCACAGACTGTG#CACGTGTGCTGATCAGTTGATGCT#(((((((((((((((.((.(((#))))).)).)))))))))).))).	3UTR
bta-miR-10166-5p	NM_001103346	ALG12	2010	2028	1	-21.7	0	0.000359651	0.382	0	0	-11.5013	14	18	10	GTGCAGCTGATCACAGACTGTG#TCTGTGGTCACGGGCACG#((((...((((((((((.....#))))))))))...)))).	3UTR
bta-miR-10166-5p	NM_001038154	REXO5	2765	2781	1	-21.7	1	2.30744e-05	0.426	0	0	-4.02637	14	16	9	GTGCAGCTGATCACAGACTGTG#TGTGGTCAGGCTGCAG#.((((((((((((((.......#))))))))).))))).	3UTR
bta-miR-10166-5p	XM_002691141	TMEM131	6420	6467	1	-21.7	1	0.0172961	0.515	0	0	-8.44805	14	18	9	GTGCAGCTGATCACAGACTGTG#CAGTAAGACCTGTACATCTGAAAACCTTACCTGTTATCAGCTGCCCA#(.(((((((((.((((......#.)))).))))))))).).	3UTR
bta-miR-10166-5p	XM_024976918	CAMSAP2	6008	6032	1	-21.7	1	0.000398766	0.632	0	0	-6.25121	18	24	9	GTGCAGCTGATCACAGACTGTG#ACTATTTGTGATCTGCTGTTTGCA#(((((((.(((((((((..((.#))..))))))))).)))))..)).	3UTR
bta-miR-10166-5p	NM_001038102	PYURF	647	676	1	-21.7	1	0.000347669	0.529	0	0	-9.16853	19	29	8	GTGCAGCTGATCACAGACTGTG#CACCAGTCTGTGCTTTTACAGTCTGCTCT#(.(((((((..(((((((((((#))).))))))))......))).)))).).	3UTR
bta-miR-10166-5p	NM_001100321	NDE1	2567	2594	1	-21.7	1	0.00118822	0.529	0	0	-7.78178	13	16	8	GTGCAGCTGATCACAGACTGTG#ACAGCAAAACCCCTGTGCTCAGCTGTG#..((((((((.(((((......#.))))).)))))))).	3UTR
bta-miR-10166-5p	NM_001192663	MPL	2003	2024	1	-21.7	1	0.0126713	0.485	0	0	-11.3983	15	21	8	GTGCAGCTGATCACAGACTGTG#GTCTGCCCTTCTGGCTGCACT#((((((((((...(((((....#)))))....)).)))))))).	3UTR
bta-miR-10166-5p	XM_015474114	PTGIS	1731	1757	1	-21.7	1	0.000613554	0.456	0	0	-8.15907	18	26	8	GTGCAGCTGATCACAGACTGTG#TACGGGTGCATGTGCTCAGTTGCTCA#(.((((((((.((((..(((((#))))).....)))).)))))))).).	3UTR
bta-miR-10166-5p	XM_024989407	MPL	2081	2102	1	-21.7	1	0.0115874	0.485	0	0	-11.3983	15	21	8	GTGCAGCTGATCACAGACTGTG#GTCTGCCCTTCTGGCTGCACT#((((((((((...(((((....#)))))....)).)))))))).	3UTR
bta-miR-10166-5p	XM_024978892	PLCG2	5690	5719	0.974359	-21.6	1	0.00012719	0.5	0	0	-11.1286	16	18	16	GTGCAGCTGATCACAGACTGTG#ACAGAAGGCTCAGCATCTGTTCAGCTGCT#..((((((((..(((((.(((.#.)))))))))))))))).	3UTR
bta-miR-10166-5p	NM_001101950	AP4B1	1669	1686	1	-21.6	1	0.000689371	0.412	0	0	-14.7217	16	17	16	GTGCAGCTGATCACAGACTGTG#CACAGCTGTGCTGCGCC#(((((((.....((((.(((((#)))))))))))))))).	3UTR
bta-miR-10166-5p	NM_001080909	STOML3	1434	1457	1	-21.6	0	0.00152371	0.552	0	0	-9.20149	18	23	15	GTGCAGCTGATCACAGACTGTG#TACAGCTGGATCAGCATTAGCAG#.(((.(((((((.(((.(((((#)))))))))))))))....))).	3UTR
bta-miR-10166-5p	XM_005217645	GALNT9	3307	3325	1	-21.6	1	8.97836e-05	0.382	0	0	-12.2551	16	18	15	GTGCAGCTGATCACAGACTGTG#GGAGTCTTCAGCTGTGCA#((((((((((....(((((.(.#).))))))))))))))).	3UTR
bta-miR-10166-5p	XM_024978033	STPG1	2994	3012	1	-21.6	1	0.00198719	0.5	0	0	-11.3295	16	18	15	GTGCAGCTGATCACAGACTGTG#GCAGTCATCAGCTGTCCA#(.(((((((((....((((((.#))))))))))))))).).	3UTR
bta-miR-10166-5p	NM_001034607	SH3YL1	1243	1272	1	-21.6	0	0.000348544	0.75	0	0	-7.20265	16	19	14	GTGCAGCTGATCACAGACTGTG#TATATGTGTGTGTGTGTGGTTAGCTTACA#(((.(((((((((((.((....#.)).)))))))))))))).	3UTR
bta-miR-10166-5p	NM_001046175	MAP1LC3A	877	918	1	-21.6	0	0.000881028	0.5	0	0	-6.50069	19	22	14	GTGCAGCTGATCACAGACTGTG#CACCTGGTCTTGATGTGGTGTATGGATCTGTGGTCACTGTC#..((((.(((((((((((((((#.))))).)))))))))))))).	3UTR
bta-miR-10166-5p	NM_001101052	AHCYL1	2885	2899	1	-21.6	1	0.0116993	0.676	0	0	-5.76291	13	14	13	GTGCAGCTGATCACAGACTGTG#TGATCAGCTGTGCT#(((((((((((((.........#))))))))))))).	3UTR
bta-miR-10166-5p	NM_001191492	CLASP1	5523	5543	1	-21.6	0	0.0110836	0.485	0	0	-7.75705	17	20	13	GTGCAGCTGATCACAGACTGTG#CAGAGATCTGTGACAGTTGA#...((((((.(((((((((.((#)).)).))))))))))))).	3UTR
bta-miR-10166-5p	XM_005202561	EPB41L5	4527	4546	1	-21.6	1	0.000670445	0.515	0	0	-7.86061	17	19	13	GTGCAGCTGATCACAGACTGTG#TAGTACTGTGTAGCTGCAA#.((((((((..(((((((((..#)))).))))))))))))).	3UTR
bta-miR-10166-5p	XM_025002024	CLASP1	5662	5682	1	-21.6	0	0.0110836	0.485	0	0	-7.75705	17	20	13	GTGCAGCTGATCACAGACTGTG#CAGAGATCTGTGACAGTTGA#...((((((.(((((((((.((#)).)).))))))))))))).	3UTR
bta-miR-10166-5p	XM_025002025	CLASP1	5638	5658	1	-21.6	0	0.0110836	0.485	0	0	-7.75705	17	20	13	GTGCAGCTGATCACAGACTGTG#CAGAGATCTGTGACAGTTGA#...((((((.(((((((((.((#)).)).))))))))))))).	3UTR
bta-miR-10166-5p	NM_001102507	FAM120B	3252	3272	1	-21.6	0	0.000930191	0.574	0	0	-11.1417	18	20	12	GTGCAGCTGATCACAGACTGTG#GCAGTTTGTATCTTTGCACT#((((((..(((.(((((((((.#)))))))))))).)))))).	3UTR
bta-miR-10166-5p	XM_002696872	NKTR	6869	6899	1	-21.6	1	0.00222585	0.603	0	0	-6.31659	18	30	12	GTGCAGCTGATCACAGACTGTG#ACAGTGTCCCTATATAAGGTCAGCTGTGCC#((((((((((((..(.(((((.#))))).)..........)))))))))))).	3UTR
bta-miR-10166-5p	XM_010808798	FAM120B	3418	3438	1	-21.6	0	0.000930191	0.574	0	0	-11.1417	18	20	12	GTGCAGCTGATCACAGACTGTG#GCAGTTTGTATCTTTGCACT#((((((..(((.(((((((((.#)))))))))))).)))))).	3UTR
bta-miR-10166-5p	XM_024984904	RBFOX1	3632	3663	1	-21.6	1	0.00225053	0.676	0	0	-4.79441	20	31	12	GTGCAGCTGATCACAGACTGTG#GCAGTTTTGATTTTCATCGATGAGCTGTACT#(((((((((((((.(((((((.#))))))))))))..........)))))))).	3UTR
bta-miR-10166-5p	XM_024985273	CUX1	5793	5817	1	-21.6	1	1.36982e-05	0.559	0	0	-6.76235	17	24	12	GTGCAGCTGATCACAGACTGTG#GTCTGTGTTAGTGCGTCTTGCACA#((((((((((.(((((((....#))))))))))))......))))).	3UTR
bta-miR-10166-5p	XM_024996027	FRRS1L	5972	5990	1	-21.6	1	0.00439264	0.574	0	0	-6.81899	14	18	12	GTGCAGCTGATCACAGACTGTG#TCAAGGGTCAGCTGTACA#((((((((((((...((.....#))...)))))))))))).	3UTR
bta-miR-10166-5p	NM_001243331	CPNE2	2034	2052	1	-21.6	1	0.00144032	0.515	0	0	-4.99396	16	18	11	GTGCAGCTGATCACAGACTGTG#TCTGTGGTAGCCTGCACC#((((((((.((((((((.....#))))))))))).))))).	3UTR
bta-miR-10166-5p	NM_174060	FSHB	990	1011	1	-21.6	1	2.5717e-06	0.456	0	0	-6.23647	17	21	11	GTGCAGCTGATCACAGACTGTG#GCTATCTGATGAGGCTGCGCT#((((((((..(((((((..((.#))..)))).))))))))))).	3UTR
bta-miR-10166-5p	XM_005212889	FBXO48	1741	1758	1	-21.6	0	0.000516713	0.632	0	0	-11.0886	14	17	11	GTGCAGCTGATCACAGACTGTG#CTGTGATCAGCACCATA#(((..(((((((((((......#)))))))))))..))).	3UTR
bta-miR-10166-5p	XM_015475568	SRRD	1977	2019	1	-21.6	1	0.0388603	0.559	0	0	-6.76235	20	36	11	GTGCAGCTGATCACAGACTGTG#CACAGTATAGGGTCTGTGTCATCCTGTAATAGGCTAAGCACA#((((((((((.((((((((.((#.)).)))))))))))...........)))..)))).	3UTR
bta-miR-10166-5p	XM_024982204	ZBTB42	1998	2017	1	-21.6	0	8.68122e-05	0.368	0	0	-8.0418	16	19	11	GTGCAGCTGATCACAGACTGTG#GGTGTGTGGTTGCTGGGCC#((.((((.(((((((.(((...#))).))))))))))).)).	3UTR
bta-miR-10166-5p	XM_024992102	KRAS	5138	5177	1	-21.6	1	0.00017111	0.559	0	0	-4.90607	19	39	11	GTGCAGCTGATCACAGACTGTG#GCAGTGTGATCCAGTTGTTTTCCATCGTTTGGTTGCGCT#((((((((((((((..(((((.#)))))))))))...................)))))))).	3UTR
bta-miR-10166-5p	XM_002692097	MCM10	2981	3001	1	-21.6	1	0.000154871	0.588	0	0	-7.2559	16	20	10	GTGCAGCTGATCACAGACTGTG#TAGTTTGTGAAAAAGCTGTG#..((((((..((((((((((..#))))))))))...)))))).	3UTR
bta-miR-10166-5p	XM_002692793	NIPAL2	1588	1629	1	-21.6	1	0.00179168	0.603	0	0	-6.24613	18	24	10	GTGCAGCTGATCACAGACTGTG#CATAGGTTGCTTTTCCCATACAGCTTGCAAGGTCAGTTGCT#..((((((((((.(((.(((((#.))))).)))...)))))))))).	3UTR
bta-miR-10166-5p	NM_001046393	FAM107B	770	787	1	-21.6	1	0.000906506	0.471	0	0	-7.34947	15	17	9	GTGCAGCTGATCACAGACTGTG#GTCTGTGACTGTTGCAG#.((((((.(.((((((((....#))))))))).)))))).	3UTR
bta-miR-10166-5p	NM_001193009	TOMM34	1588	1633	1	-21.6	0	1.46217e-05	0.471	0	0	-9.0374	15	18	9	GTGCAGCTGATCACAGACTGTG#GCAGAACCTGTTCCCTCGGCCAGCGTTTGTCTGTGGCTCTGCGCT#((((((..(.((((((((....#.))))))))).)))))).	3UTR
bta-miR-10166-5p	XM_025000720	FAM107B	745	762	1	-21.6	1	0.000906506	0.471	0	0	-7.34947	15	17	9	GTGCAGCTGATCACAGACTGTG#GTCTGTGACTGTTGCAG#.((((((.(.((((((((....#))))))))).)))))).	3UTR
bta-miR-10166-5p	XM_005211500	C10H15orf41	2345	2375	1	-21.6	1	0.00263215	0.559	0	0	-4.84971	18	22	8	GTGCAGCTGATCACAGACTGTG#CATGGATTTTAGCTCTGTGGTAGGTTGCGT#.(((((((.(((((((((((..#.))).)))))))).))))))).	3UTR
bta-miR-10166-5p	XM_005214133	IL2RA	1848	1870	1	-21.6	1	0.000223249	0.603	0	0	-6.34376	18	22	8	GTGCAGCTGATCACAGACTGTG#GCTGTTTGTGACTGGCTGTTCT#(.(((((((.((((((((.((.#)).)))))))).))))))).).	3UTR
bta-miR-10166-5p	XM_015472345	NIPAL4	2155	2173	1	-21.6	1	0.000218049	0.412	0	0	-7.78178	15	18	8	GTGCAGCTGATCACAGACTGTG#GTGCTGTGCTCAGTTGCT#..((((((((.(((((((....#)).))))).)))))))).	3UTR
bta-miR-10166-5p	NM_001104973	C6H4orf19	1156	1177	1	-21.6	0	1.30991e-05	0.5	0	0	-8.55977	17	21	7	GTGCAGCTGATCACAGACTGTG#CACGGGCCTGGGTTTGCTGCT#..(((((.((((.(((.(((((#)))))..))))))).))))).	3UTR
bta-miR-10166-5p	XM_005205444	PNPLA8	2730	2753	1	-21.6	1	0.000954468	0.544	0	0	-6.46921	18	23	7	GTGCAGCTGATCACAGACTGTG#CAGTGTTTGGACCAGCTTGCACA#(((((((((.((.(((((..((#))..))))))).))))).)))).	3UTR
bta-miR-10166-5p	NM_001046600	RGS4	1536	1565	1	-21.6	1	0.000599196	0.456	0	0	-5.18008	21	29	6	GTGCAGCTGATCACAGACTGTG#CACAGTGCTGTCTTTGGCCGGTTGTCACT#(((((((((.((((((((((((#)))))).))))....)).)))))).))).	3UTR
bta-miR-10166-5p	XM_015474473	NCOA2	4664	4682	1	-21.5	0	0.000289228	0.485	0	0	-11.6528	17	18	17	GTGCAGCTGATCACAGACTGTG#CAGTCTGTTCACTGCATT#((((((.(((..((((((((..#))))))))))))))))).	3UTR
bta-miR-10166-5p	XM_025001839	NCOA2	4803	4821	1	-21.5	0	0.000289228	0.485	0	0	-11.6528	17	18	17	GTGCAGCTGATCACAGACTGTG#CAGTCTGTTCACTGCATT#((((((.(((..((((((((..#))))))))))))))))).	3UTR
bta-miR-10166-5p	XM_025001841	NCOA2	4966	4984	1	-21.5	0	0.000289228	0.485	0	0	-11.6528	17	18	17	GTGCAGCTGATCACAGACTGTG#CAGTCTGTTCACTGCATT#((((((.(((..((((((((..#))))))))))))))))).	3UTR
bta-miR-10166-5p	XM_025001845	NCOA2	4787	4805	1	-21.5	0	0.000289228	0.485	0	0	-11.6528	17	18	17	GTGCAGCTGATCACAGACTGTG#CAGTCTGTTCACTGCATT#((((((.(((..((((((((..#))))))))))))))))).	3UTR
bta-miR-10166-5p	XM_024996550	FILIP1	8614	8631	1	-21.5	1	0.00993455	0.662	0	0	-8.55011	16	17	16	GTGCAGCTGATCACAGACTGTG#AGTTTGTGAGCTGCATT#(((((((...(((((((((...#)))))))))))))))).	3UTR
bta-miR-10166-5p	NM_001206776	CDK14	4862	4903	1	-21.5	1	0.00514783	0.647	0	0	-11.3983	18	21	15	GTGCAGCTGATCACAGACTGTG#GTCTGTATTATGAAAGACGTAATGGTTTGTCAGCTGTCACT#((((((((((...((((((((.#.))))))))))))))).))).	3UTR
bta-miR-10166-5p	XM_002697339	LOC785873	2493	2512	1	-21.5	0	0.0103143	0.603	0	0	-9.30909	17	19	15	GTGCAGCTGATCACAGACTGTG#ACAGTTGTGGTCAGTGGTC#..((.((((((((((.(((((.#))))))))))))))).)).	3UTR
bta-miR-10166-5p	XM_024981350	LIFR	6072	6099	1	-21.5	0	7.16251e-05	0.471	0	0	-8.16179	15	17	15	GTGCAGCTGATCACAGACTGTG#CATATCCAGTTGTCTGTGTCACTGCAG#.(((((.(((.(((((((....#.))))))))))))))).	3UTR
bta-miR-10166-5p	XM_024990929	CDK14	4744	4785	1	-21.5	1	0.00449161	0.647	0	0	-11.3983	18	21	15	GTGCAGCTGATCACAGACTGTG#GTCTGTATTATGAAAGACGTAATGGTTTGTCAGCTGTCACT#((((((((((...((((((((.#.))))))))))))))).))).	3UTR
bta-miR-10166-5p	XM_010810996	MCF2L	3885	3905	1	-21.5	1	0.000614683	0.324	0	0	-6.23647	17	20	14	GTGCAGCTGATCACAGACTGTG#GCATCCTGTGGAGCTGCATC#((((((((..((((((..(((.#)))..)))))))))))))).	3UTR
bta-miR-10166-5p	XM_010810999	MCF2L	3682	3702	1	-21.5	1	0.000614683	0.324	0	0	-6.23647	17	20	14	GTGCAGCTGATCACAGACTGTG#GCATCCTGTGGAGCTGCATC#((((((((..((((((..(((.#)))..)))))))))))))).	3UTR
bta-miR-10166-5p	XM_025000179	MCF2L	3784	3804	1	-21.5	1	0.000614683	0.324	0	0	-6.23647	17	20	14	GTGCAGCTGATCACAGACTGTG#GCATCCTGTGGAGCTGCATC#((((((((..((((((..(((.#)))..)))))))))))))).	3UTR
bta-miR-10166-5p	XM_005227552	ARHGEF6	4113	4161	1	-21.5	1	0.0021757	0.618	0	0	-3.79332	19	32	13	GTGCAGCTGATCACAGACTGTG#CACAGATCATAGCATATGCCCTGTCTGTGGTTAGTCAATGGCTTGCAA#.(((((((((((((((((.((.#.))...)))))))))))))........)))).	3UTR
bta-miR-10166-5p	XM_015461446	ARHGEF6	4234	4282	1	-21.5	1	0.0021757	0.618	0	0	-3.79332	19	32	13	GTGCAGCTGATCACAGACTGTG#CACAGATCATAGCATATGCCCTGTCTGTGGTTAGTCAATGGCTTGCAA#.(((((((((((((((((.((.#.))...)))))))))))))........)))).	3UTR
bta-miR-10166-5p	NM_001083421	GTPBP2	2502	2523	1	-21.5	1	0.000567239	0.412	0	0	-7.05204	12	14	12	GTGCAGCTGATCACAGACTGTG#CAACCGAGGGTCAGCTGCATG#((((((((((((..........#.)))))))))))).	3UTR
bta-miR-10166-5p	NM_001100341	C16H1orf74	1019	1053	1	-21.5	1	0.0149879	0.515	0	0	-5.61866	15	20	12	GTGCAGCTGATCACAGACTGTG#GTGTGGAAGGTGCTTGGTAAATGATCAGCTGTAG#.((((((((((((...(((...#.)))...)))))))))))).	3UTR
bta-miR-10166-5p	XM_005224777	ITPRIPL2	3610	3631	1	-21.5	1	0.0113869	0.515	0	0	-8.35464	17	21	12	GTGCAGCTGATCACAGACTGTG#ACAGCCCTTGTCAGCTGTACC#((((((((((.((..(.((((.#)))).)..)))))))))))).	3UTR
bta-miR-10166-5p	NM_001205812	MARCH6	3690	3713	1	-21.5	0	0.000142093	0.544	0	0	-6.51454	18	23	11	GTGCAGCTGATCACAGACTGTG#CAGGGTTTGTGGTCTTAGGTTGA#...((((((((((((((((.((#)).)))))))))))...))))).	3UTR
bta-miR-10166-5p	XM_010802074	RIF1	8210	8230	1	-21.5	1	0.00752604	0.676	0	0	-9.43035	17	20	11	GTGCAGCTGATCACAGACTGTG#CAGTCTTCGTTAGTTGCATG#(((((((((((...((((((..#))))))..))))))))))).	3UTR
bta-miR-10166-5p	XM_010802075	RIF1	8141	8161	1	-21.5	1	0.00752604	0.676	0	0	-9.43035	17	20	11	GTGCAGCTGATCACAGACTGTG#CAGTCTTCGTTAGTTGCATG#(((((((((((...((((((..#))))))..))))))))))).	3UTR
bta-miR-10166-5p	XM_010802077	RIF1	8063	8083	1	-21.5	1	0.00752604	0.676	0	0	-9.43035	17	20	11	GTGCAGCTGATCACAGACTGTG#CAGTCTTCGTTAGTTGCATG#(((((((((((...((((((..#))))))..))))))))))).	3UTR
bta-miR-10166-5p	XM_024980695	RIF1	8276	8296	1	-21.5	1	0.00752604	0.676	0	0	-9.43035	17	20	11	GTGCAGCTGATCACAGACTGTG#CAGTCTTCGTTAGTTGCATG#(((((((((((...((((((..#))))))..))))))))))).	3UTR
bta-miR-10166-5p	NM_175792	RAC2	966	984	0.961538	-21.5	0	7.48868e-07	0.441	0	0	-5.83853	15	18	10	GTGCAGCTGATCACAGACTGTG#CTGTGGTCAGATGCCACA#(((((.((((((((((......#)))))))))).))).)).	3UTR
bta-miR-10166-5p	NM_001103237	SBF2	6765	6800	1	-21.5	0	8.34174e-05	0.529	0	0	-6.94315	16	22	10	GTGCAGCTGATCACAGACTGTG#ACAGCTTTTCTGCAACAGCCACTGGTCAGCTGGAG#.(.((((((((((..(.((((.#.)))).)..)))))))))).).	3UTR
bta-miR-10166-5p	NM_001206534	JAK1	4405	4435	1	-21.5	1	0.00201121	0.529	0	0	-6.25121	19	30	10	GTGCAGCTGATCACAGACTGTG#GCAGCTGTGGAATAGACACTTTGCTGCATG#(((((((.((((((((.((((.#)))))))))).........)).))))))).	3UTR
bta-miR-10166-5p	XM_005215931	SBF2	6879	6914	1	-21.5	0	8.34174e-05	0.529	0	0	-6.94315	16	22	10	GTGCAGCTGATCACAGACTGTG#ACAGCTTTTCTGCAACAGCCACTGGTCAGCTGGAG#.(.((((((((((..(.((((.#.)))).)..)))))))))).).	3UTR
bta-miR-10166-5p	NM_001080291	C18H19orf47	1250	1298	1	-21.5	0	1.21522e-05	0.382	0	0	-10.2113	15	20	9	GTGCAGCTGATCACAGACTGTG#CACCCGCCCGGGCCTTTTTTCTCCCTGAAAGTCTGTGGCGGGCGGCGG#.(((.(((..(((((((((...#.)))))))))..))).))).	3UTR
bta-miR-10166-5p	NM_001192842	HTR5A	1988	2028	1	-21.5	1	8.2188e-05	0.456	0	0	-11.3517	14	22	9	GTGCAGCTGATCACAGACTGTG#TAGGGTGATGGGTGATTGATCTGTTAGCTGCAGCTGCGCA#(((((((((...(((((.....#.)))))......))))))))).	3UTR
bta-miR-10166-5p	NM_001205509	ZMYM1	4115	4134	1	-21.5	1	0.0138766	0.676	0	0	-12.1109	15	19	9	GTGCAGCTGATCACAGACTGTG#CAGTCTATTTCAGTTGCAG#.(((((((((....((((((..#))))))...))))))))).	3UTR
bta-miR-10166-5p	NM_001206562	NRCAM	8323	8345	1	-21.5	1	0.000977915	0.574	0	0	-7.47494	18	22	9	GTGCAGCTGATCACAGACTGTG#CACTGTCTTGCTTCAGCTGTAG#.(((((((((.((.((((.(((#))).))))))..))))))))).	3UTR
bta-miR-10166-5p	XM_005204762	ZMYM1	3951	3970	1	-21.5	1	0.0138766	0.676	0	0	-12.1109	15	19	9	GTGCAGCTGATCACAGACTGTG#CAGTCTATTTCAGTTGCAG#.(((((((((....((((((..#))))))...))))))))).	3UTR
bta-miR-10166-5p	XM_005204764	ZMYM1	3916	3935	1	-21.5	1	0.0138766	0.676	0	0	-12.1109	15	19	9	GTGCAGCTGATCACAGACTGTG#CAGTCTATTTCAGTTGCAG#.(((((((((....((((((..#))))))...))))))))).	3UTR
bta-miR-10166-5p	XM_005205427	NRCAM	8803	8825	1	-21.5	1	0.000977915	0.574	0	0	-7.47494	18	22	9	GTGCAGCTGATCACAGACTGTG#CACTGTCTTGCTTCAGCTGTAG#.(((((((((.((.((((.(((#))).))))))..))))))))).	3UTR
bta-miR-10166-5p	XM_005205429	NRCAM	8776	8798	1	-21.5	1	0.000977915	0.574	0	0	-7.47494	18	22	9	GTGCAGCTGATCACAGACTGTG#CACTGTCTTGCTTCAGCTGTAG#.(((((((((.((.((((.(((#))).))))))..))))))))).	3UTR
bta-miR-10166-5p	XM_015459469	ZNF35	3921	3945	1	-21.5	0	0.000178575	0.515	0	0	-11.21	17	24	9	GTGCAGCTGATCACAGACTGTG#CACAGATGTGTGTGATCAGAGGTG#..((..(((((((((.((((((#))))...)).)))))))))..)).	3UTR
bta-miR-10166-5p	XM_015466352	ZMYM1	3774	3793	1	-21.5	1	0.0138766	0.676	0	0	-12.1109	15	19	9	GTGCAGCTGATCACAGACTGTG#CAGTCTATTTCAGTTGCAG#.(((((((((....((((((..#))))))...))))))))).	3UTR
bta-miR-10166-5p	XM_015469210	NRCAM	8854	8876	1	-21.5	1	0.000977915	0.574	0	0	-7.47494	18	22	9	GTGCAGCTGATCACAGACTGTG#CACTGTCTTGCTTCAGCTGTAG#.(((((((((.((.((((.(((#))).))))))..))))))))).	3UTR
bta-miR-10166-5p	XM_024995862	NFIB	7501	7534	1	-21.5	1	0.000887444	0.603	0	0	-4.79441	20	33	9	GTGCAGCTGATCACAGACTGTG#CAAGGTCTTTGGTTAACATTAACCAGCTGCATG#(((((((((((((.(((((.((#)).))))).))))..........))))))))).	3UTR
bta-miR-10166-5p	XM_024995867	NFIB	6335	6368	1	-21.5	1	0.000887444	0.603	0	0	-4.79441	20	33	9	GTGCAGCTGATCACAGACTGTG#CAAGGTCTTTGGTTAACATTAACCAGCTGCATG#(((((((((((((.(((((.((#)).))))).))))..........))))))))).	3UTR
bta-miR-10166-5p	XM_024999951	DCLK1	3153	3172	1	-21.5	0	7.27798e-07	0.324	0	0	-7.78982	16	19	9	GTGCAGCTGATCACAGACTGTG#GCAGCCTGCGGTCACTGCT#..((((.(((((.(((.((((.#)))).))).))))))))).	3UTR
bta-miR-10166-5p	XM_002696335	LOC530348	8479	8508	0.961538	-21.5	1	1.27998e-05	0.559	0	0	-6.19951	15	19	8	GTGCAGCTGATCACAGACTGTG#TAGTTCCTTGTGGCTGTGAGATAGCTGCT#..(((((((.((((((.((...#.))))))))..))))))).	3UTR
bta-miR-10166-5p	XM_005213107	RNF144A	2208	2244	0.961538	-21.5	1	9.17547e-06	0.515	0	0	-3.79332	15	18	8	GTGCAGCTGATCACAGACTGTG#ATAGTTTTGTCGAGAATCCCTGTGGTTTGGCTGCAG#.(((((((((((((((......#.)))))))).))))))).	3UTR
bta-miR-10166-5p	XM_015473575	RNF144A	2041	2077	0.961538	-21.5	1	9.17547e-06	0.515	0	0	-3.79332	15	18	8	GTGCAGCTGATCACAGACTGTG#ATAGTTTTGTCGAGAATCCCTGTGGTTTGGCTGCAG#.(((((((((((((((......#.)))))))).))))))).	3UTR
bta-miR-10166-5p	NM_001008668	ST6GAL2	2399	2429	1	-21.5	1	0.000839903	0.456	0	0	-6.76235	15	22	8	GTGCAGCTGATCACAGACTGTG#GCTGTCCCCCTGTGCTTCTAGAGCTGCACA#((((((((((.(((((......#.)))))..))...)))))))).	3UTR
bta-miR-10166-5p	NM_001076840	SH3GL2	2216	2241	1	-21.5	1	4.66161e-05	0.618	0	0	-9.06125	18	25	8	GTGCAGCTGATCACAGACTGTG#GCAGTTTAAGATGTGTGGCTGCATA#((((((((...((((((((((.#)))))).....)))).)))))))).	3UTR
bta-miR-10166-5p	NM_001104611	ADORA3	1654	1685	1	-21.5	1	0.000895692	0.676	0	0	-5.08246	17	22	8	GTGCAGCTGATCACAGACTGTG#GGGGAACTTAACTTTCTGGATTCAGCTGTAA#.(((((((((((.((((..((.#.))..))))))).)))))))).	3UTR
bta-miR-10166-5p	XM_024976507	KLF7	1797	1832	1	-21.5	1	0.000484852	0.588	0	0	-3.93757	21	35	8	GTGCAGCTGATCACAGACTGTG#CACAGAACTGTTGATCAGTTTTGGTTCTTAGTACT#((((((((((((((((.(((((#)))))..)))).))))))))..........)))).	3UTR
bta-miR-10166-5p	NM_001101220	DYNLT3	500	540	1	-21.5	1	0.000787183	0.588	0	0	-6.09222	18	24	7	GTGCAGCTGATCACAGACTGTG#CAGAATAGTGCAAGCAAGCAGTCTCGTGGGAAGTTGGCAG#.(((((((..(((((((((((.#.))))))).))))..))))).)).	3UTR
bta-miR-10166-5p	NM_001105632	FAM84B	1847	1862	1	-21.5	0	8.90078e-08	0.471	0	0	-14.9547	13	15	7	GTGCAGCTGATCACAGACTGTG#GGTCTGGGATCAGCA#.....(((((((.((((((...#)))))).))))))).	3UTR
bta-miR-10166-5p	NM_001205725	KCTD8	1466	1510	1	-21.5	0	0.0155984	0.544	0	0	-7.41489	19	27	7	GTGCAGCTGATCACAGACTGTG#CACCTGACTGTACTAACAATGGTCAGTGTGATTCTTGCTGCTCT#(.(((((.(((((((((((((.#.))))))..)))))))...))))).).	3UTR
bta-miR-10166-5p	NM_174056	FGF2	1857	1890	1	-21.5	1	8.71993e-05	0.676	0	0	-12.2638	14	18	7	GTGCAGCTGATCACAGACTGTG#CATTCTTCTTTACAAAAGTCTGTAGAGCTGCAG#.(((((((....(((((((...#.)))))))..))))))).	3UTR
bta-miR-10166-5p	NM_001080253	UNK	2627	2649	1	-21.5	0	9.58836e-05	0.559	0	0	-13.1516	15	22	6	GTGCAGCTGATCACAGACTGTG#ACAGTGTGTGTATATCTGTACA#((((((.....((((.(((((.#))))).)))).....)))))).	3UTR
bta-miR-10166-5p	XM_024978458	ARHGAP35	6051	6069	1	-21.4	1	0.00014823	0.294	0	0	-6.57681	15	18	13	GTGCAGCTGATCACAGACTGTG#AGGGTGTGACGGCTGCCA#(.(((((((.(((((..((...#))..))))))))))))).	3UTR
bta-miR-10166-5p	XM_024992500	ZBTB39	4763	4786	1	-21.4	1	2.83958e-06	0.441	0	0	-5.61866	17	23	12	GTGCAGCTGATCACAGACTGTG#CAGGGTGGCTTGGTTGGCTGCAG#.((((((((((((...(((.((#)).)))....)))))))))))).	3UTR
bta-miR-10166-5p	XM_005205386	ST7	2316	2336	1	-21.4	1	1.01506e-05	0.412	0	0	-4.957	15	20	11	GTGCAGCTGATCACAGACTGTG#TCTGTGATCGGGCCCCTGCT#..(((((((((((((((.....#)))))))))))....)))).	3UTR
bta-miR-10166-5p	XM_005205388	ST7	2244	2264	1	-21.4	1	1.01506e-05	0.412	0	0	-4.957	15	20	11	GTGCAGCTGATCACAGACTGTG#TCTGTGATCGGGCCCCTGCT#..(((((((((((((((.....#)))))))))))....)))).	3UTR
bta-miR-10166-5p	XM_005217361	PTPN14	9802	9817	1	-21.4	0	0.00015209	0.456	0	0	-16.6229	13	15	11	GTGCAGCTGATCACAGACTGTG#CAGTCTGTGATGGGA#......((.(((((((((((..#))))))))))).)).	3UTR
bta-miR-10166-5p	XM_005224111	ST8SIA3	8005	8025	1	-21.4	1	1.68053e-06	0.544	0	0	-4.90607	16	20	11	GTGCAGCTGATCACAGACTGTG#AGGGGTGGTCAGTTGGCACT#((((((((((((((...((...#))..))))))))))).))).	3UTR
bta-miR-10166-5p	XM_015469083	ST7	2200	2220	1	-21.4	1	1.01506e-05	0.412	0	0	-4.957	15	20	11	GTGCAGCTGATCACAGACTGTG#TCTGTGATCGGGCCCCTGCT#..(((((((((((((((.....#)))))))))))....)))).	3UTR
bta-miR-10166-5p	NM_001101096	NUDT9	2059	2079	1	-21.4	1	2.45036e-05	0.574	0	0	-12.2638	17	20	10	GTGCAGCTGATCACAGACTGTG#TATAGTCTGTAGGGTTGCAG#.(((((((....((((((((((#))))))))))..))))))).	3UTR
bta-miR-10166-5p	NM_001110079	TCP11	1079	1106	1	-21.4	1	0.00230127	0.5	0	0	-6.23647	19	27	10	GTGCAGCTGATCACAGACTGTG#CTCAGTTTGTGGATAAGCTGAAACGCG#((((((((..((((((((((.(#).))))))))))...)))))...))).	3UTR
bta-miR-10166-5p	XM_005211772	PRTG	4197	4229	1	-21.4	1	0.00582447	0.588	0	0	-3.93757	19	32	10	GTGCAGCTGATCACAGACTGTG#CATTCGTTGTGGTAGTTGATCTCAGCTGCATA#((((((((((((((((...(((#)))...)))))).........)))))))))).	3UTR
bta-miR-10166-5p	XM_015459587	TRAIP	2230	2252	1	-21.4	0	0.000126405	0.515	0	0	-22.2854	14	22	10	GTGCAGCTGATCACAGACTGTG#CACAGTCTGTAACCTGGGCACA#((((........((((((((((#)))))))))).......)))).	3UTR
bta-miR-10166-5p	NM_001109788	NUDT7	3798	3822	1	-21.4	1	0.0011595	0.397	0	0	-6.46921	18	24	9	GTGCAGCTGATCACAGACTGTG#CAGAGCTGGGGCCACAGTTGCACG#(((((((((.((.(((.((.((#)).))))).))...))))))))).	3UTR
bta-miR-10166-5p	XM_002689321	SMIM15	507	564	1	-21.4	0	0.000339084	0.529	0	0	-5.48126	18	35	9	GTGCAGCTGATCACAGACTGTG#ACAGTATTACTAAATGAAGTCTGAGTCTGTGGAAGAATGTCAGTTCTCACCTGTACT#((((((.((((((((((((...#.)))))))))..............))).)))))).	3UTR
bta-miR-10166-5p	XM_005228266	HEPH	4373	4424	1	-21.4	1	0.00742514	0.515	0	0	-5.52986	17	22	9	GTGCAGCTGATCACAGACTGTG#ACAGAAACTCCTCAGGAAGCCAGTATTCCAAGTTCTTGGTACAGTTGCACT#(((((((((((((..((((...#.))))..)))).))))))))).	3UTR
bta-miR-10166-5p	XM_015461727	HEPH	4130	4181	1	-21.4	1	0.00742514	0.515	0	0	-5.52986	17	22	9	GTGCAGCTGATCACAGACTGTG#ACAGAAACTCCTCAGGAAGCCAGTATTCCAAGTTCTTGGTACAGTTGCACT#(((((((((((((..((((...#.))))..)))).))))))))).	3UTR
bta-miR-10166-5p	XM_024982325	IQGAP1	6593	6634	1	-21.4	1	3.69955e-05	0.412	0	0	-6.81899	16	23	9	GTGCAGCTGATCACAGACTGTG#ATAGACTGTTACTGAGTCAGGTCCCCGGGTGCAGCTGTACA#((((((((((((...((((...#.))))....))).))))))))).	3UTR
bta-miR-10166-5p	XM_024992505	CDK17	2414	2444	1	-21.4	1	0.00065756	0.559	0	0	-3.79332	20	30	9	GTGCAGCTGATCACAGACTGTG#TACAGCTGTTGATGGTAACTATAGCTGCAA#.(((((((((((((((.(((((#))))))))).)))........)))))))).	3UTR
bta-miR-10166-5p	NM_001101131	MAT2A	2159	2178	1	-21.4	1	0.00352262	0.588	0	0	-12.408	16	19	8	GTGCAGCTGATCACAGACTGTG#AGGGTCTGTAGGTTGCACA#((((((((....(((((((.(.#).))))))).)))))))).	3UTR
bta-miR-10166-5p	NM_001191119	GABRA1	2752	2773	1	-21.4	1	0.0221344	0.588	0	0	-5.9255	18	21	8	GTGCAGCTGATCACAGACTGTG#TACAGTAGTGAATCAGTTGTT#..((((((((((((..((((((#)))))).)))).)))))))).	3UTR
bta-miR-10166-5p	NM_001206242	ARIH2	2875	2909	1	-21.4	1	0.000415182	0.456	0	0	-3.93757	21	34	8	GTGCAGCTGATCACAGACTGTG#ATGGTCTGCCTGGCTCAGGGGCTGTGTCTGCACA#(((((((((((((((((((((.#))))))))..))).)))).........)))))).	3UTR
bta-miR-10166-5p	NM_001354520	SERTM2	2197	2221	1	-21.4	1	0.00103279	0.603	0	0	-5.52986	19	24	8	GTGCAGCTGATCACAGACTGTG#CACACTCCATGATTGAGTTGCACT#(((((((((((((..((.((((#)))).))..))))).)))))))).	3UTR
bta-miR-10166-5p	XM_005216811	DESI2	2752	2781	1	-21.4	1	0.00466254	0.544	0	0	-11.3749	15	20	8	GTGCAGCTGATCACAGACTGTG#CACGATTTCAAGTCTGTGCTGCTGACACC#(((((((....((((((((...#.))))))))..)))).))).	3UTR
bta-miR-10166-5p	XM_005217640	GUCY1A1	5934	5961	1	-21.4	0	0.0019691	0.588	0	0	-8.43861	17	24	8	GTGCAGCTGATCACAGACTGTG#CACAACATTTCTGTGATGGAATGCACT#(((((..(.((((((((.(((.#.)))..)))))))).)..))))).	3UTR
bta-miR-10166-5p	XM_005217642	GUCY1A1	5947	5974	1	-21.4	0	0.0019691	0.588	0	0	-8.43861	17	24	8	GTGCAGCTGATCACAGACTGTG#CACAACATTTCTGTGATGGAATGCACT#(((((..(.((((((((.(((.#.)))..)))))))).)..))))).	3UTR
bta-miR-10166-5p	XM_024990960	COBL	6051	6075	1	-21.4	1	0.000352636	0.588	0	0	-5.72941	19	24	8	GTGCAGCTGATCACAGACTGTG#CACAGCACAGTGATAGGTTGCATT#((((((((.(((((.(.(((((#))))))...))))).)))))))).	3UTR
bta-miR-10166-5p	XM_024995159	KLF16	1704	1728	1	-21.4	1	0.000174659	0.441	0	0	-6.23647	16	24	8	GTGCAGCTGATCACAGACTGTG#GTCTGCTGGAGTTGGGGCTGCACT#((((((((..((((((((....#))))).)))......)))))))).	3UTR
bta-miR-10166-5p	XM_002691799	FREM2	9612	9634	1	-21.4	1	0.00562934	0.515	0	0	-7.40015	14	20	7	GTGCAGCTGATCACAGACTGTG#ACTTCTGTGACAAAGCTGCTCA#(.((((((..(((((((.....#.)))))))...)))))).).	3UTR
bta-miR-10166-5p	XM_010810516	FIBCD1	2422	2442	1	-21.4	1	6.4103e-07	0.353	0	0	-6.24613	16	20	7	GTGCAGCTGATCACAGACTGTG#CAGGCTGGGGTACAGCTGCC#..((((((((((.(((.(((..#))).))).))).))))))).	3UTR
bta-miR-10166-5p	XM_024986065	CACUL1	2217	2239	1	-21.4	1	0.00050175	0.544	0	0	-6.19951	18	22	7	GTGCAGCTGATCACAGACTGTG#GCAGCTCTGTGACCATGTTGTC#..(((((((.(((((((((((.#)))).))))))).)).))))).	3UTR
bta-miR-10166-5p	XM_010811617	MC3R	1797	1823	1	-21.4	1	0.00276343	0.412	0	0	-8.39718	18	26	5	GTGCAGCTGATCACAGACTGTG#CAGGGTCTTGGATCCCTGCCTGCGCC#(((((((.((((..(((((.((#)).)))))..))))...)).))))).	3UTR
bta-miR-10166-5p	NM_001101301	LOC787822	1097	1117	0.961538	-21.3	0	7.73839e-05	0.441	0	0	-7.32882	17	20	15	GTGCAGCTGATCACAGACTGTG#CTCAGTCGTGACGGCTGGGA#.(.((((((.((((.(((((.(#).))))))))))))))).).	3UTR
bta-miR-10166-5p	XM_024988620	LOC112445079	1062	1082	0.961538	-21.3	0	7.73839e-05	0.441	0	0	-7.32882	17	20	15	GTGCAGCTGATCACAGACTGTG#CTCAGTCGTGACGGCTGGGA#.(.((((((.((((.(((((.(#).))))))))))))))).).	3UTR
bta-miR-10166-5p	XM_024989093	LOC112445597	1162	1182	0.961538	-21.3	0	4.86734e-05	0.441	0	0	-7.32882	17	20	15	GTGCAGCTGATCACAGACTGTG#CTCAGTCGTGACGGCTGGGA#.(.((((((.((((.(((((.(#).))))))))))))))).).	3UTR
bta-miR-10166-5p	XM_002685362	LYPD6B	1096	1118	1	-21.3	1	0.000192646	0.529	0	0	-3.93757	17	22	13	GTGCAGCTGATCACAGACTGTG#TCTGTGATTGGCTCAGAGCATC#(((((((((((((((((.....#)))))))))))))....)))).	3UTR
bta-miR-10166-5p	XM_002695710	MRM3	2377	2397	1	-21.3	0	0.000186503	0.412	0	0	-6.30551	16	20	12	GTGCAGCTGATCACAGACTGTG#GCAGGTGGTGATCACTGTAA#.(((((.(((((((...((((.#))))...)))))))))))).	3UTR
bta-miR-10166-5p	XM_005205289	RAPGEF5	5494	5519	1	-21.3	1	0.00168259	0.588	0	0	-5.19005	18	25	11	GTGCAGCTGATCACAGACTGTG#ATAGTGTGCTCTTTGATCAGTTGTG#..(((((((((((((.(((((.#))))).)).....))))))))))).	3UTR
bta-miR-10166-5p	XM_010804110	RAPGEF5	5317	5342	1	-21.3	1	0.00168259	0.588	0	0	-5.19005	18	25	11	GTGCAGCTGATCACAGACTGTG#ATAGTGTGCTCTTTGATCAGTTGTG#..(((((((((((((.(((((.#))))).)).....))))))))))).	3UTR
bta-miR-10166-5p	NM_001075748	CTCF	3393	3415	1	-21.3	1	0.000912209	0.647	0	0	-10.1092	18	22	10	GTGCAGCTGATCACAGACTGTG#GCATTTTGTACTTAGCTGTACT#((((((((((..(((((.(((.#))).)))))..)))))))))).	3UTR
bta-miR-10166-5p	XM_010808543	SAMD3	3738	3774	1	-21.3	1	0.0281931	0.618	0	0	-6.39038	15	19	10	GTGCAGCTGATCACAGACTGTG#CAGTGGGAAAAAAGAAAATTTGAGATCAGCTGCCCA#(.((((((((((.((((.....#.)))).)))))))))).).	3UTR
bta-miR-10166-5p	XM_010820363	CHRNB3	2617	2645	1	-21.3	1	4.98093e-05	0.574	0	0	-10.8271	16	20	10	GTGCAGCTGATCACAGACTGTG#GCAGTAGAAACAGTGTCATCGGCTGCCA#(.(((((((((...(.(((((.#.))))).).)))))))))).	3UTR
bta-miR-10166-5p	XM_002691068	WDR36	4618	4636	1	-21.3	0	0.00762161	0.75	0	0	-12.3943	14	18	9	GTGCAGCTGATCACAGACTGTG#CAGTTTGTGCATGCTGCT#..(((((....(((((((((..#)))))))))...))))).	3UTR
bta-miR-10166-5p	XM_005210405	CDC14B	2164	2182	1	-21.3	0	0.00127738	0.529	0	0	-13.2758	15	18	9	GTGCAGCTGATCACAGACTGTG#TAGTCTGTGTGGTGCACG#(((((.(....(((((((((..#))))))))).).))))).	3UTR
bta-miR-10166-5p	XM_024998227	LOC112448582	4336	4354	1	-21.3	0	0.00762161	0.75	0	0	-12.3943	14	18	9	GTGCAGCTGATCACAGACTGTG#CAGTTTGTGCATGCTGCT#..(((((....(((((((((..#)))))))))...))))).	3UTR
bta-miR-10166-5p	NM_001076935	KCNIP4	1328	1360	1	-21.3	0	0.000899527	0.588	0	0	-7.27064	17	23	8	GTGCAGCTGATCACAGACTGTG#CACATAGTCCCAGTTTGTCTGGATTTGCTGCC#..(((((.((((((((((((..#.))))))))...)))).))))).	3UTR
bta-miR-10166-5p	NM_001083717	CBR4	932	973	1	-21.3	1	0.000739005	0.485	0	0	-7.29346	16	22	8	GTGCAGCTGATCACAGACTGTG#TACAAATCTGTCTGTAAAGAACAGTGGGAGAGCAGCTGCGT#.((((((((.((.(..(((((.#.)))))..).)).)))))))).	3UTR
bta-miR-10166-5p	NM_001192787	NGLY1	2356	2373	1	-21.3	0	0.00311053	0.706	0	0	-14.5224	15	17	8	GTGCAGCTGATCACAGACTGTG#ACAGTTTCTGATCAGCC#.....((((((((.(((((((.#))))))).)))))))).	3UTR
bta-miR-10166-5p	XM_002693943	ESRRG	2794	2809	1	-21.3	0	0.00162947	0.426	0	0	-10.9261	12	15	8	GTGCAGCTGATCACAGACTGTG#GTGATCAGGAGCGCG#((((..((((((((........#))))))))..)))).	3UTR
bta-miR-10166-5p	XM_005206550	TMPO	3286	3303	1	-21.3	1	0.00222549	0.706	0	0	-6.23647	14	17	8	GTGCAGCTGATCACAGACTGTG#TTGTGAGAAGCTGCATT#((((((((..((((((......#))))))..)))))))).	3UTR
bta-miR-10166-5p	XM_005206551	TMPO	2958	2975	1	-21.3	1	0.00222549	0.706	0	0	-6.23647	14	17	8	GTGCAGCTGATCACAGACTGTG#TTGTGAGAAGCTGCATT#((((((((..((((((......#))))))..)))))))).	3UTR
bta-miR-10166-5p	XM_010805151	TMPO	3162	3179	1	-21.3	1	0.00222549	0.706	0	0	-6.23647	14	17	8	GTGCAGCTGATCACAGACTGTG#TTGTGAGAAGCTGCATT#((((((((..((((((......#))))))..)))))))).	3UTR
bta-miR-10166-5p	XM_024976676	ESRRG	2690	2705	1	-21.3	0	0.00162947	0.426	0	0	-10.9261	12	15	8	GTGCAGCTGATCACAGACTGTG#GTGATCAGGAGCGCG#((((..((((((((........#))))))))..)))).	3UTR
bta-miR-10166-5p	XM_024986293	NGLY1	2170	2187	1	-21.3	0	0.00311053	0.706	0	0	-14.5224	15	17	8	GTGCAGCTGATCACAGACTGTG#ACAGTTTCTGATCAGCC#.....((((((((.(((((((.#))))))).)))))))).	3UTR
bta-miR-10166-5p	XM_003585692	GPR149	3844	3867	1	-21.3	1	0.000956451	0.588	0	0	-12.2638	15	23	7	GTGCAGCTGATCACAGACTGTG#AGGGTCTGTTTCTAAAGCTGCAG#.(((((((....(((((((.(.#).)))))))......))))))).	3UTR
bta-miR-10166-5p	XM_005222242	SLC24A4	7892	7913	1	-21.3	1	7.32459e-05	0.485	0	0	-6.51614	16	21	6	GTGCAGCTGATCACAGACTGTG#GGTGTGGGATGGGCTGCTGCT#((((((((.(((.((.(((...#))).)).))).)))))).)).	3UTR
bta-miR-10166-5p	XM_024975880	RNF169	3540	3559	0.974359	-21.2	1	8.21337e-05	0.485	0	0	-7.5256	17	19	16	GTGCAGCTGATCACAGACTGTG#CTCAGCTGGAGGCTGCACA#((((((((..((.(((.(((.(#).)))))))))))))))).	3UTR
bta-miR-10166-5p	NM_001205707	CDK19	2473	2520	1	-21.2	1	0.000913147	0.632	0	0	-5.22671	20	47	16	GTGCAGCTGATCACAGACTGTG#CACATCTGGGTCAGCTTGAGTAACTTTCTTACATAATCAAGGGTACT#((((((((((((.((((.((((#))))))))))))))))..........................)))).	3UTR
bta-miR-10166-5p	XM_005206653	SRGAP1	8243	8280	1	-21.2	1	7.47755e-05	0.559	0	0	-5.38561	16	18	16	GTGCAGCTGATCACAGACTGTG#CAGTATTGTCCTTTCCTGTTGGTTTGATCAGTTGCAG#.((((((((((((..((((...#.)))))))))))))))).	3UTR
bta-miR-10166-5p	XM_015460757	PLEKHA1	1840	1879	1	-21.2	1	3.18225e-05	0.632	0	0	-7.16335	15	17	15	GTGCAGCTGATCACAGACTGTG#ACAAAGATGTCTAAACTCGTGATGTCTGTGGTGCTGTAA#.((((((..(((((((((....#.))))))))))))))).	3UTR
bta-miR-10166-5p	XM_024985577	PLEKHA1	1882	1921	1	-21.2	1	3.18225e-05	0.632	0	0	-7.16335	15	17	15	GTGCAGCTGATCACAGACTGTG#ACAAAGATGTCTAAACTCGTGATGTCTGTGGTGCTGTAA#.((((((..(((((((((....#.))))))))))))))).	3UTR
bta-miR-10166-5p	XM_024999805	DHRS12	1734	1750	1	-21.2	1	6.09102e-06	0.382	0	0	-7.2559	15	16	15	GTGCAGCTGATCACAGACTGTG#GGTTTGTGAAGCTGCC#..((((((..(((((((((...#))))))))))))))).	3UTR
bta-miR-10166-5p	XM_024975480	CELF1	3894	3914	0.961538	-21.2	1	0.00836087	0.588	0	0	-6.48426	17	20	14	GTGCAGCTGATCACAGACTGTG#CAGAATGTGATTGTTGTACA#(((((((.(((((((..(((..#)))..)))))))))))))).	3UTR
bta-miR-10166-5p	NM_001319882	CREB5	3029	3060	1	-21.2	1	0.01081	0.691	0	0	-11.1852	14	16	14	GTGCAGCTGATCACAGACTGTG#CACGGATTACATTGTTCAGTCATCAGCTGCT#..(((((((((....(((((..#.)))))))))))))).	3UTR
bta-miR-10166-5p	XM_003585978	CREB5	3140	3171	1	-21.2	1	0.01081	0.691	0	0	-11.1852	14	16	14	GTGCAGCTGATCACAGACTGTG#CACGGATTACATTGTTCAGTCATCAGCTGCT#..(((((((((....(((((..#.)))))))))))))).	3UTR
bta-miR-10166-5p	XM_015469830	CREB5	2626	2657	1	-21.2	1	0.01081	0.691	0	0	-11.1852	14	16	14	GTGCAGCTGATCACAGACTGTG#CACGGATTACATTGTTCAGTCATCAGCTGCT#..(((((((((....(((((..#.)))))))))))))).	3UTR
bta-miR-10166-5p	XM_024990746	CREB5	2630	2661	1	-21.2	1	0.01081	0.691	0	0	-11.1852	14	16	14	GTGCAGCTGATCACAGACTGTG#CACGGATTACATTGTTCAGTCATCAGCTGCT#..(((((((((....(((((..#.)))))))))))))).	3UTR
bta-miR-10166-5p	XM_024990747	CREB5	2692	2723	1	-21.2	1	0.01081	0.691	0	0	-11.1852	14	16	14	GTGCAGCTGATCACAGACTGTG#CACGGATTACATTGTTCAGTCATCAGCTGCT#..(((((((((....(((((..#.)))))))))))))).	3UTR
bta-miR-10166-5p	NM_001076211	FBXO25	1597	1620	1	-21.2	1	0.000853536	0.588	0	0	-4.79441	20	23	13	GTGCAGCTGATCACAGACTGTG#ACAGTTTTGGTTGTGTCTGCACG#(((((((((((((.(((((((.#))))))))))))).).)))))).	3UTR
bta-miR-10166-5p	XM_005201602	FXR1	5130	5152	1	-21.2	0	0.00297799	0.676	0	0	-9.08403	19	22	13	GTGCAGCTGATCACAGACTGTG#TACAGTTTGGATCCCTTGTACC#((((((..((((.(((((((((#)))))))))))))..)))))).	3UTR
bta-miR-10166-5p	XM_005202087	FBXO25	1667	1690	1	-21.2	1	0.000853536	0.588	0	0	-4.79441	20	23	13	GTGCAGCTGATCACAGACTGTG#ACAGTTTTGGTTGTGTCTGCACG#(((((((((((((.(((((((.#))))))))))))).).)))))).	3UTR
bta-miR-10166-5p	XM_005206023	OSBPL8	4226	4247	1	-21.2	0	4.69385e-06	0.529	0	0	-15.7758	16	21	13	GTGCAGCTGATCACAGACTGTG#GCAGTCTGTGGCAAAACCACA#(((....((.(((((((((((.#)))))))))))))....))).	3UTR
bta-miR-10166-5p	XM_010804746	OSBPL8	4264	4285	1	-21.2	0	4.69385e-06	0.529	0	0	-15.7758	16	21	13	GTGCAGCTGATCACAGACTGTG#GCAGTCTGTGGCAAAACCACA#(((....((.(((((((((((.#)))))))))))))....))).	3UTR
bta-miR-10166-5p	XM_010816845	ANKRD33B	3886	3906	1	-21.2	1	0.0044864	0.5	0	0	-3.93757	17	20	13	GTGCAGCTGATCACAGACTGTG#TTTGAATGGTTGGCTGCACT#(((((((((((((((((.....#))))..))))))))))))).	3UTR
bta-miR-10166-5p	XM_024990081	TGFBR3	5903	5927	1	-21.2	1	0.0124746	0.603	0	0	-4.99396	21	24	13	GTGCAGCTGATCACAGACTGTG#CATGGTTTGAGTGATGGTTGTACT#((((((((.(((((((((((((#))))))))..))))))))))))).	3UTR
bta-miR-10166-5p	XM_024992382	OSBPL8	4306	4327	1	-21.2	0	4.69385e-06	0.529	0	0	-15.7758	16	21	13	GTGCAGCTGATCACAGACTGTG#GCAGTCTGTGGCAAAACCACA#(((....((.(((((((((((.#)))))))))))))....))).	3UTR
bta-miR-10166-5p	XM_024992384	OSBPL8	3857	3878	1	-21.2	0	4.69385e-06	0.529	0	0	-15.7758	16	21	13	GTGCAGCTGATCACAGACTGTG#GCAGTCTGTGGCAAAACCACA#(((....((.(((((((((((.#)))))))))))))....))).	3UTR
bta-miR-10166-5p	NM_001099170	TMX4	1776	1802	1	-21.2	1	0.000477521	0.603	0	0	-8.57351	19	26	11	GTGCAGCTGATCACAGACTGTG#GCAGTCAGCTTGATATTAGCTGTATT#(((((((((((..((((((((.#))))))....))..))))))))))).	3UTR
bta-miR-10166-5p	NM_001101882	INPP5D	4340	4364	1	-21.2	1	0.000300702	0.515	0	0	-4.17062	18	24	11	GTGCAGCTGATCACAGACTGTG#AGTGTGTGGTTAGTTTGGGGTACA#(((((((((((((((.(((...#))).)))))))))))....)))).	3UTR
bta-miR-10166-5p	NM_001128501	FBXW12	1451	1478	1	-21.2	1	4.70321e-05	0.603	0	0	-6.46952	19	27	11	GTGCAGCTGATCACAGACTGTG#CACAGTTGTGAGGGGCTTGTCTGCATA#((((((((..(((((.((((((#)))))))))))..)))).....)))).	3UTR
bta-miR-10166-5p	XM_024981518	PDZD2	9586	9607	1	-21.2	0	0.00263046	0.632	0	0	-10.1404	17	21	11	GTGCAGCTGATCACAGACTGTG#GCAGTTTGGATAAACTGTACT#((((((...(((.((((((((.#)))))))))))...)))))).	3UTR
bta-miR-10166-5p	XM_024981519	PDZD2	9672	9693	1	-21.2	0	0.00263046	0.632	0	0	-10.1404	17	21	11	GTGCAGCTGATCACAGACTGTG#GCAGTTTGGATAAACTGTACT#((((((...(((.((((((((.#)))))))))))...)))))).	3UTR
bta-miR-10166-5p	XM_024981521	PDZD2	9399	9420	1	-21.2	0	0.00263046	0.632	0	0	-10.1404	17	21	11	GTGCAGCTGATCACAGACTGTG#GCAGTTTGGATAAACTGTACT#((((((...(((.((((((((.#)))))))))))...)))))).	3UTR
bta-miR-10166-5p	XM_024981522	PDZD2	8826	8847	1	-21.2	0	0.00263046	0.632	0	0	-10.1404	17	21	11	GTGCAGCTGATCACAGACTGTG#GCAGTTTGGATAAACTGTACT#((((((...(((.((((((((.#)))))))))))...)))))).	3UTR
bta-miR-10166-5p	XM_024981523	PDZD2	9388	9409	1	-21.2	0	0.00263046	0.632	0	0	-10.1404	17	21	11	GTGCAGCTGATCACAGACTGTG#GCAGTTTGGATAAACTGTACT#((((((...(((.((((((((.#)))))))))))...)))))).	3UTR
bta-miR-10166-5p	XM_024997816	NRXN3	3737	3776	0.974359	-21.2	0	0.000113093	0.456	0	0	-10.8814	14	18	10	GTGCAGCTGATCACAGACTGTG#ACAGAAAGTTCTTTCTGCCCTGCTGTGTCAGCCAGCACA#((((.(((((.(((((......#.))))))))))..)))).	3UTR
bta-miR-10166-5p	NM_001077487	PRIMA1	698	728	1	-21.2	1	0.00160893	0.456	0	0	-4.957	17	22	10	GTGCAGCTGATCACAGACTGTG#CGCGCGTCAGCTTTTTGTGGTCAAGTTGCT#..(((((((((((((((..((.#.))..)))))))))).))))).	3UTR
bta-miR-10166-5p	NM_001081740	NRXN3	2040	2079	1	-21.2	0	0.000163667	0.456	0	0	-10.8814	14	18	10	GTGCAGCTGATCACAGACTGTG#ACAGAAAGTTCTTTCTGCCCTGCTGTGTCAGCCAGCACA#((((.(((((.(((((......#.))))))))))..)))).	3UTR
bta-miR-10166-5p	NM_001098008	NOC3L	2552	2580	1	-21.2	0	5.54705e-06	0.618	0	0	-9.90581	15	18	10	GTGCAGCTGATCACAGACTGTG#TATATTTGTGTGTTTGTGCGGGTGCACA#(((((.(((..(((((((....#.)))))))))).))))).	3UTR
bta-miR-10166-5p	XM_005202414	GPD2	10087	10105	1	-21.2	0	0.000623795	0.632	0	0	-8.28966	14	18	10	GTGCAGCTGATCACAGACTGTG#TGTGATCAGCACAGTACA#((((.((((((((((.......#))))))))))...)))).	3UTR
bta-miR-10166-5p	XM_005218701	CMTM4	1374	1396	1	-21.2	0	2.70834e-06	0.485	0	0	-7.64976	16	22	10	GTGCAGCTGATCACAGACTGTG#GCAGCTGTGGGGCGAGCTGGGG#.(.(((((..((((((.((((.#))))))))))....))))).).	3UTR
bta-miR-10166-5p	NM_001034767	NICN1	877	898	1	-21.2	0	0.00257159	0.456	0	0	-11.6667	17	21	9	GTGCAGCTGATCACAGACTGTG#GCATTCTGTCCTCAGCTGACT#((.(((((((..(((((.(((.#))).)))))..))))))))).	3UTR
bta-miR-10166-5p	NM_001075749	RDX	2652	2675	1	-21.2	0	0.000275826	0.632	0	0	-8.32991	18	23	9	GTGCAGCTGATCACAGACTGTG#TACAGTCCTCTGACAGCTGGATT#((.((((((.(((..(((((((#)))))))...))))))))).)).	3UTR
bta-miR-10166-5p	NM_001205414	NEGR1	1624	1651	1	-21.2	1	0.000895603	0.618	0	0	-5.08246	20	27	9	GTGCAGCTGATCACAGACTGTG#CATGGTCTGCTAGGTTGCAGGCTGTAG#.(((((((((((.(((((((((#)))))))))...))))...))))))).	3UTR
bta-miR-10166-5p	NM_001206283	EFNB3	1729	1753	1	-21.2	1	0.0456428	0.515	0	0	-10.1092	19	24	9	GTGCAGCTGATCACAGACTGTG#ACAGTCTGTCTTTTGGTTGGTACT#((((((((((..(((((((((.#)))))))))...))))))).))).	3UTR
bta-miR-10166-5p	NM_001206687	FOXN3	6690	6713	1	-21.2	0	3.13274e-05	0.559	0	0	-6.9696	15	18	9	GTGCAGCTGATCACAGACTGTG#ACTTAACTGTGATCGTGCTCACA#(((.((((((((((((......#.))))))))).)))))).	3UTR
bta-miR-10166-5p	NM_174460	SFRP1	2813	2837	1	-21.2	1	0.0128273	0.559	0	0	-13.8045	17	24	9	GTGCAGCTGATCACAGACTGTG#TACAGTCTGAAAACCAGCCTGCCA#(.(((((((....(((((((((#))))))))).....)))).)))).	3UTR
bta-miR-10166-5p	XM_002693090	ZNF202	3050	3088	1	-21.2	0	0.0302796	0.574	0	0	-5.49511	18	38	9	GTGCAGCTGATCACAGACTGTG#GGTTTGTGAGGGGATTTTTGAAATGGTATCAGCTGACA#((.((((((((((((((((...#)))))))))...................))))))))).	3UTR
bta-miR-10166-5p	XM_005201648	PEX5L	2628	2651	1	-21.2	0	0.000206527	0.588	0	0	-15.5981	16	23	9	GTGCAGCTGATCACAGACTGTG#TATAGTCTGGGCCAAGGTGCATG#(((((.((.....(((((((((#))))))))).....)).))))).	3UTR
bta-miR-10166-5p	XM_005212147	FOXN3	6905	6928	1	-21.2	0	3.13274e-05	0.559	0	0	-6.9696	15	18	9	GTGCAGCTGATCACAGACTGTG#ACTTAACTGTGATCGTGCTCACA#(((.((((((((((((......#.))))))))).)))))).	3UTR
bta-miR-10166-5p	XM_010809629	FOXN3	6854	6871	1	-21.2	0	3.13274e-05	0.559	0	0	-6.9696	15	17	9	GTGCAGCTGATCACAGACTGTG#CTGTGATCGTGCTCACA#(((.((((((((((((......#))))))))).)))))).	3UTR
bta-miR-10166-5p	XM_015458622	ANKRD44	4432	4453	1	-21.2	1	0.0168119	0.574	0	0	-6.46921	18	21	9	GTGCAGCTGATCACAGACTGTG#CGCACCTGGAATAGCTGTACA#(((((((((.((.(((..((((#)))).))))).))))))))).	3UTR
bta-miR-10166-5p	XM_024981193	ANKRD44	4176	4197	1	-21.2	1	0.0168119	0.574	0	0	-6.46921	18	21	9	GTGCAGCTGATCACAGACTGTG#CGCACCTGGAATAGCTGTACA#(((((((((.((.(((..((((#)))).))))).))))))))).	3UTR
bta-miR-10166-5p	XM_024997327	FOXN3	6825	6848	1	-21.2	0	3.13274e-05	0.559	0	0	-6.9696	15	18	9	GTGCAGCTGATCACAGACTGTG#ACTTAACTGTGATCGTGCTCACA#(((.((((((((((((......#.))))))))).)))))).	3UTR
bta-miR-10166-5p	XM_024997328	FOXN3	6825	6848	1	-21.2	0	3.13274e-05	0.559	0	0	-6.9696	15	18	9	GTGCAGCTGATCACAGACTGTG#ACTTAACTGTGATCGTGCTCACA#(((.((((((((((((......#.))))))))).)))))).	3UTR
bta-miR-10166-5p	XM_024997331	FOXN3	6753	6776	1	-21.2	0	3.13274e-05	0.559	0	0	-6.9696	15	18	9	GTGCAGCTGATCACAGACTGTG#ACTTAACTGTGATCGTGCTCACA#(((.((((((((((((......#.))))))))).)))))).	3UTR
bta-miR-10166-5p	XM_024997332	FOXN3	6680	6703	1	-21.2	0	3.13274e-05	0.559	0	0	-6.9696	15	18	9	GTGCAGCTGATCACAGACTGTG#ACTTAACTGTGATCGTGCTCACA#(((.((((((((((((......#.))))))))).)))))).	3UTR
bta-miR-10166-5p	NM_001075245	MGME1	1168	1211	1	-21.2	1	0.00284181	0.471	0	0	-3.93757	16	43	8	GTGCAGCTGATCACAGACTGTG#CTGTGATCTGAGATCAGGTGCCATAGGGTCTGAGAGCTGCATC#((((((((((((((((......#))))))))..........................)))))))).	3UTR
bta-miR-10166-5p	NM_001075351	MFSD1	1424	1460	1	-21.2	1	0.00953373	0.632	0	0	-6.28309	16	22	8	GTGCAGCTGATCACAGACTGTG#AGTTTAAATGACTGTGTCATGAGATTGGGCTGCACA#((((((((.(((.(((((....#.))).)).)))..)))))))).	3UTR
bta-miR-10166-5p	NM_001105468	NGP	858	901	1	-21.2	1	3.71344e-05	0.309	0	0	-7.86061	13	16	8	GTGCAGCTGATCACAGACTGTG#CACTGTCTCTCCTCCCAGCGGGGCCCTCCTGTGCCAGCTGCAG#.((((((((..(((((......#.))))).)))))))).	3UTR
bta-miR-10166-5p	XM_002707690	CCDC121	2080	2140	1	-21.2	1	8.99987e-05	0.662	0	0	-9.02428	15	29	8	GTGCAGCTGATCACAGACTGTG#CACATGTGCGATGTTTTCAAGCTTCTTTATAAAGTCTGTGCTAGTGATCAAGTAGCTGCT#..(((((((..((((((((...#.))))))))............))))))).	3UTR
bta-miR-10166-5p	XM_005201174	VGLL3	2650	2670	1	-21.2	0	0.000614515	0.647	0	0	-15.9878	16	20	8	GTGCAGCTGATCACAGACTGTG#GCAGTCTGCTTAGCTAGGCA#((..((((((...((((((((.#)))))))).))))))..)).	3UTR
bta-miR-10166-5p	XM_010804298	ADCYAP1R1	6280	6301	1	-21.2	1	8.97266e-05	0.412	0	0	-6.23647	16	21	8	GTGCAGCTGATCACAGACTGTG#GCTCGCTGTGGGAGTTGCACC#((((((((..((((((...((.#))...)))))).)))))))).	3UTR
bta-miR-10166-5p	XM_024976626	PIK3C2B	6461	6484	1	-21.2	1	0.000676181	0.515	0	0	-3.93757	16	23	8	GTGCAGCTGATCACAGACTGTG#CTGTGATTTTCTTTGGTTGCGCG#((((((((((((((((......#))))))))......)))))))).	3UTR
bta-miR-10166-5p	XM_003587131	C17H4orf33	1183	1238	1	-21.2	1	0.000536368	0.485	0	0	-5.18008	19	33	6	GTGCAGCTGATCACAGACTGTG#CAGTCCCTGATTGGGGAAGATTCCACACGCTGTGGGGCAGTTAAGCCTGTGCACC#(((((((((.((((((..((((#.))))..))))))..))))........))))).	3UTR
bta-miR-10166-5p	XM_002697579	JARID2	4610	4627	1	-21.1	0	0.000157246	0.5	0	0	-7.9901	16	17	16	GTGCAGCTGATCACAGACTGTG#GCGGTTGTGGCAGCTGA#...((((((.(((((.(((((.#)))))))))))))))).	3UTR
bta-miR-10166-5p	XM_005223838	JARID2	4251	4268	1	-21.1	0	0.000157246	0.5	0	0	-7.9901	16	17	16	GTGCAGCTGATCACAGACTGTG#GCGGTTGTGGCAGCTGA#...((((((.(((((.(((((.#)))))))))))))))).	3UTR
bta-miR-10166-5p	XM_024982204	ZBTB42	2220	2239	1	-21.1	0	0.000630591	0.426	0	0	-12.4104	17	19	14	GTGCAGCTGATCACAGACTGTG#GCAGTTTGGATCAGAGCCA#(.((..((((((.((((((((.#)))))))))))))).))).	3UTR
bta-miR-10166-5p	NM_001097574	ATP6V0E2	722	744	1	-21.1	0	0.00368476	0.397	0	0	-9.35244	18	22	12	GTGCAGCTGATCACAGACTGTG#ACGGGTTCTGTGATCCTGGACC#((.(((..(((((((((((((.#))))..)))))))))))).)).	3UTR
bta-miR-10166-5p	XM_005220608	SOCS7	4490	4513	0.991453	-21.1	1	0.00139311	0.485	0	0	-7.49372	19	23	11	GTGCAGCTGATCACAGACTGTG#CATGTCTGTGACCTGTCTGTGCA#(((((((.(.((((((((.(((#))))))))))).).).)))))).	3UTR
bta-miR-10166-5p	XM_005220609	SOCS7	4387	4410	0.991453	-21.1	1	0.00139311	0.485	0	0	-7.49372	19	23	11	GTGCAGCTGATCACAGACTGTG#CATGTCTGTGACCTGTCTGTGCA#(((((((.(.((((((((.(((#))))))))))).).).)))))).	3UTR
bta-miR-10166-5p	NM_001077888	TAF1C	3310	3331	1	-21.1	1	0.00146536	0.441	0	0	-3.93757	17	21	11	GTGCAGCTGATCACAGACTGTG#TTTGTGGTCAGTGTCTGTGCG#(((((((((((((((((.....#)))))))))))...)))))).	3UTR
bta-miR-10166-5p	NM_001101206	YIPF6	1596	1622	1	-21.1	1	0.000179825	0.588	0	0	-5.08246	19	26	11	GTGCAGCTGATCACAGACTGTG#GCAGTTTGGATACAACATAGCTGTAA#.(((((((((((.((((((((.#)))))))))))......)))))))).	3UTR
bta-miR-10166-5p	XM_010816272	KRT39	2115	2139	1	-21.1	1	0.00718215	0.676	0	0	-7.40015	18	24	11	GTGCAGCTGATCACAGACTGTG#GCAGTTTCTATGTGAAGCTGCTCT#(.((((((..(((((((((((.#))))))....))))))))))).).	3UTR
bta-miR-10166-5p	NM_001075625	RTF2	1383	1418	1	-21.1	1	0.000774053	0.574	0	0	-3.93757	20	35	10	GTGCAGCTGATCACAGACTGTG#CATCGCTGTGATGAGAAAGGCGATTTAGTTGCGCA#((((((((((((((((.(.(((#))).))))))).............)))))))))).	3UTR
bta-miR-10166-5p	NM_001078082	BCL2L13	1224	1242	1	-21.1	0	4.84974e-05	0.382	0	0	-8.28131	15	18	10	GTGCAGCTGATCACAGACTGTG#GTCTGTGGCATCTGGGCA#((.(((.((.((((((((....#)))))))))).))).)).	3UTR
bta-miR-10166-5p	XM_024992828	WNT7B	2769	2789	0.978022	-21.1	1	0.00240923	0.353	0	0	-14.2331	15	20	9	GTGCAGCTGATCACAGACTGTG#CAGGGTCCCACAGCTGCGCC#(((((((((......((((.((#)).))))...))))))))).	3UTR
bta-miR-10166-5p	XM_024992829	WNT7B	2417	2437	0.978022	-21.1	1	0.00240923	0.353	0	0	-14.2331	15	20	9	GTGCAGCTGATCACAGACTGTG#CAGGGTCCCACAGCTGCGCC#(((((((((......((((.((#)).))))...))))))))).	3UTR
bta-miR-10166-5p	NM_001034282	SHMT2	2048	2064	1	-21.1	0	0.00441593	0.603	0	0	-9.02511	13	16	9	GTGCAGCTGATCACAGACTGTG#GTGATTAGCAGGCGCA#((((.(((((((((........#)))))))))..)))).	3UTR
bta-miR-10166-5p	NM_001034450	POLH	3163	3190	1	-21.1	1	0.00266172	0.529	0	0	-5.19005	15	21	9	GTGCAGCTGATCACAGACTGTG#CGCCTATGTGTGTGGCTGTCAGCTGTG#..(((((((((((((.((....#.)).))))...))))))))).	3UTR
bta-miR-10166-5p	XM_024977791	SSH1	6147	6167	1	-21.1	1	2.75784e-06	0.5	0	0	-5.18008	17	20	8	GTGCAGCTGATCACAGACTGTG#GTCTCGTGGCAGCGTGCATC#(((((((((.((((((((....#)))).)))))))).))))).	3UTR
bta-miR-10166-5p	XM_002686193	FNDC7	2646	2666	1	-21.1	1	3.42944e-05	0.5	0	0	-7.40015	16	20	7	GTGCAGCTGATCACAGACTGTG#AGTCTTGTGGAAGGCTGCCA#(.((((((..(((((((((...#))))).))))..))))))).	3UTR
bta-miR-10166-5p	NM_001046455	G3BP2	2157	2182	1	-21.1	1	0.00145766	0.588	0	0	-5.18008	17	25	6	GTGCAGCTGATCACAGACTGTG#GCTTGCTGTGACCAGCGTGTGTACA#(((((((((.((((((...((.#))...)))))).))))...))))).	3UTR
bta-miR-10166-5p	XM_024993362	G3BP2	2386	2411	1	-21.1	1	0.00145766	0.588	0	0	-5.18008	17	25	6	GTGCAGCTGATCACAGACTGTG#GCTTGCTGTGACCAGCGTGTGTACA#(((((((((.((((((...((.#))...)))))).))))...))))).	3UTR
bta-miR-10166-5p	NM_001191516	SLIT2	5332	5357	1	-21.1	0	0.0360047	0.515	0	0	-8.22623	17	25	5	GTGCAGCTGATCACAGACTGTG#CACATGTGTGTGAGTGAGGGTGCAA#.((((.((..(((((.((((((#)))).)).)))))....)).)))).	3UTR
bta-miR-10166-5p	XM_002700207	USP9X	9192	9210	1	-21	1	0.000274335	0.559	0	0	-6.14858	17	18	17	GTGCAGCTGATCACAGACTGTG#CAGTGTGACAGCTGTATT#(((((((((.((((..((((..#))))))))))))))))).	3UTR
bta-miR-10166-5p	XM_024980981	RFNG	1505	1525	1	-21	1	0.000250824	0.426	0	0	-6.46921	17	20	15	GTGCAGCTGATCACAGACTGTG#ACCCTCTGGACAGCTGTGCT#(((((((((.((.((((..((.#))..))))))))))))))).	3UTR
bta-miR-10166-5p	NM_001206280	KLK5	1168	1187	0.974359	-21	1	5.68622e-06	0.485	0	0	-9.02428	16	19	13	GTGCAGCTGATCACAGACTGTG#CACCTTCTGTGCAGCTGTG#..(((((((..((((((..(((#)))..))))))))))))).	3UTR
bta-miR-10166-5p	XM_010803082	SEMA6C	3911	3939	1	-21	1	7.32959e-05	0.353	0	0	-9.07598	19	28	12	GTGCAGCTGATCACAGACTGTG#TACAGCTGTGTCCCTGAGCCGCTGCATG#(((((((.((.(((((.(((((#))))))))))))........))))))).	3UTR
bta-miR-10166-5p	XM_015462996	SEMA6C	3736	3764	1	-21	1	7.32959e-05	0.353	0	0	-9.07598	19	28	12	GTGCAGCTGATCACAGACTGTG#TACAGCTGTGTCCCTGAGCCGCTGCATG#(((((((.((.(((((.(((((#))))))))))))........))))))).	3UTR
bta-miR-10166-5p	XM_015462998	SEMA6C	3815	3843	1	-21	1	7.32959e-05	0.353	0	0	-9.07598	19	28	12	GTGCAGCTGATCACAGACTGTG#TACAGCTGTGTCCCTGAGCCGCTGCATG#(((((((.((.(((((.(((((#))))))))))))........))))))).	3UTR
bta-miR-10166-5p	XM_024995862	NFIB	5251	5271	1	-21	0	0.00253546	0.603	0	0	-8.81432	16	20	12	GTGCAGCTGATCACAGACTGTG#TAGTCTGTGATTTACCTGTG#..((((..((((((((((((..#))))))))))))...)))).	3UTR
bta-miR-10166-5p	XM_024995867	NFIB	4085	4105	1	-21	0	0.00253546	0.603	0	0	-8.81432	16	20	12	GTGCAGCTGATCACAGACTGTG#TAGTCTGTGATTTACCTGTG#..((((..((((((((((((..#))))))))))))...)))).	3UTR
bta-miR-10166-5p	NM_001205653	CSGALNACT2	2038	2087	1	-21	1	0.0240333	0.618	0	0	-5.81384	16	20	11	GTGCAGCTGATCACAGACTGTG#CACTGAGTCAACCTGCTTGGTTTTAAATGAAGATCTTTGGTCAGTTGCT#..(((((((((((.(((((...#.)).))).))))))))))).	3UTR
bta-miR-10166-5p	XM_005204041	TSPAN2	1201	1239	1	-21	0	0.0669779	0.603	0	0	-7.12766	16	19	11	GTGCAGCTGATCACAGACTGTG#GCAGTGGTAAAAGCGACTGTGTTTGGGTTAGGTGTACG#(((((.((((((.(((((....#.))))))))))).))))).	3UTR
bta-miR-10166-5p	XM_005218645	MARVELD3	5016	5033	1	-21	0	1.83176e-05	0.473	0	0	-10.0445	14	17	11	GTGCAGCTGATCACAGACTGTG#GGTGAGTGATCAGCGCT#..((.(((((((((..(((...#)))..))))))))))).	3UTR
bta-miR-10166-5p	XM_005226253	CSGALNACT2	2458	2507	1	-21	1	0.0240333	0.618	0	0	-5.81384	16	20	11	GTGCAGCTGATCACAGACTGTG#CACTGAGTCAACCTGCTTGGTTTTAAATGAAGATCTTTGGTCAGTTGCT#..(((((((((((.(((((...#.)).))).))))))))))).	3UTR
bta-miR-10166-5p	XM_005226255	CSGALNACT2	2356	2405	1	-21	1	0.0240333	0.618	0	0	-5.81384	16	20	11	GTGCAGCTGATCACAGACTGTG#CACTGAGTCAACCTGCTTGGTTTTAAATGAAGATCTTTGGTCAGTTGCT#..(((((((((((.(((((...#.)).))).))))))))))).	3UTR
bta-miR-10166-5p	NM_001034786	TMEM50B	1889	1910	1	-21	1	0.00756084	0.559	0	0	-8.78315	17	21	10	GTGCAGCTGATCACAGACTGTG#GCAGTTGTGGAATGCTGTGCC#(((((((...(((((.(((((.#))))))))))...))))))).	3UTR
bta-miR-10166-5p	NM_001102551	KHNYN	2774	2795	1	-21	1	0.00102564	0.456	0	0	-11.3983	16	21	10	GTGCAGCTGATCACAGACTGTG#GCTTCTGGTCTCAGCTGTGCC#((((((((((...((((..((.#)).))))...)))))))))).	3UTR
bta-miR-10166-5p	NM_001271994	MARF1	5795	5818	1	-21	0	0.000119118	0.456	0	0	-7.7949	17	23	10	GTGCAGCTGATCACAGACTGTG#AGTCTGTTCGGTGATCCTGCGCG#((((((..(((((((((((...#))))))).....)))))))))).	3UTR
bta-miR-10166-5p	XM_002699081	NAV2	9882	9900	1	-21	0	4.38206e-05	0.676	0	0	-13.8986	15	18	10	GTGCAGCTGATCACAGACTGTG#TACAGAGTGTGGTCAGTC#.....((((((((((..(((((#)))))..)))))))))).	3UTR
bta-miR-10166-5p	XM_005224716	MARF1	5859	5882	1	-21	0	0.000119118	0.456	0	0	-7.7949	17	23	10	GTGCAGCTGATCACAGACTGTG#AGTCTGTTCGGTGATCCTGCGCG#((((((..(((((((((((...#))))))).....)))))))))).	3UTR
bta-miR-10166-5p	XM_005226774	NAV2	9951	9969	1	-21	0	4.38206e-05	0.676	0	0	-13.8986	15	18	10	GTGCAGCTGATCACAGACTGTG#TACAGAGTGTGGTCAGTC#.....((((((((((..(((((#)))))..)))))))))).	3UTR
bta-miR-10166-5p	XM_005226778	NAV2	9096	9114	1	-21	0	4.38206e-05	0.676	0	0	-13.8986	15	18	10	GTGCAGCTGATCACAGACTGTG#TACAGAGTGTGGTCAGTC#.....((((((((((..(((((#)))))..)))))))))).	3UTR
bta-miR-10166-5p	XM_010804522	CNOT4	2330	2388	1	-21	1	0.000189513	0.588	0	0	-12.9906	15	22	10	GTGCAGCTGATCACAGACTGTG#GCAGTTTAATATGTAGGCAATATCTGCCTCCCACCCCTAGTTGTAACTCAGCTGTACT#((((((((((.....(((((..#.))))).....)))))))))).	3UTR
bta-miR-10166-5p	XM_010820889	NAV2	9885	9903	1	-21	0	4.38206e-05	0.676	0	0	-13.8986	15	18	10	GTGCAGCTGATCACAGACTGTG#TACAGAGTGTGGTCAGTC#.....((((((((((..(((((#)))))..)))))))))).	3UTR
bta-miR-10166-5p	XM_010820892	NAV2	8998	9016	1	-21	0	4.38206e-05	0.676	0	0	-13.8986	15	18	10	GTGCAGCTGATCACAGACTGTG#TACAGAGTGTGGTCAGTC#.....((((((((((..(((((#)))))..)))))))))).	3UTR
bta-miR-10166-5p	NM_001034769	LAMTOR1	932	950	1	-21	0	4.17339e-05	0.529	0	0	-11.8921	15	18	9	GTGCAGCTGATCACAGACTGTG#CAGGGTCTGGATGAGCTT#....((((.(((.((((((.((#)).))))))))).)))).	3UTR
bta-miR-10166-5p	NM_001075997	NUDCD3	1504	1523	1	-21	1	3.78175e-05	0.368	0	0	-8.68928	16	19	9	GTGCAGCTGATCACAGACTGTG#CAGTTTGGGGAAGCTGCCG#(.((((((..((.(((((((..#)))))))))..))))))).	3UTR
bta-miR-10166-5p	NM_001114520	CAMK2N1	1116	1142	1	-21	1	0.00192631	0.574	0	0	-6.19951	18	26	9	GTGCAGCTGATCACAGACTGTG#GCAGTCTGTTGTGTGAGCAGCCTGTT#..(((((((.(((((((((((.#))))))))).....)).)))).))).	3UTR
bta-miR-10166-5p	XM_005221758	LINS1	3047	3072	1	-21	1	0.0121182	0.691	0	0	-5.52986	19	25	9	GTGCAGCTGATCACAGACTGTG#ACAAGTCACTTGATACAGTTGTACA#(((((((((((((..((((((.#))).)))...)))).))))))))).	3UTR
bta-miR-10166-5p	XM_005228501	WWC3	5514	5551	1	-21	1	0.000337493	0.441	0	0	-4.957	18	37	9	GTGCAGCTGATCACAGACTGTG#CAGTCTGTGCTTTGACATCACTTCCAGGAGCGCTGCT#..((((((((((((((((((..#))))))))).......))))...........))))).	3UTR
bta-miR-10166-5p	XM_005228503	WWC3	5514	5551	1	-21	1	0.000337493	0.441	0	0	-4.957	18	37	9	GTGCAGCTGATCACAGACTGTG#CAGTCTGTGCTTTGACATCACTTCCAGGAGCGCTGCT#..((((((((((((((((((..#))))))))).......))))...........))))).	3UTR
bta-miR-10166-5p	XM_024979959	CDK12	7892	7913	1	-21	1	0.00220308	0.559	0	0	-4.02637	18	21	9	GTGCAGCTGATCACAGACTGTG#GCGTGTGTGGTTAGATTGCAA#.((((((((((((((.((.((.#)))).))))))))).))))).	3UTR
bta-miR-10166-5p	NM_001076095	RAB39B	961	1013	1	-21	1	2.50635e-05	0.441	0	0	-6.23647	15	21	8	GTGCAGCTGATCACAGACTGTG#GCGGGGGAACCTGGAACTGGAACTGGCCCTGTTTTGTGGCCCAAGCTGCGCA#((((((((..(((((((.....#.)))))))....)))))))).	3UTR
bta-miR-10166-5p	NM_001078000	CEP120	4224	4256	1	-21	1	0.000831214	0.515	0	0	-7.78178	16	22	8	GTGCAGCTGATCACAGACTGTG#GGTAAAACATTGCGACTGTGCCTTCAGCTGCC#..((((((((.(((((..(((.#.))).)))))...)))))))).	3UTR
bta-miR-10166-5p	XM_005209963	CDC37L1	2494	2524	1	-21	1	0.000250725	0.574	0	0	-4.99396	19	30	8	GTGCAGCTGATCACAGACTGTG#CAGATCTGTGATGGTGGCTTCATTTGCACC#((((((((.(((((((((((..#))).))))))))...))))......)))).	3UTR
bta-miR-10166-5p	XM_005220632	HOXB3	2660	2676	1	-21	0	0.000102916	0.515	0	0	-15.6436	14	16	8	GTGCAGCTGATCACAGACTGTG#GCAGTCGGTGACAGCG#.....((((.((((.((((((.#)))))).)))))))).	3UTR
bta-miR-10166-5p	NM_001033625	SLC27A1	2274	2295	1	-21	1	0.0778148	0.397	0	0	-6.25121	17	21	7	GTGCAGCTGATCACAGACTGTG#GTCTGTGTGTCTGTCTGTGCT#(((((((.((((((((((....#))))))).))).).)))))).	3UTR
bta-miR-10166-5p	NM_001077851	SF3B3	3952	3998	1	-21	1	0.00131979	0.5	0	0	-7.54034	17	21	7	GTGCAGCTGATCACAGACTGTG#GGAGTGACAGGTTCCCCCTAAAATTGGCACTGAGATTTGCTGCACT#(((((((.((((.(((..(((.#.)))))).)))).))))))).	3UTR
bta-miR-10166-5p	NM_001098050	MAML2	5576	5602	1	-21	1	0.00842662	0.588	0	0	-7.3411	19	26	7	GTGCAGCTGATCACAGACTGTG#CACAGTGTATTGGTCCTTGTTGCATG#(((((((.(((((.(.((((((#)))))).)..)))))...))))))).	3UTR
bta-miR-10166-5p	XM_024987548	ZBTB3	5004	5022	1	-21	0	0.000288692	0.618	0	0	-10.1173	15	18	7	GTGCAGCTGATCACAGACTGTG#CAGTCTGGGGTTTGCTGA#...((((.((((.(((((((..#))))))).)))).)))).	3UTR
bta-miR-10166-5p	NM_001082444	VAC14	2803	2818	1	-20.9	1	1.57131e-05	0.324	0	0	-15.2895	14	15	14	GTGCAGCTGATCACAGACTGTG#GCAGTCAGCTGCACT#((((((((.......((((((.#)))))))))))))).	3UTR
bta-miR-10166-5p	XM_010803820	C3H1orf216	1334	1355	0.961538	-20.9	0	3.52731e-05	0.632	0	0	-7.61527	18	21	13	GTGCAGCTGATCACAGACTGTG#ACATGTGTGTGGTTATGCACA#(((((..((((((((.(((((.#))).)).))))))))))))).	3UTR
bta-miR-10166-5p	NM_174708	CD47	2234	2254	1	-20.9	0	0.00249715	0.662	0	0	-7.1276	17	20	13	GTGCAGCTGATCACAGACTGTG#ACAGTTGTGATCACCTGGAG#.(.(((.((((((((.(((((.#))))))))))))).))).).	3UTR
bta-miR-10166-5p	XM_005201263	CD47	2391	2411	1	-20.9	0	0.00249715	0.662	0	0	-7.1276	17	20	13	GTGCAGCTGATCACAGACTGTG#ACAGTTGTGATCACCTGGAG#.(.(((.((((((((.(((((.#))))))))))))).))).).	3UTR
bta-miR-10166-5p	XM_005221438	PIK3R1	5628	5668	1	-20.9	1	0.000935229	0.471	0	0	-5.38561	16	22	12	GTGCAGCTGATCACAGACTGTG#GGTCTTTTGACGAGAGGGAGGTTGTCATGGTCAGCTGTAA#.((((((((((((..((((...#.))))....)))))))))))).	3UTR
bta-miR-10166-5p	XM_024999726	COL5A1	7124	7146	1	-20.9	0	0.000762157	0.456	0	0	-12.2712	17	22	12	GTGCAGCTGATCACAGACTGTG#GCGTCTGTGATCCGAAGACACA#((((..(.((((((((((.((.#)))))))))))).)..).))).	3UTR
bta-miR-10166-5p	XM_025001266	RIMS4	1051	1067	1	-20.9	1	6.57817e-06	0.397	0	0	-5.45975	14	16	12	GTGCAGCTGATCACAGACTGTG#TGGGATTGGCTGCACT#((((((((((((.((.......#)).)))))))))))).	3UTR
bta-miR-10166-5p	XM_010808798	FAM120B	5786	5805	1	-20.9	1	2.17949e-05	0.426	0	0	-7.82876	16	19	11	GTGCAGCTGATCACAGACTGTG#TAGTCCATGGGGCTGCACA#((((((((..(((..(((((..#)))))..))))))))))).	3UTR
bta-miR-10166-5p	XM_005210162	PAX5	7872	7894	1	-20.9	0	0.00137051	0.662	0	0	-8.85129	18	22	10	GTGCAGCTGATCACAGACTGTG#CAAAGTTTGTGATGCCTGCATA#((((((...((((((((((.((#)).))))))))))..)))))).	3UTR
bta-miR-10166-5p	XM_015469610	PLEKHA8	3534	3556	1	-20.9	1	2.03873e-06	0.529	0	0	-6.34376	17	22	10	GTGCAGCTGATCACAGACTGTG#CACTTGCTGTTGGCAGCTGCCA#(.(((((((.((((((...(((#)))...)))).)))))))))).	3UTR
bta-miR-10166-5p	XM_024975717	ARHGAP42	3933	3968	1	-20.9	0	0.00423029	0.632	0	0	-6.35195	17	21	10	GTGCAGCTGATCACAGACTGTG#CACTATGCCTTCTAAAGTCTATGATTAGTTGAGCC#((.((((((((((.(((((...#.))))).)))))))))).)).	3UTR
bta-miR-10166-5p	XM_024996209	PAX5	8157	8179	1	-20.9	0	0.000664574	0.662	0	0	-8.85129	18	22	10	GTGCAGCTGATCACAGACTGTG#CAAAGTTTGTGATGCCTGCATA#((((((...((((((((((.((#)).))))))))))..)))))).	3UTR
bta-miR-10166-5p	NM_001075832	EFHD1	1321	1364	1	-20.9	1	5.04234e-07	0.441	0	0	-13.6602	16	43	9	GTGCAGCTGATCACAGACTGTG#CACAGTCTGGTCCCTCTCCAACAGCGGGCCACAGCATGCTGCT#..(((((((....(((((((((#))))))))).........................)).))))).	3UTR
bta-miR-10166-5p	NM_001076945	SCD5	2366	2388	1	-20.9	0	5.034e-06	0.559	0	0	-14.5935	18	22	9	GTGCAGCTGATCACAGACTGTG#TATAGTTTGGCATCAGAGCACT#((((..(((((..(((((((((#)))))))))..))))).)))).	3UTR
bta-miR-10166-5p	NM_001078161	ATXN7L3B	993	1012	1	-20.9	1	3.31426e-06	0.456	0	0	-5.91553	15	19	9	GTGCAGCTGATCACAGACTGTG#TCAGGTGAGCAGCTGTGCA#(((((((((.((((.((.....#))..)))).))))))))).	3UTR
bta-miR-10166-5p	NM_001078161	ATXN7L3B	1262	1284	1	-20.9	1	0.000132056	0.574	0	0	-6.10696	17	22	9	GTGCAGCTGATCACAGACTGTG#AGCTCTGTGGTCTTGACTGCAA#.((((((.(((((((((((...#)).)))))))))..).))))).	3UTR
bta-miR-10166-5p	NM_001102075	NOXA1	1885	1910	1	-20.9	1	0.00268296	0.353	0	0	-11.3517	13	17	9	GTGCAGCTGATCACAGACTGTG#AGAGTTTCACTGTCCCAGCTGCGCG#(((((((((...((((......#.))))..))))))))).	3UTR
bta-miR-10166-5p	NM_001191179	ZDHHC14	1999	2021	1	-20.9	0	0.000111388	0.441	0	0	-12.1239	17	22	9	GTGCAGCTGATCACAGACTGTG#CAGTCTGTGCACGGTGGTGACG#((((.((((..(((((((((..#)))))))))..)))).)).)).	3UTR
bta-miR-10166-5p	XM_005205978	ACTR3B	2233	2254	1	-20.9	1	3.10585e-05	0.5	0	0	-7.90723	16	21	9	GTGCAGCTGATCACAGACTGTG#GGTTCTGGAGTTCAGCTGCGA#.(((((((((.(.((((((...#))).)))..).))))))))).	3UTR
bta-miR-10166-5p	XM_010810362	RC3H2	5080	5104	1	-20.9	1	0.000867385	0.588	0	0	-11.5847	17	24	9	GTGCAGCTGATCACAGACTGTG#GCAGTATGTTCAACCAGCTGTGCT#(((((((((...(((.(((((.#))))).))).....))))))))).	3UTR
bta-miR-10166-5p	XM_010810364	RC3H2	4911	4935	1	-20.9	1	0.000867385	0.588	0	0	-11.5847	17	24	9	GTGCAGCTGATCACAGACTGTG#GCAGTATGTTCAACCAGCTGTGCT#(((((((((...(((.(((((.#))))).))).....))))))))).	3UTR
bta-miR-10166-5p	XM_024991286	ACTR3B	2132	2153	1	-20.9	1	3.10585e-05	0.5	0	0	-7.90723	16	21	9	GTGCAGCTGATCACAGACTGTG#GGTTCTGGAGTTCAGCTGCGA#.(((((((((.(.((((((...#))).)))..).))))))))).	3UTR
bta-miR-10166-5p	XM_024991287	ACTR3B	2025	2046	1	-20.9	1	3.10585e-05	0.5	0	0	-7.90723	16	21	9	GTGCAGCTGATCACAGACTGTG#GGTTCTGGAGTTCAGCTGCGA#.(((((((((.(.((((((...#))).)))..).))))))))).	3UTR
bta-miR-10166-5p	XM_024991291	ACTR3B	1822	1843	1	-20.9	1	3.10585e-05	0.5	0	0	-7.90723	16	21	9	GTGCAGCTGATCACAGACTGTG#GGTTCTGGAGTTCAGCTGCGA#.(((((((((.(.((((((...#))).)))..).))))))))).	3UTR
bta-miR-10166-5p	NM_001110067	SKA3	1474	1499	1	-20.9	1	0.000323807	0.676	0	0	-7.92602	18	25	8	GTGCAGCTGATCACAGACTGTG#ACCTGTCGTGTAGTTCAGCTGCTCA#(.((((((((.(((((((.((.#))..))).))).).)))))))).).	3UTR
bta-miR-10166-5p	NM_001192056	USP5	2901	2924	1	-20.9	1	0.000484408	0.324	0	0	-7.2559	17	23	8	GTGCAGCTGATCACAGACTGTG#CGCCTGTCTGTGAGGAGACTGTT#..((((((..((((((((.(((#)))..))))))))..)).)))).	3UTR
bta-miR-10166-5p	NM_001206179	FERMT1	3035	3055	1	-20.9	1	0.00430683	0.529	0	0	-8.01482	16	20	8	GTGCAGCTGATCACAGACTGTG#ATTGTGTGTGCTCAGTTGCT#..((((((((.((((.((.((.#)).)).)))).)))))))).	3UTR
bta-miR-10166-5p	XM_002693026	RNF26	2004	2036	1	-20.9	1	0.0259576	0.471	0	0	-4.67302	20	32	8	GTGCAGCTGATCACAGACTGTG#ACAGTCATCGTGCTGAGTCTCTAAGCTGCATC#((((((((((((((.((((((.#))))))...)))....)))....)))))))).	3UTR
bta-miR-10166-5p	XM_005214725	FERMT1	3238	3258	1	-20.9	1	0.00430683	0.529	0	0	-8.01482	16	20	8	GTGCAGCTGATCACAGACTGTG#ATTGTGTGTGCTCAGTTGCT#..((((((((.((((.((.((.#)).)).)))).)))))))).	3UTR
bta-miR-10166-5p	XM_025001765	FAM135B	7117	7144	1	-20.9	0	0.0160076	0.559	0	0	-8.51906	18	27	8	GTGCAGCTGATCACAGACTGTG#CAGAGTCTGTGTCCTCAGAGAATGCAA#.((((.((((.((((((((.((#)).))))))))...))))....)))).	3UTR
bta-miR-10166-5p	XM_010818064	NUDT3	3604	3625	1	-20.9	1	0.00709546	0.603	0	0	-7.6144	16	21	7	GTGCAGCTGATCACAGACTGTG#CACAGGATGGAAAAGTTGCAG#.(((((((..((.((..(((((#)))))..))))..))))))).	3UTR
bta-miR-10166-5p	NM_174464	SPARC	1895	1916	1	-20.8	1	0.000687424	0.588	0	0	-6.28309	19	21	16	GTGCAGCTGATCACAGACTGTG#CACATCTGGATGGCTGTCACC#((((((((.(((.((((.((((#)))))))))))))))).))).	3UTR
bta-miR-10166-5p	XM_002690877	CA12	3277	3297	1	-20.8	1	1.4167e-06	0.574	0	0	-6.23647	18	20	16	GTGCAGCTGATCACAGACTGTG#CAGAGCTGTGGGGCTGTATT#((((((((..((((((.((.((#)).)))))))))))))))).	3UTR
bta-miR-10166-5p	XM_005211744	CA12	3617	3637	1	-20.8	1	1.4167e-06	0.574	0	0	-6.23647	18	20	16	GTGCAGCTGATCACAGACTGTG#CAGAGCTGTGGGGCTGTATT#((((((((..((((((.((.((#)).)))))))))))))))).	3UTR
bta-miR-10166-5p	NM_001206046	EGLN1	3389	3409	1	-20.8	1	6.42469e-05	0.559	0	0	-9.06125	18	20	15	GTGCAGCTGATCACAGACTGTG#TACTGTCTGTGGGTTGTGCT#((((((((...(((((((.(((#))).))))))))))))))).	3UTR
bta-miR-10166-5p	XM_005205678	KLHDC10	2111	2133	1	-20.8	1	0.01697	0.603	0	0	-5.22701	19	22	14	GTGCAGCTGATCACAGACTGTG#CATCGTGTGTGGTGGTTGTGCT#((((((((.((((((.((.(((#))).)).)))))))))))))).	3UTR
bta-miR-10166-5p	XM_015473986	PLXDC2	9103	9118	1	-20.8	1	3.31063e-05	0.588	0	0	-14.7217	14	15	14	GTGCAGCTGATCACAGACTGTG#AGTCTGTGCTGCACC#(((((((.....(((((((...#)))))))))))))).	3UTR
bta-miR-10166-5p	NM_001098027	POMK	3276	3290	1	-20.8	1	0.00710338	0.618	0	0	-6.14858	13	14	13	GTGCAGCTGATCACAGACTGTG#GTGACGGTTGCACA#(((((((((.((((........#))))))))))))).	3UTR
bta-miR-10166-5p	XM_005227008	KAT5	2075	2136	1	-20.8	1	8.00668e-06	0.5	0	0	-7.00542	17	24	12	GTGCAGCTGATCACAGACTGTG#GCAGCTGTGTACAGTGAGATGGGGGTGGGGGTACCTTGTACAGAGGACTGGCAGCTGTACA#(((((((((.(((....(((((#.))))).....)))))))))))).	3UTR
bta-miR-10166-5p	XM_005227009	KAT5	1919	1980	1	-20.8	1	8.00668e-06	0.5	0	0	-7.00542	17	24	12	GTGCAGCTGATCACAGACTGTG#GCAGCTGTGTACAGTGAGATGGGGGTGGGGGTACCTTGTACAGAGGACTGGCAGCTGTACA#(((((((((.(((....(((((#.))))).....)))))))))))).	3UTR
bta-miR-10166-5p	NM_001304989	CPT1A	2956	2975	0.961538	-20.8	0	0.00276734	0.529	0	0	-8.51328	16	19	11	GTGCAGCTGATCACAGACTGTG#GTCTGTGGTCACTCTCACT#(((.((.(((((((((((....#)))))))))))..))))).	3UTR
bta-miR-10166-5p	XM_005227376	CPT1A	3562	3581	0.961538	-20.8	0	0.00276734	0.529	0	0	-8.51328	16	19	11	GTGCAGCTGATCACAGACTGTG#GTCTGTGGTCACTCTCACT#(((.((.(((((((((((....#)))))))))))..))))).	3UTR
bta-miR-10166-5p	NM_001038685	RAB4A	972	992	0.974359	-20.8	1	5.33448e-05	0.471	0	0	-6.24613	17	20	11	GTGCAGCTGATCACAGACTGTG#CGGTTTGGATCCTGGCTGTG#..((((((((((.(((((((..#)))))))))))..)))))).	3UTR
bta-miR-10166-5p	NM_001081732	PLSCR4	1794	1813	1	-20.8	0	2.78256e-05	0.515	0	0	-10.6416	16	19	11	GTGCAGCTGATCACAGACTGTG#CAGTCTGGATCTCTGAGCA#((.(((..((((.(((((((..#))))))))))).))).)).	3UTR
bta-miR-10166-5p	NM_001206731	EYA3	2399	2422	1	-20.8	0	2.84216e-05	0.515	0	0	-9.29912	15	18	11	GTGCAGCTGATCACAGACTGTG#TACCTCTCTGTGACAGTAGCACC#((((.((((.(((((((.....#.))))))))))).)))).	3UTR
bta-miR-10166-5p	XM_005216884	DNM3	5084	5128	1	-20.8	1	0.000292703	0.632	0	0	-3.93757	18	44	10	GTGCAGCTGATCACAGACTGTG#GTCATGTGATCAGTATTAATCCCATTTCCCAAAGGGTTTGCATC#((((((((((((((((((....#))).))))))))))........................))))).	3UTR
bta-miR-10166-5p	NM_001024533	SLA	2499	2518	1	-20.8	0	0.0207591	0.456	0	0	-7.78982	16	19	9	GTGCAGCTGATCACAGACTGTG#GCCGTCTGAGATCACTGCC#..((((.(((((.(((((.((.#)).))))).))))))))).	3UTR
bta-miR-10166-5p	XM_003587466	C19H17orf58	5164	5188	1	-20.8	1	0.000162985	0.574	0	0	-6.19951	18	24	9	GTGCAGCTGATCACAGACTGTG#GCAGTCTGTAAAGGGTAGTCTGCC#..(((((((.(((((((((((.#)))))))))...)).))).)))).	3UTR
bta-miR-10166-5p	NM_001034619	ANKRD46	977	999	1	-20.8	1	7.34409e-05	0.632	0	0	-7.20497	16	22	8	GTGCAGCTGATCACAGACTGTG#GCAGAGCAGTGAGGGCTGTACT#((((((((..((((...((((.#))))....)))).)))))))).	3UTR
bta-miR-10166-5p	NM_001045945	RCAN3	1011	1040	1	-20.8	1	0.00264254	0.662	0	0	-6.08354	19	29	8	GTGCAGCTGATCACAGACTGTG#GCAGTTTTAACAGATCAGTTAAAAGCACA#((((((((((((..(((((((.#))))))).....))))))))....)))).	3UTR
bta-miR-10166-5p	NM_001046332	CDC42	671	693	1	-20.8	0	0.000755237	0.574	0	0	-15.7246	17	22	8	GTGCAGCTGATCACAGACTGTG#CACAGCTGGTGTCGGCATCATA#(((..((((((..(((.(((((#))))))))..))))))..))).	3UTR
bta-miR-10166-5p	NM_001075558	HERPUD2	1841	1856	1	-20.8	1	0.00399196	0.588	0	0	-7.86061	13	15	8	GTGCAGCTGATCACAGACTGTG#CTGTGCCAGCTGCAA#.((((((((..(((((......#))))).)))))))).	3UTR
bta-miR-10166-5p	NM_001080284	TMEM225	966	997	1	-20.8	1	0.00372007	0.603	0	0	-4.17062	18	25	8	GTGCAGCTGATCACAGACTGTG#CATATGTGGTGTGTGTAGGTCCAGCTGTATG#(((((((((((((((.(((...#.))).))))...))).)))))))).	3UTR
bta-miR-10166-5p	NM_001102007	PHACTR4	3063	3080	1	-20.8	1	0.00279777	0.618	0	0	-13.1673	15	17	8	GTGCAGCTGATCACAGACTGTG#ACAGTCTTGAGCTGCAA#.(((((((.(....(((((((.#)))))))).))))))).	3UTR
bta-miR-10166-5p	XM_005203143	PHACTR4	2991	3008	1	-20.8	1	0.00279777	0.618	0	0	-13.1673	15	17	8	GTGCAGCTGATCACAGACTGTG#ACAGTCTTGAGCTGCAA#.(((((((.(....(((((((.#)))))))).))))))).	3UTR
bta-miR-10166-5p	XM_005204851	MOB3C	1267	1287	1	-20.8	1	0.000212014	0.515	0	0	-7.2559	14	20	8	GTGCAGCTGATCACAGACTGTG#GTCTGTGAGAGCAAGTTGCC#..((((((..((((((((....#)))))))).....)))))).	3UTR
bta-miR-10166-5p	XM_024992102	KRAS	1853	1880	1	-20.8	1	0.000790377	0.676	0	0	-7.92602	20	27	8	GTGCAGCTGATCACAGACTGTG#TACAGTCTCCCTGTGTCAGATTGCTCT#(.((((((((.(((((((((((#))))))))....))))))).)))).).	3UTR
bta-miR-10166-5p	XM_025001378	PHACTR4	3023	3040	1	-20.8	1	0.00279777	0.618	0	0	-13.1673	15	17	8	GTGCAGCTGATCACAGACTGTG#ACAGTCTTGAGCTGCAA#.(((((((.(....(((((((.#)))))))).))))))).	3UTR
bta-miR-10166-5p	NM_001080369	NTNG1	2411	2430	1	-20.8	1	9.33413e-05	0.441	0	0	-13.5717	14	19	7	GTGCAGCTGATCACAGACTGTG#AGTCTGTTACAAGCTGCCA#(.((((((....(((((((...#)))))))....))))))).	3UTR
bta-miR-10166-5p	NM_001199063	RGS1	1054	1087	1	-20.8	1	0.0272655	0.662	0	0	-6.24613	18	24	7	GTGCAGCTGATCACAGACTGTG#CATAGTATTATACAGAGACTGGATTGAGCTGCT#..((((((((((.(((.(((((#.)))))...))))))).)))))).	3UTR
bta-miR-10166-5p	XM_005204198	NTNG1	2959	2978	1	-20.8	1	9.33413e-05	0.441	0	0	-13.5717	14	19	7	GTGCAGCTGATCACAGACTGTG#AGTCTGTTACAAGCTGCCA#(.((((((....(((((((...#)))))))....))))))).	3UTR
bta-miR-10166-5p	XM_005204199	NTNG1	2782	2801	1	-20.8	1	9.33413e-05	0.441	0	0	-13.5717	14	19	7	GTGCAGCTGATCACAGACTGTG#AGTCTGTTACAAGCTGCCA#(.((((((....(((((((...#)))))))....))))))).	3UTR
bta-miR-10166-5p	XM_005204200	NTNG1	2656	2675	1	-20.8	1	9.33413e-05	0.441	0	0	-13.5717	14	19	7	GTGCAGCTGATCACAGACTGTG#AGTCTGTTACAAGCTGCCA#(.((((((....(((((((...#)))))))....))))))).	3UTR
bta-miR-10166-5p	XM_024975901	FJX1	4176	4196	1	-20.8	0	0.00110655	0.647	0	0	-10.305	16	20	7	GTGCAGCTGATCACAGACTGTG#CATGGTCAGTGAATGCTGCT#..(((((...((((.(((((((#))))))).))))..))))).	3UTR
bta-miR-10166-5p	NM_001102030	LOC515697	2974	2999	1	-20.8	0	0.0193069	0.588	0	0	-5.48126	19	25	6	GTGCAGCTGATCACAGACTGTG#CACGTACCTGCTGGTCATCTGTACG#((((((.(((((((((..((((#))))...))).)))))).)))))).	3UTR
bta-miR-10166-5p	XM_024986981	OPCML	6657	6678	1	-20.8	0	0.00429002	0.721	0	0	-11.2264	16	21	6	GTGCAGCTGATCACAGACTGTG#ACAGATCTGTGTTCAAATGCT#..(((..(((.((((((((((.#)))).)))))).)))..))).	3UTR
bta-miR-10166-5p	XM_002688747	NFIX	3271	3288	0.991453	-20.7	1	0.000602963	0.485	0	0	-7.2559	16	17	16	GTGCAGCTGATCACAGACTGTG#TAGTTTGTGAGGCTGTG#..((((((..((((((((((..#)))))))))))))))).	3UTR
bta-miR-10166-5p	XM_010806712	NFIX	3428	3445	0.991453	-20.7	1	0.000602963	0.485	0	0	-7.2559	16	17	16	GTGCAGCTGATCACAGACTGTG#TAGTTTGTGAGGCTGTG#..((((((..((((((((((..#)))))))))))))))).	3UTR
bta-miR-10166-5p	XM_010806713	NFIX	3308	3325	0.991453	-20.7	1	0.000602963	0.485	0	0	-7.2559	16	17	16	GTGCAGCTGATCACAGACTGTG#TAGTTTGTGAGGCTGTG#..((((((..((((((((((..#)))))))))))))))).	3UTR
bta-miR-10166-5p	XM_024994872	NFIX	3288	3305	0.991453	-20.7	1	0.000602963	0.485	0	0	-7.2559	16	17	16	GTGCAGCTGATCACAGACTGTG#TAGTTTGTGAGGCTGTG#..((((((..((((((((((..#)))))))))))))))).	3UTR
bta-miR-10166-5p	XM_002690315	SASH1	6394	6439	1	-20.7	1	0.00035491	0.515	0	0	-4.90607	18	45	14	GTGCAGCTGATCACAGACTGTG#GCAGGTGGTCGGCTTCAGCAATATCCGGTTTTCATCCATTGCACT#((((((((((((((...((((.#))))))))))))))..........................)))).	3UTR
bta-miR-10166-5p	XM_024980823	HOXB5	3045	3060	1	-20.7	1	0.00263088	0.5	0	0	-11.3749	14	15	14	GTGCAGCTGATCACAGACTGTG#GTCTGTGGTTGCACT#(((((((....(((((((....#)))))))))))))).	3UTR
bta-miR-10166-5p	XM_024995500	FZD3	9650	9668	1	-20.7	0	0.00181646	0.529	0	0	-7.82644	16	18	12	GTGCAGCTGATCACAGACTGTG#GTCTTTGGTCAGTTCACT#(((.(((((((((.((((....#)))).)))))))))))).	3UTR
bta-miR-10166-5p	NM_001035329	KIFAP3	2682	2698	1	-20.7	1	4.65039e-05	0.603	0	0	-7.14013	14	16	10	GTGCAGCTGATCACAGACTGTG#CTGTTGTTAGCTGCAG#.((((((((((.((((......#)))).)))))))))).	3UTR
bta-miR-10166-5p	NM_001192252	OSBP2	3352	3373	1	-20.7	1	0.000658607	0.353	0	0	-6.94906	18	21	10	GTGCAGCTGATCACAGACTGTG#CACAAGTCTCTGGAGCTGCAG#.(((((((..(((.((((((((#)))).)))).)))))))))).	3UTR
bta-miR-10166-5p	NM_001206722	AGFG2	1900	1946	1	-20.7	0	0.000608966	0.412	0	0	-9.95757	14	18	10	GTGCAGCTGATCACAGACTGTG#CAGTGCCCAGCTAGCTGATGCTGTTCTCCTTGTGGTCGGAAGCACT#((((..((((((((((......#.))))))))))..)))).	3UTR
bta-miR-10166-5p	XM_005225064	AGFG2	1997	2043	1	-20.7	0	0.000608966	0.412	0	0	-9.95757	14	18	10	GTGCAGCTGATCACAGACTGTG#CAGTGCCCAGCTAGCTGATGCTGTTCTCCTTGTGGTCGGAAGCACT#((((..((((((((((......#.))))))))))..)))).	3UTR
bta-miR-10166-5p	NM_001244318	MAGT1	1677	1718	1	-20.7	1	0.000373259	0.603	0	0	-9.82598	17	23	9	GTGCAGCTGATCACAGACTGTG#TACAGGATTATGATTTCTTCATGAGTGTGGTGTTAGCTGCC#..(((((((((..((.((((((#.))).))).))..))))))))).	3UTR
bta-miR-10166-5p	NM_001076325	BLOC1S6	2320	2346	1	-20.7	1	0.000759265	0.588	0	0	-9.43035	18	26	8	GTGCAGCTGATCACAGACTGTG#CAGAGTCTTCCAGTCTAGGCTGCATA#(((((((((((...(((((.((#)).)))))....)))..)))))))).	3UTR
bta-miR-10166-5p	NM_001078005	SCFD2	3468	3504	1	-20.7	1	0.0192037	0.529	0	0	-4.52877	19	36	8	GTGCAGCTGATCACAGACTGTG#GCGGTCCAGTGGTTAGAACTTAACATTTTTCTGCAG#.(((((((((((((.((((((.#))))))..))))))))..............))))).	3UTR
bta-miR-10166-5p	NM_001078042	ELOVL7	3372	3399	1	-20.7	1	0.00801127	0.721	0	0	-7.09331	19	27	8	GTGCAGCTGATCACAGACTGTG#TACAGTCTTAATTGAGAAGACTGCATT#((((((((..(((.((((((((#))))))))....)))..)).)))))).	3UTR
bta-miR-10166-5p	NM_001206064	UXS1	1916	1933	1	-20.7	1	0.000257698	0.559	0	0	-6.76235	15	17	8	GTGCAGCTGATCACAGACTGTG#CTGTGTCGTGCTGCATA#((((((((((.(((((......#)))))))).))))))).	3UTR
bta-miR-10166-5p	NM_001206669	SIRT3	1395	1409	1	-20.7	1	4.81685e-06	0.368	0	0	-6.00433	12	14	8	GTGCAGCTGATCACAGACTGTG#GTGAGCAGCTGCAG#.((((((((.((((........#)))).)))))))).	3UTR
bta-miR-10166-5p	XM_005207815	GPRIN3	9969	9991	1	-20.7	1	0.000522575	0.603	0	0	-6.86117	15	22	8	GTGCAGCTGATCACAGACTGTG#ACAGGTACTTGAGCAGCTGCAA#.((((((((.(((....((((.#)))).....))).)))))))).	3UTR
bta-miR-10166-5p	NM_001046333	CAMK2D	1962	1979	1	-20.7	1	0.00118079	0.559	0	0	-4.02637	14	17	7	GTGCAGCTGATCACAGACTGTG#TGTGATCCTGGCTGCAA#.((((((((((((((.......#)))))))..))))))).	3UTR
bta-miR-10166-5p	NM_001076907	RB1	3479	3499	1	-20.7	1	0.0112797	0.515	0	0	-9.02428	15	20	7	GTGCAGCTGATCACAGACTGTG#CAGCCTGTGTGCCAGCTGTT#..(((((((..(((((.(((..#))).)))))...))))))).	3UTR
bta-miR-10166-5p	XM_005207624	CAMK2D	2275	2292	1	-20.7	1	0.00118079	0.559	0	0	-4.02637	14	17	7	GTGCAGCTGATCACAGACTGTG#TGTGATCCTGGCTGCAA#.((((((((((((((.......#)))))))..))))))).	3UTR
bta-miR-10166-5p	XM_005207629	CAMK2D	2239	2256	1	-20.7	1	0.00118079	0.559	0	0	-4.02637	14	17	7	GTGCAGCTGATCACAGACTGTG#TGTGATCCTGGCTGCAA#.((((((((((((((.......#)))))))..))))))).	3UTR
bta-miR-10166-5p	XM_005207631	CAMK2D	2182	2199	1	-20.7	1	0.00118079	0.559	0	0	-4.02637	14	17	7	GTGCAGCTGATCACAGACTGTG#TGTGATCCTGGCTGCAA#.((((((((((((((.......#)))))))..))))))).	3UTR
bta-miR-10166-5p	XM_005207638	CAMK2D	2367	2384	1	-20.7	1	0.00118079	0.559	0	0	-4.02637	14	17	7	GTGCAGCTGATCACAGACTGTG#TGTGATCCTGGCTGCAA#.((((((((((((((.......#)))))))..))))))).	3UTR
bta-miR-10166-5p	XM_010810722	RB1	3369	3389	1	-20.7	1	0.0112797	0.515	0	0	-9.02428	15	20	7	GTGCAGCTGATCACAGACTGTG#CAGCCTGTGTGCCAGCTGTT#..(((((((..(((((.(((..#))).)))))...))))))).	3UTR
bta-miR-10166-5p	XM_005206466	CPSF6	4977	5001	1	-20.7	1	0.0071636	0.706	0	0	-6.24613	19	24	6	GTGCAGCTGATCACAGACTGTG#CACAGTATTGAGATCCTAGCTGTT#..((((((((((.(((((((((#)))))).))).))))..)))))).	3UTR
bta-miR-10166-5p	XM_024992273	CPSF6	11578	11602	1	-20.7	1	0.0071636	0.706	0	0	-6.24613	19	24	6	GTGCAGCTGATCACAGACTGTG#CACAGTATTGAGATCCTAGCTGTT#..((((((((((.(((((((((#)))))).))).))))..)))))).	3UTR
bta-miR-10166-5p	XM_005227463	LAMP2	3173	3190	1	-20.6	1	1.43362e-05	0.647	0	0	-6.78234	16	17	16	GTGCAGCTGATCACAGACTGTG#ACAGTTGATTAGCTGTT#..(((((((((((...(((((.#)))))))))))))))).	3UTR
bta-miR-10166-5p	XM_024977310	TDO2	2091	2110	1	-20.6	0	0.0118964	0.632	0	0	-9.09788	16	19	14	GTGCAGCTGATCACAGACTGTG#GGTCTGGATCGCTGAAACA#((.((((.((((.((((((...#))))))))))))))..)).	3UTR
bta-miR-10166-5p	NM_001001855	BIRC5	1289	1308	1	-20.6	0	0.000580945	0.485	0	0	-9.54656	17	19	13	GTGCAGCTGATCACAGACTGTG#CATGCTTTGTGGTCAGCTT#....(((((((((((((.((((#)))).))))))))))))).	3UTR
bta-miR-10166-5p	NM_001101175	ARSB	4053	4073	1	-20.6	1	0.000453449	0.574	0	0	-5.96246	18	20	13	GTGCAGCTGATCACAGACTGTG#ATAGTGGTGATGGTTGTACA#((((((((.(((((..(((((.#))))).))))))))))))).	3UTR
bta-miR-10166-5p	XM_010821375	CUL4B	3618	3636	1	-20.6	1	0.0249604	0.647	0	0	-3.93757	16	18	13	GTGCAGCTGATCACAGACTGTG#TTGCTGATCAGTTGTGCT#((((((((((((((((......#))).))))))))))))).	3UTR
bta-miR-10166-5p	XM_024988847	CUL4B	3612	3630	1	-20.6	1	0.0249604	0.647	0	0	-3.93757	16	18	13	GTGCAGCTGATCACAGACTGTG#TTGCTGATCAGTTGTGCT#((((((((((((((((......#))).))))))))))))).	3UTR
bta-miR-10166-5p	XM_024976459	CTNNBIP1	1124	1141	1	-20.6	1	0.0161496	0.588	0	0	-4.65016	15	17	12	GTGCAGCTGATCACAGACTGTG#TCTTTGATTGGCTGCAG#.((((((((((((.(((.....#))).)))))))))))).	3UTR
bta-miR-10166-5p	XM_015475086	SPSB1	3596	3616	0.974359	-20.6	1	9.80492e-06	0.456	0	0	-8.0615	17	20	11	GTGCAGCTGATCACAGACTGTG#CACAGCCAGACAGCTGTGCG#(((((((((.((...(.(((((#))))).).))))))))))).	3UTR
bta-miR-10166-5p	NM_001193217	TM9SF3	3416	3443	1	-20.6	0	0.00125189	0.559	0	0	-5.83853	20	27	11	GTGCAGCTGATCACAGACTGTG#CACAAAATCTGTTCAGGTCAGTGTACT#(((((.(((((((((((.((((#))))...)))))...))))))))))).	3UTR
bta-miR-10166-5p	NM_174015	CD8A	1236	1264	1	-20.6	1	0.0391539	0.559	0	0	-3.93757	20	28	11	GTGCAGCTGATCACAGACTGTG#GCATCTGTGATAGACCCATGACTGCACC#(((((((((((((((((.(((.#))))))))))).....)).).)))))).	3UTR
bta-miR-10166-5p	XM_002689579	TTC39B	3715	3731	1	-20.6	0	5.04306e-05	0.632	0	0	-10.3719	14	16	11	GTGCAGCTGATCACAGACTGTG#AGTCTGTGGTCTCTGA#...(((..(((((((((((...#))))))))))).))).	3UTR
bta-miR-10166-5p	XM_005202662	SATB2	5195	5212	1	-20.6	0	0.000879081	0.559	0	0	-8.00609	15	17	11	GTGCAGCTGATCACAGACTGTG#AGTCCGTGGTTGCTGCT#..(((((.((((((.((((...#)))).))))))))))).	3UTR
bta-miR-10166-5p	XM_015472440	TTC39B	3680	3696	1	-20.6	0	5.04306e-05	0.632	0	0	-10.3719	14	16	11	GTGCAGCTGATCACAGACTGTG#AGTCTGTGGTCTCTGA#...(((..(((((((((((...#))))))))))).))).	3UTR
bta-miR-10166-5p	XM_024977316	SATB2	4421	4438	1	-20.6	0	0.000879081	0.559	0	0	-8.00609	15	17	11	GTGCAGCTGATCACAGACTGTG#AGTCCGTGGTTGCTGCT#..(((((.((((((.((((...#)))).))))))))))).	3UTR
bta-miR-10166-5p	NM_001199005	HES2	1845	1866	0.991453	-20.6	1	0.00136823	0.5	0	0	-6.94906	17	21	10	GTGCAGCTGATCACAGACTGTG#GCAGTTTTGGGGAAGCTGCGG#.(((((((..(((.(((((((.#))))))))))...))))))).	3UTR
bta-miR-10166-5p	XM_005203298	GPR3	1295	1313	1	-20.6	1	2.64346e-05	0.471	0	0	-3.79332	15	18	9	GTGCAGCTGATCACAGACTGTG#CTGTGGTCAGGGTTGCAA#.(((((((((((((((......#)))))))))..)))))).	3UTR
bta-miR-10166-5p	XM_005207202	TSPAN11	2418	2442	1	-20.6	1	0.0297974	0.544	0	0	-4.957	17	24	9	GTGCAGCTGATCACAGACTGTG#GGTGCTGTGATTATCTTTGCTGCC#..(((((((((((((((((...#))).))))))))).....))))).	3UTR
bta-miR-10166-5p	NM_001076108	ZMAT3	1379	1397	1	-20.6	1	0.000604788	0.529	0	0	-9.07121	15	18	8	GTGCAGCTGATCACAGACTGTG#CAGTTGTGTTGAGCTGCT#..((((((.(.((((.((((..#)))))))).).)))))).	3UTR
bta-miR-10166-5p	NM_001083466	HNRNPUL1	3156	3172	1	-20.6	1	0.00127343	0.632	0	0	-4.957	14	16	8	GTGCAGCTGATCACAGACTGTG#CTGTGGGTCGGCTGTT#..((((((((((((((......#)))))).)))))))).	3UTR
bta-miR-10166-5p	NM_001102507	FAM120B	2710	2733	1	-20.6	1	0.000285065	0.544	0	0	-11.1286	15	18	8	GTGCAGCTGATCACAGACTGTG#CGCATGGGTCTGTTTCAGTTGTT#..((((((((..(((((((...#.))))))).)))))))).	3UTR
bta-miR-10166-5p	NM_001191174	MTERF2	1563	1587	1	-20.6	1	0.0985968	0.721	0	0	-5.81384	19	24	8	GTGCAGCTGATCACAGACTGTG#TACATGATCTCTGACTCAGCTGCT#..(((((((((((.((((((((#)))).).))).))).)))))))).	3UTR
bta-miR-10166-5p	XM_010808798	FAM120B	2876	2899	1	-20.6	1	0.000285065	0.544	0	0	-11.1286	15	18	8	GTGCAGCTGATCACAGACTGTG#CGCATGGGTCTGTTTCAGTTGTT#..((((((((..(((((((...#.))))))).)))))))).	3UTR
bta-miR-10166-5p	XM_024981858	PRORP	3268	3302	1	-20.6	0	0.000983073	0.456	0	0	-6.51454	13	16	7	GTGCAGCTGATCACAGACTGTG#CAGTATTCTTGGGCTTTCCCTGTGGCTCAGCTGG#...(((((((((((((......#.)))))).))))))).	3UTR
bta-miR-10166-5p	XM_025000166	EFNB2	3518	3567	1	-20.6	1	0.00104234	0.676	0	0	-7.40015	18	24	7	GTGCAGCTGATCACAGACTGTG#ACAGTATATATTATATATATCTATATCATATTTCTGTGAAAGGTTGCCA#(.((((((..(((((((.((((#.))))..)))))))..))))))).	3UTR
bta-miR-10166-5p	NM_001075200	TMEM41A	1207	1224	1	-20.5	1	4.09868e-06	0.471	0	0	-7.21463	16	17	16	GTGCAGCTGATCACAGACTGTG#CGCAGGGATCAGCTGTC#..((((((((((.(...(((((#)))))))))))))))).	3UTR
bta-miR-10166-5p	XM_024991774	TAB1	3172	3187	1	-20.5	0	0.000482077	0.632	0	0	-8.32703	14	15	14	GTGCAGCTGATCACAGACTGTG#GTCTGTGATGCTGTT#..(((((..(((((((((....#)))))))))))))).	3UTR
bta-miR-10166-5p	XM_024991775	TAB1	3270	3285	1	-20.5	0	0.000482077	0.632	0	0	-8.32703	14	15	14	GTGCAGCTGATCACAGACTGTG#GTCTGTGATGCTGTT#..(((((..(((((((((....#)))))))))))))).	3UTR
bta-miR-10166-5p	NM_174448	RAP1A	1941	1958	1	-20.5	1	0.000571633	0.647	0	0	-8.01482	14	17	12	GTGCAGCTGATCACAGACTGTG#AGGATGTGTCAGTTGCT#..((((((((.((((..((...#))..)))))))))))).	3UTR
bta-miR-10166-5p	NM_174629	UQCRC1	1528	1546	1	-20.5	1	0.00108458	0.485	0	0	-9.02428	15	18	12	GTGCAGCTGATCACAGACTGTG#CAGACCTGTGCAGCTGCT#..(((((((..(((((.(((..#)))..)))))))))))).	3UTR
bta-miR-10166-5p	XM_005203302	ZNF683	1940	1958	1	-20.5	0	5.88607e-06	0.412	0	0	-8.32703	16	18	12	GTGCAGCTGATCACAGACTGTG#GCAGACTGTGGTGCTGTG#..(((((..(((((((.((((.#)))).)))))))))))).	3UTR
bta-miR-10166-5p	NM_001044721	CS	1942	1974	1	-20.5	1	0.000905232	0.559	0	0	-3.93757	22	32	11	GTGCAGCTGATCACAGACTGTG#CATAGGAATCATGTTGGATTGTCAGCTGTACT#((((((((((((((((((((((#)))))...)).))).)....))))))))))).	3UTR
bta-miR-10166-5p	NM_001166297	MOCS1	2448	2476	1	-20.5	1	0.00113377	0.397	0	0	-9.43035	16	19	11	GTGCAGCTGATCACAGACTGTG#CACAGGCTTCCAGCTTATCAGTTGCACC#(((((((((((...((.(((..#.))))).))))))))))).	3UTR
bta-miR-10166-5p	XM_002684834	UTS2B	618	686	1	-20.5	1	0.00274247	0.618	0	0	-10.3988	17	24	11	GTGCAGCTGATCACAGACTGTG#GCAGTCTATAAAGTTTGTTACATGCTCAAAGTTTATGTTGCAAATCGTAGTGACAAATTAGCTGCACT#(((((((((((.....((((((#.)))))).....))))))))))).	3UTR
bta-miR-10166-5p	XM_002690147	BVES	2229	2268	1	-20.5	1	0.00139296	0.441	0	0	-6.34376	19	39	11	GTGCAGCTGATCACAGACTGTG#CACAGCTGTGAGGCAGACAGTCCACCACAAGCTCTGCCA#(.(((((((.((((((.(((((#)))))))))))..))).................))))).	3UTR
bta-miR-10166-5p	XM_005223366	MOCS1	2449	2477	1	-20.5	1	0.00113377	0.397	0	0	-9.43035	16	19	11	GTGCAGCTGATCACAGACTGTG#CACAGGCTTCCAGCTTATCAGTTGCACC#(((((((((((...((.(((..#.))))).))))))))))).	3UTR
bta-miR-10166-5p	XM_015459266	SIN3A	5127	5149	1	-20.5	1	0.00786539	0.691	0	0	-10.1658	17	22	11	GTGCAGCTGATCACAGACTGTG#ATAGTTAGCAGTCAGTTGTACT#(((((((((((....((((((.#))))))....))))))))))).	3UTR
bta-miR-10166-5p	XM_003586932	ARHGAP42	4391	4411	1	-20.5	0	0.00423029	0.632	0	0	-6.35195	17	20	10	GTGCAGCTGATCACAGACTGTG#AGTCTATGATTAGTTGAGCC#((.((((((((((.(((((...#))))).)))))))))).)).	3UTR
bta-miR-10166-5p	XM_024988592	NYX	4050	4070	1	-20.5	1	0.022262	0.691	0	0	-8.42926	18	20	10	GTGCAGCTGATCACAGACTGTG#ACAGTTTGAGTTAGTTGTAA#.((((((((((..((((((((.#)))))))).)))))))))).	3UTR
bta-miR-10166-5p	XM_024989442	DDR2	7420	7439	1	-20.5	1	0.00728055	0.574	0	0	-7.61919	17	19	10	GTGCAGCTGATCACAGACTGTG#GGTCTTGTTTGGCTGCATC#((((((((((.((.(((((...#))))))).)))))))))).	3UTR
bta-miR-10166-5p	NM_001191499	ARHGAP30	2986	3005	0.974359	-20.5	1	2.82754e-07	0.5	0	0	-5.89267	17	19	9	GTGCAGCTGATCACAGACTGTG#GCAGCTTGAGCAGCTGTAG#.((((((((.(((.((.((((.#))))))))).)))))))).	3UTR
bta-miR-10166-5p	NM_001035395	HSD17B6	1338	1359	1	-20.5	1	0.00126349	0.588	0	0	-4.957	16	21	9	GTGCAGCTGATCACAGACTGTG#GTGCTGTGATCAACTGTTGCT#..((((((((((((((((....#)).)))))))))...))))).	3UTR
bta-miR-10166-5p	NM_001101875	TXNIP	1558	1603	1	-20.5	1	0.000184202	0.441	0	0	-4.90607	16	45	9	GTGCAGCTGATCACAGACTGTG#GGGAGGTGATCAGCAGGCAATCTCCTGGGCCTTAAAGGGTGCGCA#((((((((((((((...((...#))...))))))))).........................))))).	3UTR
bta-miR-10166-5p	NM_001192395	MRPL10	1065	1109	1	-20.5	1	7.96867e-05	0.368	0	0	-9.07598	14	18	9	GTGCAGCTGATCACAGACTGTG#GCGGAGAAGCCCTGCCTTCTGTTTTCACTGTGCCTCGCTGCACA#(((((((.((.(((((......#.)))))..))))))))).	3UTR
bta-miR-10166-5p	XM_024999726	COL5A1	7185	7206	1	-20.5	1	0.00265203	0.574	0	0	-11.2728	17	21	9	GTGCAGCTGATCACAGACTGTG#GCAGATTGTATTCAGTTGCCG#(.((((((((..((((.((((.#)))).))))..))))))))).	3UTR
bta-miR-10166-5p	NM_001045882	DIABLO	907	959	1	-20.5	0	1.02921e-05	0.353	0	0	-9.54854	16	21	8	GTGCAGCTGATCACAGACTGTG#CACCGTCTCAGGCCTGTACTGGACCTGGCTCTTAGCCTGTGGGCACTGCACC#((((((.((..(((((.(((..#.))).)))))..)))))))).	3UTR
bta-miR-10166-5p	NM_001166524	TBC1D1	4211	4234	1	-20.5	1	0.004863	0.559	0	0	-5.26888	16	23	8	GTGCAGCTGATCACAGACTGTG#CAGCGTGTGACTGACAGCTGTAG#.((((((((.(((((..(((..#)))..)))))....)))))))).	3UTR
bta-miR-10166-5p	XM_002691233	TGFA	3328	3345	1	-20.5	1	0.000144111	0.441	0	0	-5.03583	14	17	8	GTGCAGCTGATCACAGACTGTG#CTGGTGAGCAGCTGCAA#.((((((((.((((((......#))).))).)))))))).	3UTR
bta-miR-10166-5p	XM_005207835	TBC1D1	5311	5334	1	-20.5	1	0.004863	0.559	0	0	-5.26888	16	23	8	GTGCAGCTGATCACAGACTGTG#CAGCGTGTGACTGACAGCTGTAG#.((((((((.(((((..(((..#)))..)))))....)))))))).	3UTR
bta-miR-10166-5p	XM_024994048	PIP5K1C	3338	3361	1	-20.5	1	0.000105369	0.412	0	0	-7.75865	16	23	8	GTGCAGCTGATCACAGACTGTG#CAGTGTGGAGTGGAAGTTGCACT#((((((((..((.((.((((..#)))).)))).....)))))))).	3UTR
bta-miR-10166-5p	XM_024994050	PIP5K1C	3184	3207	1	-20.5	1	0.000105369	0.412	0	0	-7.75865	16	23	8	GTGCAGCTGATCACAGACTGTG#CAGTGTGGAGTGGAAGTTGCACT#((((((((..((.((.((((..#)))).)))).....)))))))).	3UTR
bta-miR-10166-5p	NM_001097564	CAMK2G	1712	1730	1	-20.5	1	0.000756283	0.471	0	0	-12.4228	15	18	7	GTGCAGCTGATCACAGACTGTG#GTCTGTCTCTGCTGTACC#(((((((.((..((((((....#)))))).)).))))))).	3UTR
bta-miR-10166-5p	NM_001192052	ANKIB1	3573	3594	1	-20.5	0	0.0243449	0.662	0	0	-8.05661	16	21	7	GTGCAGCTGATCACAGACTGTG#TCTGTTTAGATCAGCAGTACT#((((.((((((((((((.....#)))))...))))))).)))).	3UTR
bta-miR-10166-5p	NM_001192789	POLR3B	3946	3966	1	-20.5	1	0.00015331	0.529	0	0	-12.185	15	20	7	GTGCAGCTGATCACAGACTGTG#GGAGTCTGTTCTGAGCTGTG#..((((((.(..(((((((.(.#).)))))))..).)))))).	3UTR
bta-miR-10166-5p	NM_001205618	RNF157	2779	2793	1	-20.5	0	0.0441284	0.471	0	0	-7.66387	12	14	7	GTGCAGCTGATCACAGACTGTG#TGATCAGGTGCACT#(((((.(((((((.........#))))))).))))).	3UTR
bta-miR-10166-5p	XM_005216227	FAM168A	4357	4373	1	-20.5	0	4.08364e-05	0.441	0	0	-6.46361	13	16	7	GTGCAGCTGATCACAGACTGTG#GTGGTCAAGCTGGACA#((.(((((((((((........#))))))).)))).)).	3UTR
bta-miR-10166-5p	XM_010812681	FAM168A	3927	3943	1	-20.5	0	4.08364e-05	0.441	0	0	-6.46361	13	16	7	GTGCAGCTGATCACAGACTGTG#GTGGTCAAGCTGGACA#((.(((((((((((........#))))))).)))).)).	3UTR
bta-miR-10166-5p	XM_024979847	RNF157	2834	2848	1	-20.5	0	0.0441284	0.471	0	0	-7.66387	12	14	7	GTGCAGCTGATCACAGACTGTG#TGATCAGGTGCACT#(((((.(((((((.........#))))))).))))).	3UTR
bta-miR-10166-5p	XM_024986534	CAMK2G	2044	2062	1	-20.5	1	0.00114812	0.471	0	0	-12.4228	15	18	7	GTGCAGCTGATCACAGACTGTG#GTCTGTCTCTGCTGTACC#(((((((.((..((((((....#)))))).)).))))))).	3UTR
bta-miR-10166-5p	XM_024986539	CAMK2G	1975	1993	1	-20.5	1	0.00114812	0.471	0	0	-12.4228	15	18	7	GTGCAGCTGATCACAGACTGTG#GTCTGTCTCTGCTGTACC#(((((((.((..((((((....#)))))).)).))))))).	3UTR
bta-miR-10166-5p	XM_024986540	CAMK2G	1960	1978	1	-20.5	1	0.00114812	0.471	0	0	-12.4228	15	18	7	GTGCAGCTGATCACAGACTGTG#GTCTGTCTCTGCTGTACC#(((((((.((..((((((....#)))))).)).))))))).	3UTR
bta-miR-10166-5p	XM_024986542	CAMK2G	1930	1948	1	-20.5	1	0.00114812	0.471	0	0	-12.4228	15	18	7	GTGCAGCTGATCACAGACTGTG#GTCTGTCTCTGCTGTACC#(((((((.((..((((((....#)))))).)).))))))).	3UTR
bta-miR-10166-5p	XM_024986548	CAMK2G	1861	1879	1	-20.5	1	0.00114812	0.471	0	0	-12.4228	15	18	7	GTGCAGCTGATCACAGACTGTG#GTCTGTCTCTGCTGTACC#(((((((.((..((((((....#)))))).)).))))))).	3UTR
bta-miR-10166-5p	XM_024986554	CAMK2G	2077	2095	1	-20.5	1	0.00114812	0.471	0	0	-12.4228	15	18	7	GTGCAGCTGATCACAGACTGTG#GTCTGTCTCTGCTGTACC#(((((((.((..((((((....#)))))).)).))))))).	3UTR
bta-miR-10166-5p	NM_001034721	KIAA1143	2051	2068	1	-20.4	0	0.0302235	0.618	0	0	-9.84749	16	17	16	GTGCAGCTGATCACAGACTGTG#TAGTCTGTATCACTGCT#..((((.((((.((((((((..#)))))))))))))))).	3UTR
bta-miR-10166-5p	NM_001192337	SPSB4	1734	1751	1	-20.4	1	0.00040919	0.574	0	0	-16.0108	15	17	13	GTGCAGCTGATCACAGACTGTG#GCAGTCTGGCTGCCACA#(((((((......((((((((.#))))))))))))).)).	3UTR
bta-miR-10166-5p	XM_005223252	TAP1	2644	2662	0.974359	-20.4	1	1.61988e-05	0.456	0	0	-7.72169	15	18	11	GTGCAGCTGATCACAGACTGTG#GCAGCATGGGCAGCTGCT#..(((((((.((.((..((((.#))))..))))))))))).	3UTR
bta-miR-10166-5p	XM_024992389	PAWR	7344	7362	1	-20.4	1	0.00881774	0.691	0	0	-6.78234	11	13	11	GTGCAGCTGATCACAGACTGTG#CATATATGATCAGCTGCT#..(((((((((((.........#.))))))))))).	3UTR
bta-miR-10166-5p	NM_001014933	CSE1L	3101	3122	1	-20.4	1	0.000703279	0.603	0	0	-9.29399	17	21	9	GTGCAGCTGATCACAGACTGTG#ACATCTGAGCACAGCTGCATT#(((((((((..(.((((.(((.#))))))).)..))))))))).	3UTR
bta-miR-10166-5p	NM_001205793	IRF2	1647	1665	1	-20.4	0	0.000223175	0.544	0	0	-16.4981	15	18	9	GTGCAGCTGATCACAGACTGTG#GCAGTCTGCTTCTGCACC#((((((..(....((((((((.#)))))))))..)))))).	3UTR
bta-miR-10166-5p	XM_024986198	IRF2	1500	1518	1	-20.4	0	0.000223175	0.544	0	0	-16.4981	15	18	9	GTGCAGCTGATCACAGACTGTG#GCAGTCTGCTTCTGCACC#((((((..(....((((((((.#)))))))))..)))))).	3UTR
bta-miR-10166-5p	XM_024989897	FCRL3	3527	3552	1	-20.4	1	0.000160284	0.574	0	0	-5.41313	19	25	9	GTGCAGCTGATCACAGACTGTG#GCTGGTGTGTGACAGTGTTTGTACA#(((((((((.(((((.(((((.#)).))).)))))))))...))))).	3UTR
bta-miR-10166-5p	NM_001083704	SLC35F6	1969	1992	0.961538	-20.4	0	0.000155352	0.338	0	0	-5.69428	18	23	8	GTGCAGCTGATCACAGACTGTG#GCAGCTACGTGATCGGGTGGCAG#.((((.((((((((((.((((.#))))))..)))))))).)).)).	3UTR
bta-miR-10166-5p	NM_001102122	SSR1	2388	2426	1	-20.4	1	0.00570644	0.632	0	0	-6.08385	18	32	8	GTGCAGCTGATCACAGACTGTG#CTGTGAAACAGTGTTTGAGTTTTTAATTGGGCTGTACG#((((((((.((((.(.(((((.#.))))).).))).........).)))))))).	3UTR
bta-miR-10166-5p	NM_001167896	DCAF12	3506	3526	1	-20.4	1	0.01012	0.618	0	0	-4.99396	16	20	8	GTGCAGCTGATCACAGACTGTG#TCTGTGATGGGTAATGCATT#((((((((.((((((((.....#)))))))).)))..))))).	3UTR
bta-miR-10166-5p	NM_001205516	FAM83G	2513	2536	1	-20.4	0	8.37856e-05	0.368	0	0	-6.77039	18	23	8	GTGCAGCTGATCACAGACTGTG#GGGGTTCCTGGGTCACCTGCACC#((((((.(((((.((((((.(.#).)))..)))))))).)))))).	3UTR
bta-miR-10166-5p	NM_001206900	WSCD1	2595	2636	1	-20.4	1	2.75911e-05	0.353	0	0	-6.03692	20	41	8	GTGCAGCTGATCACAGACTGTG#CACAGTCTATGGCCGCCGGGCCAGGCAGCCCTGAGTGCACG#(((((((((.(((.((((((((#)))))))).))).............))))......))))).	3UTR
bta-miR-10166-5p	XM_005201492	ATP13A3	6103	6123	1	-20.4	0	8.71227e-05	0.559	0	0	-7.25182	15	20	8	GTGCAGCTGATCACAGACTGTG#GTCTGTGAGTTCAGGTGGGT#.(.((.((((((((((((....#))))))))..)))).)).).	3UTR
bta-miR-10166-5p	XM_005220255	WSCD1	2690	2731	1	-20.4	1	2.75911e-05	0.353	0	0	-6.03692	20	41	8	GTGCAGCTGATCACAGACTGTG#CACAGTCTATGGCCGCCGGGCCAGGCAGCCCTGAGTGCACG#(((((((((.(((.((((((((#)))))))).))).............))))......))))).	3UTR
bta-miR-10166-5p	XM_024989646	ATP13A3	6065	6085	1	-20.4	0	8.71227e-05	0.559	0	0	-7.25182	15	20	8	GTGCAGCTGATCACAGACTGTG#GTCTGTGAGTTCAGGTGGGT#.(.((.((((((((((((....#))))))))..)))).)).).	3UTR
bta-miR-10166-5p	XM_024990174	LOC112446022	3878	3895	1	-20.4	0	0.000370346	0.5	0	0	-12.9324	14	17	8	GTGCAGCTGATCACAGACTGTG#GGTCTGTGTGCTGGACG#((.((((....((((((((...#)))))))).)))).)).	3UTR
bta-miR-10166-5p	NM_001192891	MPDZ	7102	7118	1	-20.4	1	0.011759	0.647	0	0	-11.3749	14	16	7	GTGCAGCTGATCACAGACTGTG#GTCTGTGTGCTGTGCA#(((((((....(((((((....#))))))).))))))).	3UTR
bta-miR-10166-5p	XM_024992902	GSK3B	5801	5832	1	-20.4	1	4.57404e-05	0.441	0	0	-3.93757	16	31	7	GTGCAGCTGATCACAGACTGTG#CTGTGGTGCAATTACTAGTGGCCGCTGCACG#((((((((((((((((......#))))))).)).............))))))).	3UTR
bta-miR-10166-5p	NM_001083424	RBBP9	554	570	1	-20.3	1	2.69377e-05	0.412	0	0	-14.2331	15	16	15	GTGCAGCTGATCACAGACTGTG#GCAGTCCAGCTGTGCC#(((((((((......((((((.#))))))))))))))).	3UTR
bta-miR-10166-5p	NM_001192651	WLS	2073	2095	1	-20.3	0	8.45632e-05	0.647	0	0	-6.50069	18	22	14	GTGCAGCTGATCACAGACTGTG#CACATTTTCTGTGATCATTGTT#..((((.((((((((((.((((#))))...)))))))))))))).	3UTR
bta-miR-10166-5p	XM_015475039	IL19	1037	1061	1	-20.3	0	0.00114497	0.574	0	0	-9.58353	18	24	12	GTGCAGCTGATCACAGACTGTG#CATGTCTGTGATGTGAGCTAAGCG#((..((((.(((((((((.(((#))))))))))))...))))..)).	3UTR
bta-miR-10166-5p	XM_024976862	ASTN1	4653	4671	1	-20.3	1	0.000692623	0.574	0	0	-5.08246	16	18	12	GTGCAGCTGATCACAGACTGTG#GTCTGGGTTGGCGTGCGG#.(((((((((((.(((((....#)))))))))))).)))).	3UTR
bta-miR-10166-5p	XM_024988553	LOC112445051	1603	1621	0.974359	-20.3	1	1.45904e-05	0.471	0	0	-7.09331	16	18	11	GTGCAGCTGATCACAGACTGTG#CAGCTCTGAGGCTGCACA#((((((((..(((.((.(((..#))))).))))))))))).	3UTR
bta-miR-10166-5p	NM_001080250	JAML	1578	1593	1	-20.3	1	0.0036509	0.353	0	0	-5.76291	13	15	11	GTGCAGCTGATCACAGACTGTG#TGGTCAGCTGCCGCA#(((((((((((((.........#))))))))))).)).	3UTR
bta-miR-10166-5p	NM_001191433	N4BP1	3511	3552	1	-20.3	1	4.59566e-06	0.412	0	0	-5.18008	20	41	11	GTGCAGCTGATCACAGACTGTG#CACAGCTGTGAACTGGATCCCTCGTGCATGGCTGGGACACG#(((((((((.((((((.(((((#))))))))))).)................)))))...))).	3UTR
bta-miR-10166-5p	XM_005215818	JAML	1626	1641	1	-20.3	1	0.0036509	0.353	0	0	-5.76291	13	15	11	GTGCAGCTGATCACAGACTGTG#TGGTCAGCTGCCGCA#(((((((((((((.........#))))))))))).)).	3UTR
bta-miR-10166-5p	XM_010803132	VTCN1	2318	2341	1	-20.3	1	9.33317e-07	0.515	0	0	-6.28309	20	23	11	GTGCAGCTGATCACAGACTGTG#CATAGTTTAGAGGTGGCTGCATT#((((((((.(((.(((((((((#)))))))).).))))))))))).	3UTR
bta-miR-10166-5p	XM_024976459	CTNNBIP1	845	890	1	-20.3	1	0.00722946	0.618	0	0	-5.9393	17	23	11	GTGCAGCTGATCACAGACTGTG#GCGGTCACGATTGGCTTAAAGGGACGGACTCAAGATTGGCTGCAG#.(((((((((((..((.((((.#.)))).))...))))))))))).	3UTR
bta-miR-10166-5p	NM_001077486	BCL2L1	2491	2518	1	-20.3	0	0.00997723	0.647	0	0	-10.818	16	27	10	GTGCAGCTGATCACAGACTGTG#ATAGTCTGTGTGAAAGTAAAGGTGCAG#.((((.((...((((((((((.#)))))))))).........)).)))).	3UTR
bta-miR-10166-5p	NM_001109805	NRXN1	2482	2517	1	-20.3	1	0.00577032	0.559	0	0	-6.46921	19	35	10	GTGCAGCTGATCACAGACTGTG#CACAGCTGGAACAGTGGCTGAAACGAACTTGCACT#(((((((((.((.(((.(((((#)))))))))).))))..............))))).	3UTR
bta-miR-10166-5p	XM_005214497	BCL2L1	3596	3623	1	-20.3	0	0.010941	0.636	0	0	-10.818	16	27	10	GTGCAGCTGATCACAGACTGTG#ATAGTCTGTGTGAAAGTAAAGGTGCAG#.((((.((...((((((((((.#)))))))))).........)).)))).	3UTR
bta-miR-10166-5p	XM_024998309	NRXN1	1107	1142	1	-20.3	1	0.00577032	0.559	0	0	-6.46921	19	35	10	GTGCAGCTGATCACAGACTGTG#CACAGCTGGAACAGTGGCTGAAACGAACTTGCACT#(((((((((.((.(((.(((((#)))))))))).))))..............))))).	3UTR
bta-miR-10166-5p	XM_003585693	SUCNR1	1648	1668	1	-20.3	1	0.011384	0.544	0	0	-5.3343	16	20	9	GTGCAGCTGATCACAGACTGTG#GTGTGTGTGTTAGTTGCTCA#(.(((((((((((((.((....#)).)))).))))))))).).	3UTR
bta-miR-10166-5p	XM_010813531	RGS8	4726	4743	1	-20.3	1	0.000785847	0.529	0	0	-11.3517	14	17	9	GTGCAGCTGATCACAGACTGTG#TCTGTCCCAGCTGCATG#(((((((((...(((((.....#)))))..))))))))).	3UTR
bta-miR-10166-5p	XM_024996979	CASP8AP2	6698	6718	1	-20.3	0	0.00143205	0.691	0	0	-5.33701	17	20	9	GTGCAGCTGATCACAGACTGTG#AGTCTGTGCAGTCACTGTAA#.(((((.((((((((((((...#))))))))..))))))))).	3UTR
bta-miR-10166-5p	NM_174141	PENK	1162	1179	1	-20.3	1	0.00571626	0.662	0	0	-9.54631	15	17	8	GTGCAGCTGATCACAGACTGTG#GGTCTGTTGCAGCTGTC#..(((((((.(.(((((((...#))))))).)))))))).	3UTR
bta-miR-10166-5p	NM_001192967	UBXN2A	2053	2076	1	-20.3	1	0.0282021	0.603	0	0	-10.1092	18	23	7	GTGCAGCTGATCACAGACTGTG#GGGGTTTGTTTTTAGCTGACATT#((((((((((..(((((((.(.#).)))))))..))))))).))).	3UTR
bta-miR-10166-5p	XM_002688834	MCEMP1	995	1010	1	-20.3	1	0.00262124	0.456	0	0	-9.02428	12	15	7	GTGCAGCTGATCACAGACTGTG#CTGTGTGCGGCTGTG#..(((((((..(((((......#)))))..))))))).	3UTR
bta-miR-10166-5p	XM_024992482	DYRK2	5968	5984	1	-20.3	0	0.00346615	0.662	0	0	-9.56953	12	16	7	GTGCAGCTGATCACAGACTGTG#TCTGTGAGATGCTGCT#..(((((...(((((((.....#)))))))...))))).	3UTR
bta-miR-10166-5p	XM_010809304	MYZAP	1309	1330	1	-20.3	0	0.00575415	0.559	0	0	-7.80398	17	21	6	GTGCAGCTGATCACAGACTGTG#TATGTGTGTGTGATGAGCTGA#...(((((.((((((.((((((#)))).)).)))))).))))).	3UTR
bta-miR-10166-5p	NM_001077838	SFTPA1	872	896	1	-20.3	0	0.000585693	0.544	0	0	-7.7148	18	24	5	GTGCAGCTGATCACAGACTGTG#CACCTGGTCTATGAATCAGGTGCT#..(((.(((((((.((((((((#)))..))))).))).)))).))).	3UTR
bta-miR-10166-5p	XM_002688099	ARSJ	3793	3810	1	-20.3	1	0.0010216	0.618	0	0	-5.41313	14	17	5	GTGCAGCTGATCACAGACTGTG#TGTGAACAGCTTGCACC#(((((((((.(((((.......#))))).))))).)))).	3UTR
bta-miR-10166-5p	NM_001281916	SLC44A5	2698	2714	1	-20.2	1	0.000113049	0.485	0	0	-14.7217	15	16	15	GTGCAGCTGATCACAGACTGTG#GCGTCTGTGCTGCACT#(((((((.....((((((.((.#))))))))))))))).	3UTR
bta-miR-10166-5p	NM_001099119	CHMP7	2103	2123	0.961538	-20.2	0	0.00523953	0.382	0	0	-7.32882	17	20	14	GTGCAGCTGATCACAGACTGTG#CAGAGTCGTGACAGTTGGAG#.(.((((((.((((.((((.((#)).)))))))))))))).).	3UTR
bta-miR-10166-5p	XM_005217352	LHX9	3555	3575	1	-20.2	0	6.76337e-05	0.588	0	0	-7.80367	17	20	14	GTGCAGCTGATCACAGACTGTG#CAGATGTCTGGGTTGGCTGA#...(((((((((.((((((.((#)).).)))))))))))))).	3UTR
bta-miR-10166-5p	XM_024984232	NFATC1	3954	3969	1	-20.2	0	0.00166411	0.515	0	0	-16.4904	14	15	14	GTGCAGCTGATCACAGACTGTG#GCGTCTGTGTCAGCA#.....(((((.(((((((.((.#)))))))))))))).	3UTR
bta-miR-10166-5p	NM_001191506	FMNL3	3306	3324	1	-20.2	1	0.000128308	0.529	0	0	-5.69245	14	18	12	GTGCAGCTGATCACAGACTGTG#TCCCAGTGGTCAGCTGTG#..((((((((((((.((.....#))...)))))))))))).	3UTR
bta-miR-10166-5p	XM_005201144	ATP5PF	476	495	1	-20.2	1	0.00306706	0.676	0	0	-6.81899	15	19	12	GTGCAGCTGATCACAGACTGTG#GTCCTAGATTAGTTGTACA#((((((((((((...(((....#)))...)))))))))))).	3UTR
bta-miR-10166-5p	XM_005204541	TMEM59	1494	1514	0.974359	-20.2	0	4.16881e-05	0.515	0	0	-11.2713	16	20	11	GTGCAGCTGATCACAGACTGTG#CACATTCTGTGAGCTGATCA#(..((((...(((((((.((((#)))).)))))))))))..).	3UTR
bta-miR-10166-5p	XM_005203574	LOC515418	1558	1575	1	-20.2	1	0.000259343	0.662	0	0	-4.957	14	17	11	GTGCAGCTGATCACAGACTGTG#CTGAATGATCAGCTGTT#..((((((((((((((......#)))..))))))))))).	3UTR
bta-miR-10166-5p	XM_005219984	ZNF207	2375	2397	1	-20.2	1	0.00120337	0.647	0	0	-7.51743	17	22	11	GTGCAGCTGATCACAGACTGTG#TAGGTTGTTCGTTAGCTGCATG#(((((((((((.(((..(((..#)))..)))..))))))))))).	3UTR
bta-miR-10166-5p	NM_001105397	CYB5RL	1135	1155	0.991453	-20.2	1	0.00155481	0.471	0	0	-7.68451	17	20	10	GTGCAGCTGATCACAGACTGTG#CACAGTCCATGGGGTTGCAA#.(((((((..(((..(((((((#)))))))..)))))))))).	3UTR
bta-miR-10166-5p	NM_001192951	GLDC	3938	3955	1	-20.2	1	0.00247	0.6	0	0	-6.76235	15	17	10	GTGCAGCTGATCACAGACTGTG#TTGTGTTTGGCTGCATA#((((((((((.(((((......#))))).)))))))))).	3UTR
bta-miR-10166-5p	NM_001193235	BATF3	590	610	1	-20.2	1	1.28442e-05	0.412	0	0	-10.8871	16	20	10	GTGCAGCTGATCACAGACTGTG#CAGGCTGGAGTCGCTGTGCT#(((((((.(((..(((.(((..#))).)))..)))))))))).	3UTR
bta-miR-10166-5p	XM_002696872	NKTR	7081	7099	1	-20.2	1	0.00272581	0.574	0	0	-12.9906	15	18	10	GTGCAGCTGATCACAGACTGTG#ACAGCCCTCAGCTGCACC#((((((((((.....(.((((.#)))))..)))))))))).	3UTR
bta-miR-10166-5p	XM_005217377	BATF3	655	675	1	-20.2	1	1.28442e-05	0.412	0	0	-10.8871	16	20	10	GTGCAGCTGATCACAGACTGTG#CAGGCTGGAGTCGCTGTGCT#(((((((.(((..(((.(((..#))).)))..)))))))))).	3UTR
bta-miR-10166-5p	XM_005217378	BATF3	639	659	1	-20.2	1	1.28442e-05	0.412	0	0	-10.8871	16	20	10	GTGCAGCTGATCACAGACTGTG#CAGGCTGGAGTCGCTGTGCT#(((((((.(((..(((.(((..#))).)))..)))))))))).	3UTR
bta-miR-10166-5p	NM_001046497	MAT1A	1988	2009	1	-20.2	1	3.53518e-05	0.397	0	0	-14.4661	14	21	9	GTGCAGCTGATCACAGACTGTG#CACAGGGCCCACAGCTGCATG#(((((((((........(((((#)))))......))))))))).	3UTR
bta-miR-10166-5p	NM_001075323	PRPF18	2068	2089	1	-20.2	0	0.000175127	0.544	0	0	-5.48126	16	21	9	GTGCAGCTGATCACAGACTGTG#TCTGTGATGAATCACTGCGCT#((((((.((((((((((.....#)))))))....))))))))).	3UTR
bta-miR-10166-5p	NM_001105630	NUP160	4407	4448	1	-20.2	1	0.00177386	0.632	0	0	-8.34548	14	18	9	GTGCAGCTGATCACAGACTGTG#CACAGATTTCTGGGTTTCAACCTTGGTCTCAGACAGCTGCT#..(((((((.((..(((((...#.)))))..))))))))).	3UTR
bta-miR-10166-5p	XM_024975318	ARNTL	2445	2466	1	-20.2	1	0.000723184	0.662	0	0	-5.18008	18	21	9	GTGCAGCTGATCACAGACTGTG#TAGCTGTGGATAGCTTGCATT#(((((((((.((((((.(((..#))))))))).))))).)))).	3UTR
bta-miR-10166-5p	XM_024975321	ARNTL	2640	2661	1	-20.2	1	0.000723184	0.662	0	0	-5.18008	18	21	9	GTGCAGCTGATCACAGACTGTG#TAGCTGTGGATAGCTTGCATT#(((((((((.((((((.(((..#))))))))).))))).)))).	3UTR
bta-miR-10166-5p	NM_001102316	LIN52	995	1043	1	-20.2	1	0.00430442	0.456	0	0	-5.22671	15	19	8	GTGCAGCTGATCACAGACTGTG#AGAGTGGGATCCCTGTGTACCAACTCCCTCCTGGGATTAGCTTGTACA#((((((((((((.(((......#.))).)))))))).)))).	3UTR
bta-miR-10166-5p	XM_005206773	TOM1	3406	3428	1	-20.2	1	0.00451226	0.397	0	0	-7.87538	17	22	8	GTGCAGCTGATCACAGACTGTG#CACTGTCCAGATAAGCTGCATG#((((((((.(((...(((.(((#))).)))..))).)))))))).	3UTR
bta-miR-10166-5p	XM_005216967	UBE4B	5027	5045	1	-20.2	1	0.00853202	0.574	0	0	-6.32496	14	18	8	GTGCAGCTGATCACAGACTGTG#TCTGAGGAACAGCTGCAG#.((((((((.((.((((.....#))))..)).)))))))).	3UTR
bta-miR-10166-5p	NM_001098897	PAQR4	1459	1477	1	-20.1	0	0.0126791	0.397	0	0	-9.19162	17	18	17	GTGCAGCTGATCACAGACTGTG#ACAGTTGTGATCCTGCCA#(.((((..(((((((.(((((.#))))))))))))))))).	3UTR
bta-miR-10166-5p	XM_015471003	SLC4A8	4695	4714	1	-20.1	0	0.0323716	0.603	0	0	-10.0954	16	19	11	GTGCAGCTGATCACAGACTGTG#ACATCTGTGTCTTGCTGCT#..(((((.((.((((((.(((.#)))))))))))..))))).	3UTR
bta-miR-10166-5p	NM_001075864	PLA2G4A	2515	2534	1	-20.1	1	0.000265639	0.647	0	0	-12.9906	16	19	10	GTGCAGCTGATCACAGACTGTG#GCAGTTACTTAGCTGCATG#((((((((((.....((((((.#))))))..)))))))))).	3UTR
bta-miR-10166-5p	NM_001098920	TRAPPC2L	1477	1494	1	-20.1	0	0.00257363	0.426	0	0	-8.28966	14	17	10	GTGCAGCTGATCACAGACTGTG#TGTGATCAGCAGGTATG#((((.((((((((((.......#))))))))))..)))).	3UTR
bta-miR-10166-5p	NM_001102336	LUZP2	4079	4099	1	-20.1	0	8.97378e-05	0.647	0	0	-8.07368	17	20	10	GTGCAGCTGATCACAGACTGTG#ACAGTGTGGATAGCTGGATT#((.(((((.(((.((.(((((.#))))).)))))))))).)).	3UTR
bta-miR-10166-5p	NM_174793	YWHAG	1341	1358	1	-20.1	1	0.00475293	0.588	0	0	-10.1092	15	17	10	GTGCAGCTGATCACAGACTGTG#TCTGTTTTAGCTGTGCA#((((((((((..(((((.....#))))).)))))))))).	3UTR
bta-miR-10166-5p	XM_002688056	C6H4orf3	1288	1311	1	-20.1	1	0.0278118	0.691	0	0	-4.90607	14	17	10	GTGCAGCTGATCACAGACTGTG#TCTAAGAGTGATCAGCTAGTATT#((((((((((((((........#.)))))))))).)))).	3UTR
bta-miR-10166-5p	XM_002694048	GPR157	3110	3157	1	-20.1	0	0.00495852	0.485	0	0	-5.83853	16	19	10	GTGCAGCTGATCACAGACTGTG#ACAGAAGTGCATTCCTCCTGTGGGTTCTCTCTGTGTGTCAGTGTACT#(((((.(((((((((((.....#.)))))).)))))))))).	3UTR
bta-miR-10166-5p	XM_005226735	LUZP2	4255	4275	1	-20.1	0	0.000136768	0.647	0	0	-8.07368	17	20	10	GTGCAGCTGATCACAGACTGTG#ACAGTGTGGATAGCTGGATT#((.(((((.(((.((.(((((.#))))).)))))))))).)).	3UTR
bta-miR-10166-5p	XM_010805880	C6H4orf3	1255	1278	1	-20.1	1	0.0278118	0.691	0	0	-4.90607	14	17	10	GTGCAGCTGATCACAGACTGTG#TCTAAGAGTGATCAGCTAGTATT#((((((((((((((........#.)))))))))).)))).	3UTR
bta-miR-10166-5p	XM_024976260	PLA2G4A	2464	2483	1	-20.1	1	0.000265639	0.647	0	0	-12.9906	16	19	10	GTGCAGCTGATCACAGACTGTG#GCAGTTACTTAGCTGCATG#((((((((((.....((((((.#))))))..)))))))))).	3UTR
bta-miR-10166-5p	NM_001101184	TMEM19	2931	2952	1	-20.1	0	0.00134747	0.471	0	0	-10.6197	17	21	8	GTGCAGCTGATCACAGACTGTG#CACTTCTGTGTCTCCTGCATT#((((((..((.((((((..(((#))).))))))))..)))))).	3UTR
bta-miR-10166-5p	NM_001101956	LOC512440	1273	1291	1	-20.1	1	7.11967e-06	0.559	0	0	-9.06125	15	18	8	GTGCAGCTGATCACAGACTGTG#GTCTTGTGTGGTTGCACA#((((((((...(((((((....#)))).))).)))))))).	3UTR
bta-miR-10166-5p	XM_024977857	BCR	4274	4290	1	-20.1	0	0.00105471	0.353	0	0	-6.77039	14	16	8	GTGCAGCTGATCACAGACTGTG#CTGGGTCACCTGCGCA#((((((.(((((.(((......#)))))))).)))))).	3UTR
bta-miR-10166-5p	XM_024977858	BCR	2977	2993	1	-20.1	0	0.00105471	0.353	0	0	-6.77039	14	16	8	GTGCAGCTGATCACAGACTGTG#CTGGGTCACCTGCGCA#((((((.(((((.(((......#)))))))).)))))).	3UTR
bta-miR-10166-5p	XM_024996224	TRIM14	3481	3500	1	-20	1	0.0582344	0.632	0	0	-6.77237	18	19	18	GTGCAGCTGATCACAGACTGTG#ATAGTTTGACAGTTGTACA#(((((((((.(((..((((((.#)))))))))))))))))).	3UTR
bta-miR-10166-5p	XM_024996225	TRIM14	3388	3407	1	-20	1	0.0582344	0.632	0	0	-6.77237	18	19	18	GTGCAGCTGATCACAGACTGTG#ATAGTTTGACAGTTGTACA#(((((((((.(((..((((((.#)))))))))))))))))).	3UTR
bta-miR-10166-5p	NM_001103247	PPP1R3B	1468	1483	1	-20	1	0.000118445	0.559	0	0	-14.243	14	15	14	GTGCAGCTGATCACAGACTGTG#CACAGTTCAGCTGCT#..((((((((......((((((#)))))))))))))).	3UTR
bta-miR-10166-5p	XM_024985963	ATRNL1	8063	8083	1	-20	0	0.00789648	0.529	0	0	-7.12766	16	20	14	GTGCAGCTGATCACAGACTGTG#ACTACCTGGGTCAGTGCACA#(((((.((((((.(((...((.#))...)))))))))))))).	3UTR
bta-miR-10166-5p	NM_001103252	ZNF740	1201	1261	0.974359	-20	1	1.01756e-06	0.5	0	0	-6.14858	16	19	13	GTGCAGCTGATCACAGACTGTG#CACAGCCCTGTACCTCACCTCCTGTTTGAAGGAGAATAGGATCAGGGTGGCGGCTGTGCT#(((((((((.((((...(((..#.))).))))))))))))).	3UTR
bta-miR-10166-5p	NM_001075477	USB1	1092	1115	1	-20	1	0.00118682	0.574	0	0	-4.84971	18	23	13	GTGCAGCTGATCACAGACTGTG#CTAGGTCTGTGGTGGTTATGCAA#.(((((((.((((((((((..(#)..)))))))))))))..)))).	3UTR
bta-miR-10166-5p	NM_001102215	ZZZ3	4080	4099	1	-20	0	0.000684269	0.662	0	0	-11.9796	16	19	13	GTGCAGCTGATCACAGACTGTG#TAGTCTGTGCAGTGAGCAA#.(((.((((..(((((((((..#)))))))))))))..))).	3UTR
bta-miR-10166-5p	XM_010803042	GABPB2	5896	5910	1	-20	1	8.6491e-05	0.544	0	0	-6.19951	13	14	13	GTGCAGCTGATCACAGACTGTG#CTGTGGCAGCTGTT#..(((((((.((((((......#))))))))))))).	3UTR
bta-miR-10166-5p	XM_005221922	UBE2Q2	2904	2917	1	-20	1	5.19037e-05	0.559	0	0	-7.00542	12	13	12	GTGCAGCTGATCACAGACTGTG#TGACAGCTGCACA#(((((((((.(((.........#)))))))))))).	3UTR
bta-miR-10166-5p	NM_001099008	BRAP	3229	3246	1	-20	0	0.000419812	0.529	0	0	-8.82818	15	17	11	GTGCAGCTGATCACAGACTGTG#ACACTGTGATCTGCTGA#...((((.((((((((..(((.#))))))))))).)))).	3UTR
bta-miR-10166-5p	XM_002692419	STX16	4243	4263	1	-20	0	0.043277	0.735	0	0	-6.46361	17	20	11	GTGCAGCTGATCACAGACTGTG#ACAGGGTGATTAGTTGGATT#((.(((((((((((...((((.#)))).))))))))))).)).	3UTR
bta-miR-10166-5p	XM_002692813	C14H8orf37	755	775	1	-20	1	0.00841525	0.471	0	0	-8.0615	17	20	11	GTGCAGCTGATCACAGACTGTG#TACATTCAGACAGCTGCACC#(((((((((.((...((.((((#)))).)).))))))))))).	3UTR
bta-miR-10166-5p	XM_002686332	WDR78	3832	3852	0.980769	-20	0	0.0305924	0.676	0	0	-10.5633	15	20	9	GTGCAGCTGATCACAGACTGTG#ACAGGATGGAATCAGTGCAA#.((((.(((((..((..((((.#))))..))..))))))))).	3UTR
bta-miR-10166-5p	NM_001083731	SNX18	2626	2640	1	-20	1	0.000925982	0.368	0	0	-7.05204	12	14	9	GTGCAGCTGATCACAGACTGTG#GATCAGCTGTCACC#((((((((((((..........#))))))))).))).	3UTR
bta-miR-10166-5p	NM_001191217	GTF2A1	4524	4540	1	-20	1	0.00136741	0.647	0	0	-9.59293	14	16	9	GTGCAGCTGATCACAGACTGTG#GTCTGAATCGGCTGTT#..(((((((((..(((((....#))))).))))))))).	3UTR
bta-miR-10166-5p	XM_010804593	DGKI	5862	5880	1	-20	1	1.22846e-05	0.456	0	0	-9.21516	16	18	9	GTGCAGCTGATCACAGACTGTG#TAGCTGGCTCAGCTGCCA#(.((((((((.(.(((.(((..#))))))).))))))))).	3UTR
bta-miR-10166-5p	XM_015471441	RTL6	3282	3298	1	-20	1	1.45518e-05	0.603	0	0	-9.07598	14	16	9	GTGCAGCTGATCACAGACTGTG#TTGTGCTCGCTGCACG#(((((((.((.(((((......#))))).))))))))).	3UTR
bta-miR-10166-5p	NM_001076097	SULT1C4	821	856	1	-20	1	0.000298841	0.559	0	0	-6.23647	19	35	8	GTGCAGCTGATCACAGACTGTG#ACAGTTTGATCACATGAGAGGCTGGTATGAGCACA#((((((((..(((((((((((.#))))))))......)))..)))).......)))).	3UTR
bta-miR-10166-5p	XM_002698347	LOC784522	2067	2095	1	-20	1	0.0130589	0.603	0	0	-5.52986	16	23	8	GTGCAGCTGATCACAGACTGTG#ACTTCTGTCAATGATCAGTTCTTGTACA#(((((((((((((..(((....#.)))..))))))))...))))).	3UTR
bta-miR-10166-5p	XM_005207154	ING4	2013	2036	1	-20	1	0.0318613	0.614	0	0	-6.97192	16	23	8	GTGCAGCTGATCACAGACTGTG#AGTTGGTGAATAAAAGCTGTACG#((((((((..((((.((((...#)))).)))).....)))))))).	3UTR
bta-miR-10166-5p	NM_182657	RTN3	1734	1752	1	-20	1	0.00735539	0.75	0	0	-14.7217	13	18	7	GTGCAGCTGATCACAGACTGTG#GTCTGTAACTGCTGTACA#(((((((.....((((((....#))))))....))))))).	3UTR
bta-miR-10166-5p	XM_002692357	NFATC2	5231	5251	1	-20	1	5.3294e-05	0.5	0	0	-8.82978	15	20	7	GTGCAGCTGATCACAGACTGTG#CAGGATGGGTGTGTTGCACG#(((((((..(((.((..(((..#)))..)))))..))))))).	3UTR
bta-miR-10166-5p	XM_005215064	NFATC2	5320	5340	1	-20	1	5.3294e-05	0.5	0	0	-8.82978	15	20	7	GTGCAGCTGATCACAGACTGTG#CAGGATGGGTGTGTTGCACG#(((((((..(((.((..(((..#)))..)))))..))))))).	3UTR
bta-miR-10166-5p	XM_005227552	ARHGEF6	2878	2892	1	-20	1	0.00172793	0.456	0	0	-5.9255	12	14	6	GTGCAGCTGATCACAGACTGTG#GTGATCCAGCTGCC#..((((((((((((........#)))))).)))))).	3UTR
bta-miR-10166-5p	XM_015461446	ARHGEF6	2999	3013	1	-20	1	0.00172793	0.456	0	0	-5.9255	12	14	6	GTGCAGCTGATCACAGACTGTG#GTGATCCAGCTGCC#..((((((((((((........#)))))).)))))).	3UTR
bta-miR-10166-5p	XM_002687355	ANO6	3959	3975	1	-19.9	0	4.03915e-05	0.456	0	0	-6.9696	15	16	15	GTGCAGCTGATCACAGACTGTG#TTGTGATTGGCTCACA#(((.((((((((((((......#))))))))))))))).	3UTR
bta-miR-10166-5p	XM_005209515	DIAPH1	4163	4179	1	-19.9	1	6.61728e-06	0.353	0	0	-13.2745	15	16	15	GTGCAGCTGATCACAGACTGTG#CACAGCTTCAGCTGCC#..((((((((....((.(((((#))))))))))))))).	3UTR
bta-miR-10166-5p	XM_005213575	NHLRC3	1861	1882	1	-19.9	0	0.0127634	0.618	0	0	-8.17564	17	21	13	GTGCAGCTGATCACAGACTGTG#AGAGTTTGTGTCAGCATGGGA#.(.(((((((.((((((((.(.#).))))))))))))).)).).	3UTR
bta-miR-10166-5p	XM_002695683	RILP	1531	1548	1	-19.9	0	0.000920379	0.441	0	0	-6.85796	15	17	12	GTGCAGCTGATCACAGACTGTG#GTCTGTGGTTGGATGTG#..(((.((((((((((((....#)))))))))))).))).	3UTR
bta-miR-10166-5p	XM_005204040	TRIM33	6073	6094	1	-19.9	1	0.00021131	0.618	0	0	-5.22671	18	21	12	GTGCAGCTGATCACAGACTGTG#GCACTTGGGTCAGCTGATACA#((((((((((((.(((..(((.#))).)))))))))))).))).	3UTR
bta-miR-10166-5p	XM_010806924	ACER1	1206	1224	0.974359	-19.9	0	5.74712e-06	0.5	0	0	-7.46919	16	18	11	GTGCAGCTGATCACAGACTGTG#ACAGTGGTGGTCACTGTG#..((((.(((((((..(((((.#))))).))))))))))).	3UTR
bta-miR-10166-5p	NM_001101888	SENP7	3529	3550	1	-19.9	0	0.000517258	0.603	0	0	-9.36243	18	21	11	GTGCAGCTGATCACAGACTGTG#TACAGCTGTGTGATCTGTACT#((((((.(.(.(((((.(((((#))))))))))).).)))))).	3UTR
bta-miR-10166-5p	NM_001191158	RND3	2402	2426	1	-19.9	0	0.00409781	0.647	0	0	-16.6397	16	24	11	GTGCAGCTGATCACAGACTGTG#CTCAGTCTGTGTCTTACAAGCACT#((((....((.(((((((((.(#).)))))))))))......)))).	3UTR
bta-miR-10166-5p	NM_001205972	MAN1A1	2508	2550	1	-19.9	0	0.000410039	0.706	0	0	-9.95757	15	18	11	GTGCAGCTGATCACAGACTGTG#CACTGCATACCTTAATAATTCTTTTTCTGGTGATCAGGCACA#((((..(((((((((((.....#.)))).))))))))))).	3UTR
bta-miR-10166-5p	XM_002690983	EXD2	3669	3688	1	-19.9	1	0.000544784	0.574	0	0	-6.89309	16	19	11	GTGCAGCTGATCACAGACTGTG#AGTTGGTGATGGCTGCTCT#(.((((((.(((((.((((...#)))).))))))))))).).	3UTR
bta-miR-10166-5p	XM_025001715	SENP7	3491	3512	1	-19.9	0	0.000517258	0.603	0	0	-9.36243	18	21	11	GTGCAGCTGATCACAGACTGTG#TACAGCTGTGTGATCTGTACT#((((((.(.(.(((((.(((((#))))))))))).).)))))).	3UTR
bta-miR-10166-5p	XM_025001795	SENP7	3488	3509	1	-19.9	0	0.000517258	0.603	0	0	-9.36243	18	21	11	GTGCAGCTGATCACAGACTGTG#TACAGCTGTGTGATCTGTACT#((((((.(.(.(((((.(((((#))))))))))).).)))))).	3UTR
bta-miR-10166-5p	XM_002700142	KLF8	5215	5242	1	-19.9	1	0.000184707	0.588	0	0	-4.90607	16	22	10	GTGCAGCTGATCACAGACTGTG#CACTTAAGGAGTGGTTAGCTATGCACT#((((((((((((((...((...#.))..))))))))))..)))).	3UTR
bta-miR-10166-5p	XM_005212138	RPS6KA5	3219	3245	1	-19.9	0	0.0140751	0.618	0	0	-5.33701	19	26	10	GTGCAGCTGATCACAGACTGTG#GCAGTTTGTTTTCATGGTTACTGCAG#.(((((.((((((((((((((.#)))))))))......)))))))))).	3UTR
bta-miR-10166-5p	XM_024985244	2003-08-01	6322	6345	1	-19.9	0	0.00555762	0.647	0	0	-10.1172	18	23	10	GTGCAGCTGATCACAGACTGTG#TAGAGTCTGACAGTTACTGCACT#((((((.((((..((((((.((#)).))))))...)))))))))).	3UTR
bta-miR-10166-5p	NM_001193217	TM9SF3	2614	2639	1	-19.9	0	0.000594711	0.632	0	0	-8.18405	19	25	9	GTGCAGCTGATCACAGACTGTG#TACAGTTTGAAGATAGAGGTGTACT#(((((.((.(((.(((((((((#)))))))))..)))..)).))))).	3UTR
bta-miR-10166-5p	NM_001206237	FAM199X	1263	1297	1	-19.9	0	3.40623e-05	0.515	0	0	-13.6656	14	19	9	GTGCAGCTGATCACAGACTGTG#TACCGTTCATAATTTAGGTCTGTGGTTCTCAGCA#.....((((((((((((((...#.)))))))))...))))).	3UTR
bta-miR-10166-5p	NM_174692	FAM13A	3796	3820	1	-19.9	1	0.016502	0.603	0	0	-4.79441	18	24	9	GTGCAGCTGATCACAGACTGTG#AGTCTTCCTGATCAGTTTGTCACT#(((((((((((((.(((((...#)))))...))))))))).).))).	3UTR
bta-miR-10166-5p	XM_002694505	VSIG10	4013	4032	1	-19.9	1	1.66573e-06	0.5	0	0	-7.49372	16	19	9	GTGCAGCTGATCACAGACTGTG#AGCTGTGACTGCTGTCACG#(((((((.(.((((((.((...#))))))))).)))).))).	3UTR
bta-miR-10166-5p	XM_005207751	FAM13A	4474	4498	1	-19.9	1	0.016502	0.603	0	0	-4.79441	18	24	9	GTGCAGCTGATCACAGACTGTG#AGTCTTCCTGATCAGTTTGTCACT#(((((((((((((.(((((...#)))))...))))))))).).))).	3UTR
bta-miR-10166-5p	XM_005210280	ADAMDEC1	2959	2978	1	-19.9	1	0.000270853	0.676	0	0	-11.1852	15	19	9	GTGCAGCTGATCACAGACTGTG#GCAGTCCTTATTAGCTGTG#..(((((((((....((((((.#))))))...))))))))).	3UTR
bta-miR-10166-5p	XM_010806006	FAM13A	4684	4708	1	-19.9	1	0.016502	0.603	0	0	-4.79441	18	24	9	GTGCAGCTGATCACAGACTGTG#AGTCTTCCTGATCAGTTTGTCACT#(((((((((((((.(((((...#)))))...))))))))).).))).	3UTR
bta-miR-10166-5p	XM_010808061	ADAMDEC1	2896	2915	1	-19.9	1	0.000270853	0.676	0	0	-11.1852	15	19	9	GTGCAGCTGATCACAGACTGTG#GCAGTCCTTATTAGCTGTG#..(((((((((....((((((.#))))))...))))))))).	3UTR
bta-miR-10166-5p	XM_015471760	UVSSA	8705	8741	1	-19.9	1	0.000449999	0.588	0	0	-5.10125	21	36	9	GTGCAGCTGATCACAGACTGTG#CATAGGTTTGTGATTATCGCTTTATGTAGTTGCTCT#(.((((((((((((((((((((#))))).)))))))))............)))))).).	3UTR
bta-miR-10166-5p	XM_024993028	FAM13A	4675	4699	1	-19.9	1	0.016502	0.603	0	0	-4.79441	18	24	9	GTGCAGCTGATCACAGACTGTG#AGTCTTCCTGATCAGTTTGTCACT#(((((((((((((.(((((...#)))))...))))))))).).))).	3UTR
bta-miR-10166-5p	XM_024993030	FAM13A	3807	3831	1	-19.9	1	0.016502	0.603	0	0	-4.79441	18	24	9	GTGCAGCTGATCACAGACTGTG#AGTCTTCCTGATCAGTTTGTCACT#(((((((((((((.(((((...#)))))...))))))))).).))).	3UTR
bta-miR-10166-5p	NM_177510	GCNT1	2478	2502	0.961538	-19.9	1	0.00704052	0.559	0	0	-8.57351	18	24	8	GTGCAGCTGATCACAGACTGTG#CACACCCTGCTATCCAGCTGTATA#(((((((((((..(((..((((#))))..)))..))).)))))))).	3UTR
bta-miR-10166-5p	NM_001077985	ENTPD4	1297	1329	1	-19.9	0	0.00147844	0.588	0	0	-6.51454	17	32	8	GTGCAGCTGATCACAGACTGTG#GCCGTTTGTGTTTGTTCATTGAAGTCAGCTGG#...(((((((((((((((.((.#)).))))))).............)))))))).	3UTR
bta-miR-10166-5p	XM_002691479	NTSR2	1381	1396	1	-19.9	0	0.00121033	0.471	0	0	-8.36457	12	15	8	GTGCAGCTGATCACAGACTGTG#GTGATCAGGTGGACC#((.((.((((((((........#)))))))).)).)).	3UTR
bta-miR-10166-5p	NM_001045867	GYG1	1192	1209	1	-19.9	1	0.00409835	0.618	0	0	-12.3711	14	17	7	GTGCAGCTGATCACAGACTGTG#GGTCTGTTACAGTTGCT#..(((((((...(((((((...#)))))))..))))))).	3UTR
bta-miR-10166-5p	XM_005225375	A1CF	7711	7732	1	-19.9	0	0.0159426	0.676	0	0	-11.6528	16	21	7	GTGCAGCTGATCACAGACTGTG#AGTCTGTTTTTACTCTGCACT#((((((.(((..(((((((...#)))))))..)))..)))))).	3UTR
bta-miR-10166-5p	XM_024985945	A1CF	7746	7767	1	-19.9	0	0.0159426	0.676	0	0	-11.6528	16	21	7	GTGCAGCTGATCACAGACTGTG#AGTCTGTTTTTACTCTGCACT#((((((.(((..(((((((...#)))))))..)))..)))))).	3UTR
bta-miR-10166-5p	XM_015461474	LOC617695	1045	1065	0.961538	-19.8	0	9.0788e-05	0.456	0	0	-7.1427	17	20	15	GTGCAGCTGATCACAGACTGTG#CTCAGTCGTGATGGCTGGGA#.(.(((((.(((((.(((((.(#).))))))))))))))).).	3UTR
bta-miR-10166-5p	NM_001102175	IL20RB	1448	1469	1	-19.8	1	0.00333887	0.588	0	0	-4.957	18	21	14	GTGCAGCTGATCACAGACTGTG#TACACTGTGATTAGTTCTGCT#..((((((((((((((..((((#))))))))))))))..)))).	3UTR
bta-miR-10166-5p	XM_024996649	BEND3	5002	5021	0.991453	-19.8	1	0.000159461	0.471	0	0	-8.40586	16	19	13	GTGCAGCTGATCACAGACTGTG#CGCTCTCTGTGAGCTGTAA#.((((((...(((((((..(((#)))..))))))))))))).	3UTR
bta-miR-10166-5p	NM_001075534	EPHX2	1754	1768	1	-19.8	1	0.000285072	0.471	0	0	-8.15907	13	14	13	GTGCAGCTGATCACAGACTGTG#TGTGTCAGCTGCCA#(.((((((((.((((.......#))))))))))))).	3UTR
bta-miR-10166-5p	NM_001098055	TTC22	3011	3035	1	-19.8	0	0.0783422	0.662	0	0	-7.7949	19	24	13	GTGCAGCTGATCACAGACTGTG#ATGGTTTGTGATTTATTTTGCATT#((((((..(((((((((((((.#)))))))))))))....)))))).	3UTR
bta-miR-10166-5p	XM_010819011	NEDD4L	4633	4649	1	-19.8	1	4.09417e-06	0.485	0	0	-6.34376	14	16	13	GTGCAGCTGATCACAGACTGTG#CTGTGGCGGCTGTCCA#(.(((((((.((((((......#))))))))))))).).	3UTR
bta-miR-10166-5p	NM_174666	RAP1GDS1	2191	2212	1	-19.8	0	0.0059275	0.618	0	0	-8.05949	17	21	12	GTGCAGCTGATCACAGACTGTG#GCAGGATCTGATTAGCTCATG#(((.(((((((((.(..((((.#))))..).)))))))))))).	3UTR
bta-miR-10166-5p	XM_024993023	RAP1GDS1	2426	2447	1	-19.8	0	0.0059275	0.618	0	0	-8.05949	17	21	12	GTGCAGCTGATCACAGACTGTG#GCAGGATCTGATTAGCTCATG#(((.(((((((((.(..((((.#))))..).)))))))))))).	3UTR
bta-miR-10166-5p	NM_001205833	AQP9	1477	1497	1	-19.8	0	0.0173947	0.515	0	0	-13.7164	15	20	11	GTGCAGCTGATCACAGACTGTG#GCAGTCTGGATGAGAGGGGA#.(.(..((.(((.((((((((.#))))))))))).))..).).	3UTR
bta-miR-10166-5p	XM_002689664	CARNMT1	2453	2486	1	-19.8	0	0.00366243	0.632	0	0	-7.91236	20	33	11	GTGCAGCTGATCACAGACTGTG#CATGGTCTGTGTATTTAATACTGTAAGCAGCAA#.(((.(((((((((((((((((#))))))))))).)))..........))).))).	3UTR
bta-miR-10166-5p	XM_002690321	ZC3H12D	3292	3311	1	-19.8	1	0.000953333	0.544	0	0	-5.9255	16	19	11	GTGCAGCTGATCACAGACTGTG#CAGTGTGGTCAATGCTGCC#..((((((((((((..((((..#)))))))))))..))))).	3UTR
bta-miR-10166-5p	XM_010820555	CHST3	4654	4673	1	-19.8	1	0.000408693	0.515	0	0	-7.93605	16	19	11	GTGCAGCTGATCACAGACTGTG#GGAGTCATGACAGCTGCCG#(.(((((((.(((..((((.(.#).)))).))))))))))).	3UTR
bta-miR-10166-5p	XM_015460915	TAF5L	2763	2779	1	-19.8	0	0.172756	0.65	0	0	-17.8655	13	16	11	GTGCAGCTGATCACAGACTGTG#ACAGTCTGTGAAAAGG#......((..(((((((((((.#)))))))))))..)).	3UTR
bta-miR-10166-5p	XM_024986935	TAF5L	2664	2680	1	-19.8	0	0.172756	0.65	0	0	-17.8655	13	16	11	GTGCAGCTGATCACAGACTGTG#ACAGTCTGTGAAAAGG#......((..(((((((((((.#)))))))))))..)).	3UTR
bta-miR-10166-5p	XM_024997511	AQP9	1800	1820	1	-19.8	0	0.0173947	0.515	0	0	-13.7164	15	20	11	GTGCAGCTGATCACAGACTGTG#GCAGTCTGGATGAGAGGGGA#.(.(..((.(((.((((((((.#))))))))))).))..).).	3UTR
bta-miR-10166-5p	NM_001193254	KCNJ13	1400	1429	1	-19.8	0	0.00538257	0.706	0	0	-6.50069	14	17	10	GTGCAGCTGATCACAGACTGTG#TACAAAGTTTCTCTCTGTGGTTATCTGCT#..((((.((((((((((.....#.)))))))))).)))).	3UTR
bta-miR-10166-5p	NM_174588	PTGER2	1953	1981	1	-19.8	1	0.0116754	0.588	0	0	-4.84971	20	28	10	GTGCAGCTGATCACAGACTGTG#CACAGTTTGTAGGATGATGGTGTTGTAG#.(((((((.(((((((((((((#)))))))))).....))).).)))))).	3UTR
bta-miR-10166-5p	XM_024992767	ADA2	2193	2211	1	-19.8	1	0.00167163	0.368	0	0	-13.2236	10	12	10	GTGCAGCTGATCACAGACTGTG#CAGACCTTCAGCTGCACA#((((((((((............#.)))))))))).	3UTR
bta-miR-10166-5p	NM_174695	DCPS	2616	2653	1	-19.8	1	0.000107217	0.382	0	0	-6.6181	14	19	9	GTGCAGCTGATCACAGACTGTG#ACGGCATGGACATCTGTCCCTGTGCGTTTAGCTGCGT#.(((((((((.(((((......#.)))))...))))))))).	3UTR
bta-miR-10166-5p	XM_005215729	GPR83	3701	3718	1	-19.8	1	4.74592e-06	0.5	0	0	-8.89481	15	17	9	GTGCAGCTGATCACAGACTGTG#GCAGTCAGGTAGCTGCT#..((((((.(((...((((((.#)))))).))))))))).	3UTR
bta-miR-10166-5p	NM_001075987	TMOD3	1425	1442	1	-19.8	0	0.00475792	0.779	0	0	-6.40725	14	17	8	GTGCAGCTGATCACAGACTGTG#TCTGTGATGAGTTGGGT#.(.(((((.((((((((.....#)))))))).))))).).	3UTR
bta-miR-10166-5p	XM_002693816	MS4A2	1179	1222	1	-19.8	1	6.89143e-05	0.574	0	0	-6.09222	18	43	8	GTGCAGCTGATCACAGACTGTG#ACAGTTTGATAATATTTGCCCTTAGCCTTTTTGAAAGCTGCAG#.(((((((..(((((((((((.#)))))))).......................))).))))))).	3UTR
bta-miR-10166-5p	XM_005222843	CCDC36	2505	2524	1	-19.8	1	8.22986e-05	0.441	0	0	-13.6972	14	19	8	GTGCAGCTGATCACAGACTGTG#GCATGCTGGGAGCTGCACT#((((((((.....(((..(((.#)))..)))..)))))))).	3UTR
bta-miR-10166-5p	XM_024977574	TBC1D9	4409	4434	1	-19.8	0	0.000901523	0.632	0	0	-5.49511	19	25	8	GTGCAGCTGATCACAGACTGTG#CACCTCTGTTTGATCAGTTTGGGCA#((.((((((((((((((..(((#))).)))))..)))))))).).)).	3UTR
bta-miR-10166-5p	XM_024982903	ERC2	4832	4856	1	-19.8	1	4.64542e-05	0.588	0	0	-7.81874	14	19	8	GTGCAGCTGATCACAGACTGTG#ACGAAACTGTGTCTGGGTTGCGCT#((((((((.(.(((((......#.)))))..).)))))))).	3UTR
bta-miR-10166-5p	XM_024982904	ERC2	4802	4826	1	-19.8	1	4.64542e-05	0.588	0	0	-7.81874	14	19	8	GTGCAGCTGATCACAGACTGTG#ACGAAACTGTGTCTGGGTTGCGCT#((((((((.(.(((((......#.)))))..).)))))))).	3UTR
bta-miR-10166-5p	XM_024982907	ERC2	4859	4883	1	-19.8	1	4.64542e-05	0.588	0	0	-7.81874	14	19	8	GTGCAGCTGATCACAGACTGTG#ACGAAACTGTGTCTGGGTTGCGCT#((((((((.(.(((((......#.)))))..).)))))))).	3UTR
bta-miR-10166-5p	XM_024992931	FIP1L1	2429	2451	1	-19.8	1	0.00193629	0.588	0	0	-14.554	14	22	8	GTGCAGCTGATCACAGACTGTG#CAGTCTCTTATGAGGTTGCACT#((((((((......((((((..#)))))).......)))))))).	3UTR
bta-miR-10166-5p	NM_001193000	ARHGEF6	2853	2880	1	-19.8	1	0.0019558	0.456	0	0	-5.9255	12	15	6	GTGCAGCTGATCACAGACTGTG#ATATGTTTGCCCAGTGATCCAGCTGCC#..((((((((((((........#.)))))).)))))).	3UTR
bta-miR-10166-5p	NM_001076827	TM7SF3	2692	2710	1	-19.7	0	0.0127134	0.721	0	0	-8.61389	17	18	17	GTGCAGCTGATCACAGACTGTG#CATAGTTTTGACAGCTGA#...((((((.(((.((((((((#))))))))))))))))).	3UTR
bta-miR-10166-5p	NM_001205645	PIP5K1C	2514	2529	1	-19.7	1	7.51162e-05	0.324	0	0	-7.5256	14	15	14	GTGCAGCTGATCACAGACTGTG#TCTGGAGGCTGCACA#((((((((..((.((((.....#)))))))))))))).	3UTR
bta-miR-10166-5p	XM_002691150	CNOT11	1741	1756	1	-19.7	1	0.00129923	0.515	0	0	-10.1092	14	15	14	GTGCAGCTGATCACAGACTGTG#CTGTTCAGCTGTGCT#((((((((((..((((......#)))))))))))))).	3UTR
bta-miR-10166-5p	XM_024980823	HOXB5	3549	3564	1	-19.7	0	5.5123e-05	0.5	0	0	-16.8557	14	15	14	GTGCAGCTGATCACAGACTGTG#ATAGTCTGGGTCAGA#......((((((.((((((((.#)))))))))))))).	3UTR
bta-miR-10166-5p	NM_001075512	TMEM199	662	679	1	-19.7	1	0.000178397	0.485	0	0	-14.1542	15	17	13	GTGCAGCTGATCACAGACTGTG#CAGGGTCTCAGCTGCCA#(.((((((((.....((((.((#)).))))))))))))).	3UTR
bta-miR-10166-5p	XM_005224066	CHST9	2008	2026	1	-19.7	0	0.0223052	0.618	0	0	-11.2017	15	18	13	GTGCAGCTGATCACAGACTGTG#GCAGTCTGTGGCATATGA#...((..((.(((((((((((.#)))))))))))))..)).	3UTR
bta-miR-10166-5p	NM_174653	SLC18A2	2299	2317	1	-19.7	1	0.00565749	0.632	0	0	-6.81899	14	18	12	GTGCAGCTGATCACAGACTGTG#TCGGGGGTCAGTTGTACT#((((((((((((...((.....#))...)))))))))))).	3UTR
bta-miR-10166-5p	XM_024983944	DEFB113	895	938	1	-19.7	1	0.00483979	0.603	0	0	-12.9906	17	24	12	GTGCAGCTGATCACAGACTGTG#CATGGTTTATGCTACCTTTCCACAGTTTCAGCAAAAATGCACT#((((((((((.....(((((((#.)))))))))))).....))))).	3UTR
bta-miR-10166-5p	NM_001034240	OAT	2137	2156	1	-19.7	0	0.000244843	0.588	0	0	-6.85919	16	19	10	GTGCAGCTGATCACAGACTGTG#CAGTGTGCGGTTACTGCAG#.(((((.(((((.((.((((..#)))).)).)))))))))).	3UTR
bta-miR-10166-5p	NM_001101257	FAM89A	1259	1277	1	-19.7	1	0.00765028	0.662	0	0	-5.08246	15	18	10	GTGCAGCTGATCACAGACTGTG#TCTGGGTATCAGCTGTAG#.(((((((((((.((((.....#)))).).)))))))))).	3UTR
bta-miR-10166-5p	NM_001167896	DCAF12	2920	2947	1	-19.7	1	0.0309111	0.588	0	0	-5.3343	18	27	10	GTGCAGCTGATCACAGACTGTG#GCAGCAATGTGATCAGTGATTTGTTCC#(.(((((((((((((..((((.#))))...))))))))))....))).).	3UTR
bta-miR-10166-5p	NM_001098962	CCDC43	1089	1131	1	-19.7	1	0.00394402	0.544	0	0	-5.19005	15	19	9	GTGCAGCTGATCACAGACTGTG#CACTCCTTCCCTGAGATGAATTATGTGTGTGTGTTAGTTGCT#..(((((((((((((.((....#.)).)))).))))))))).	3UTR
bta-miR-10166-5p	NM_001101161	CNOT6	3313	3341	1	-19.7	1	7.41771e-05	0.515	0	0	-9.9649	16	20	9	GTGCAGCTGATCACAGACTGTG#GGTCTAACTGCTTTTGTTTCAGCTGCAG#.(((((((((..(((((..((.#.)).))))).))))))))).	3UTR
bta-miR-10166-5p	NM_174273	CHRNG	1626	1644	1	-19.7	1	0.00389932	0.544	0	0	-10.4498	15	18	9	GTGCAGCTGATCACAGACTGTG#GGAGTCTTATCAGCTGTT#..(((((((((...(((((.(.#).))))).))))))))).	3UTR
bta-miR-10166-5p	XM_024976495	CNIH3	2277	2298	1	-19.7	0	0.00513352	0.588	0	0	-8.87056	17	21	9	GTGCAGCTGATCACAGACTGTG#AGTCTGTGACTCAGGTTTATG#(((.(.(((((((((((((...#))))))))).)))).).))).	3UTR
bta-miR-10166-5p	NM_001101174	SESN1	1793	1816	1	-19.7	1	4.25297e-05	0.544	0	0	-7.2559	16	23	8	GTGCAGCTGATCACAGACTGTG#TAGAGCTGTGAAGAAGGGCTGCT#..((((((..((((((.((.((#)).)))))))).....)))))).	3UTR
bta-miR-10166-5p	NM_001105634	CCDC117	1186	1211	1	-19.7	1	0.00100115	0.603	0	0	-9.79669	17	25	8	GTGCAGCTGATCACAGACTGTG#CAGAGTTGAGTGTAGAAGCTGTATG#((((((((...(((.((((.((#)).))))..)))....)))))))).	3UTR
bta-miR-10166-5p	NM_001278653	CCDC117	979	1004	1	-19.7	1	0.00100115	0.603	0	0	-9.79669	17	25	8	GTGCAGCTGATCACAGACTGTG#CAGAGTTGAGTGTAGAAGCTGTATG#((((((((...(((.((((.((#)).))))..)))....)))))))).	3UTR
bta-miR-10166-5p	XM_002687781	FAM234B	3129	3145	1	-19.7	1	4.34033e-05	0.618	0	0	-8.83816	14	16	8	GTGCAGCTGATCACAGACTGTG#AGCTGTGTGAGCTGCT#..((((((.(.(((((.((...#)))))))).)))))).	3UTR
bta-miR-10166-5p	XM_005210809	SESN1	2892	2915	1	-19.7	1	4.25297e-05	0.544	0	0	-7.2559	16	23	8	GTGCAGCTGATCACAGACTGTG#TAGAGCTGTGAAGAAGGGCTGCT#..((((((..((((((.((.((#)).)))))))).....)))))).	3UTR
bta-miR-10166-5p	XM_024986970	ROM1	1771	1790	1	-19.7	0	0.000419387	0.5	0	0	-10.8431	16	19	8	GTGCAGCTGATCACAGACTGTG#ATAGTCAGTGAGCTGGACT#((.((((...((((.((((((.#)))))).)))))))).)).	3UTR
bta-miR-10166-5p	NM_001080222	CEND1	1115	1145	1	-19.7	1	1.31944e-05	0.353	0	0	-7.30252	13	16	7	GTGCAGCTGATCACAGACTGTG#CAGGATGGGGGTTCCTCTGGGTGGGCTGCC#..((((((.(((.((((.....#.))))))).)))))).	3UTR
bta-miR-10166-5p	NM_001046285	C8A	1955	1973	1	-19.7	1	0.0099843	0.529	0	0	-6.46921	15	18	6	GTGCAGCTGATCACAGACTGTG#TCTGGACCAGACTGCACC#(((((((((.((.((((.....#)))))).))).)))))).	3UTR
bta-miR-10166-5p	XM_005210600	LOC616903	2279	2299	1	-19.7	0	0.000197559	0.426	0	0	-8.77217	16	20	6	GTGCAGCTGATCACAGACTGTG#CACAGTGAGGGTGCGGCTGG#...(((((((((.(..((((((#))))))..)))).)))))).	3UTR
bta-miR-10166-5p	XM_005204371	PTGFR	3481	3500	1	-19.6	0	0.000329771	0.75	0	0	-7.27064	17	19	14	GTGCAGCTGATCACAGACTGTG#GCAATTTGTGATTGCTGTT#..(((((.(((((((((.(((.#))).)))))))))))))).	3UTR
bta-miR-10166-5p	NM_001164032	ERLIN1	2586	2605	1	-19.6	1	0.000147712	0.529	0	0	-9.06125	17	19	13	GTGCAGCTGATCACAGACTGTG#ACAGCCTGTGGGTTGTGCC#((((((((...(((((.((((.#)))).))))))))))))).	3UTR
bta-miR-10166-5p	NM_001192437	HLF	1417	1433	1	-19.6	0	3.37795e-05	0.456	0	0	-8.14541	14	16	13	GTGCAGCTGATCACAGACTGTG#TGTGTGGTCAGCGCGG#.(((.((((((((((.(.....#).))))))))))))).	3UTR
bta-miR-10166-5p	XM_005225631	ERLIN1	2677	2696	1	-19.6	1	7.00342e-05	0.515	0	0	-9.06125	17	19	13	GTGCAGCTGATCACAGACTGTG#ACAGCCTGTGGGTTGTGCC#((((((((...(((((.((((.#)))).))))))))))))).	3UTR
bta-miR-10166-5p	XM_024975918	PTPRJ	4333	4351	1	-19.6	1	0.00238599	0.588	0	0	-6.46952	15	18	13	GTGCAGCTGATCACAGACTGTG#AGAGTGTGAAGCTGCATG#((((((((..(((((..((...#))..))))))))))))).	3UTR
bta-miR-10166-5p	NM_001192183	BAZ1B	5015	5033	1	-19.6	0	1.41009e-05	0.529	0	0	-9.06122	16	18	12	GTGCAGCTGATCACAGACTGTG#ACAGTTGTGGTCTGTTGA#...((((.(((((((.(((((.#)))))))))))).)))).	3UTR
bta-miR-10166-5p	NM_001359988	RUNX1T1	6841	6856	1	-19.6	0	2.58285e-05	0.397	0	0	-8.17564	13	15	12	GTGCAGCTGATCACAGACTGTG#CTGTGTCAGCTGGGT#.(.(((((((.(((((......#)))))))))))).).	3UTR
bta-miR-10166-5p	XM_005207815	GPRIN3	7196	7215	1	-19.6	1	6.46767e-06	0.441	0	0	-6.47918	16	19	12	GTGCAGCTGATCACAGACTGTG#CAAAGGTGGGTCAGCTGCT#..((((((((((.((..((.((#)).)).)))))))))))).	3UTR
bta-miR-10166-5p	NM_001076001	NSUN3	2276	2307	1	-19.6	1	0.000861709	0.706	0	0	-4.957	20	31	11	GTGCAGCTGATCACAGACTGTG#TACAGTCTGTGCATTTACACTAGAGACTGTT#..((((((((((((((((((((#))))))))))).)))........)).)))).	3UTR
bta-miR-10166-5p	XM_002695630	UNC45B	3140	3181	1	-19.6	1	0.0207246	0.544	0	0	-3.93757	17	41	11	GTGCAGCTGATCACAGACTGTG#TCTGTGATTAGGAAGACAGGTTGGATAATTCTTTCTGTACC#(((((((((((((((((.....#))))))))))).......................)))))).	3UTR
bta-miR-10166-5p	XM_024980757	CNTROB	3470	3486	1	-19.6	0	0.00103493	0.559	0	0	-16.8091	14	16	11	GTGCAGCTGATCACAGACTGTG#ACAGTCTGTGGCTAGA#......(((.(((((((((((.#))))))))))).))).	3UTR
bta-miR-10166-5p	XM_024980759	CNTROB	2791	2807	1	-19.6	0	0.00103493	0.559	0	0	-16.8091	14	16	11	GTGCAGCTGATCACAGACTGTG#ACAGTCTGTGGCTAGA#......(((.(((((((((((.#))))))))))).))).	3UTR
bta-miR-10166-5p	NM_001083402	RBBP5	2145	2170	1	-19.6	0	0.0025879	0.603	0	0	-14.722	16	25	10	GTGCAGCTGATCACAGACTGTG#CATAGTCTGTTACAAAGGATGGGCA#.....(((.(((((((((((((#)))))))))).......))).))).	3UTR
bta-miR-10166-5p	XM_005214262	ABI1	2061	2085	1	-19.6	1	0.00363423	0.779	0	0	-12.408	18	24	10	GTGCAGCTGATCACAGACTGTG#TATAGTTTGTTTAAAGCATGCATA#((((((((....((((((((((#))))))))))....))).))))).	3UTR
bta-miR-10166-5p	XM_005214267	ABI1	1960	1984	1	-19.6	1	0.00363423	0.779	0	0	-12.408	18	24	10	GTGCAGCTGATCACAGACTGTG#TATAGTTTGTTTAAAGCATGCATA#((((((((....((((((((((#))))))))))....))).))))).	3UTR
bta-miR-10166-5p	XM_005214269	ABI1	1927	1951	1	-19.6	1	0.00363423	0.779	0	0	-12.408	18	24	10	GTGCAGCTGATCACAGACTGTG#TATAGTTTGTTTAAAGCATGCATA#((((((((....((((((((((#))))))))))....))).))))).	3UTR
bta-miR-10166-5p	XM_005218762	FOXL1	2448	2459	1	-19.6	1	0.00100512	0.441	0	0	-13.2236	10	11	10	GTGCAGCTGATCACAGACTGTG#TCAGCTGCACG#((((((((((............#)))))))))).	3UTR
bta-miR-10166-5p	XM_005207799	CCDC149	4728	4748	0.974359	-19.6	0	2.37593e-06	0.529	0	0	-8.90638	17	20	9	GTGCAGCTGATCACAGACTGTG#CACAGTTGGCCAGGTGCATG#(((((.(((.(((...((((((#))))))))).))).))))).	3UTR
bta-miR-10166-5p	NM_001113314	GNG7	1323	1341	1	-19.6	1	9.78018e-05	0.426	0	0	-10.7429	14	18	9	GTGCAGCTGATCACAGACTGTG#GTCTGGAAGTCGCTGCAG#.((((((.(((..(((((....#)))))...))))))))).	3UTR
bta-miR-10166-5p	NM_174794	YWHAB	1660	1688	1	-19.6	1	0.000748838	0.574	0	0	-3.93757	21	28	9	GTGCAGCTGATCACAGACTGTG#GCATGTTTAGTGATTGGCAACTTGTGCT#(((((((((((((((((((((.#))).)))).)))))))))....))))).	3UTR
bta-miR-10166-5p	XM_005221618	RANBP3L	2612	2631	1	-19.6	1	0.00028238	0.735	0	0	-10.0297	15	19	8	GTGCAGCTGATCACAGACTGTG#TAGTAGGTGTGGCTGTACA#((((((((...(((..((((..#))))..))).)))))))).	3UTR
bta-miR-10166-5p	XM_005227552	ARHGEF6	3450	3468	1	-19.6	0	0.00103914	0.471	0	0	-12.7649	15	18	8	GTGCAGCTGATCACAGACTGTG#CAGTTTGTACAGCTGGAA#.(.((((((...((((((((..#)))))))).)))))).).	3UTR
bta-miR-10166-5p	XM_015459106	RANBP3L	2553	2572	1	-19.6	1	0.00028238	0.735	0	0	-10.0297	15	19	8	GTGCAGCTGATCACAGACTGTG#TAGTAGGTGTGGCTGTACA#((((((((...(((..((((..#))))..))).)))))))).	3UTR
bta-miR-10166-5p	XM_015461446	ARHGEF6	3571	3589	1	-19.6	0	0.00103914	0.471	0	0	-12.7649	15	18	8	GTGCAGCTGATCACAGACTGTG#CAGTTTGTACAGCTGGAA#.(.((((((...((((((((..#)))))))).)))))).).	3UTR
bta-miR-10166-5p	NM_001103300	MAFF	1463	1483	0.961538	-19.6	0	0.000377433	0.5	0	0	-8.4155	15	20	7	GTGCAGCTGATCACAGACTGTG#GCTCTCTGTGAATCAGGTGA#...((.(((((((((((..((.#))..))))))).)))).)).	3UTR
bta-miR-10166-5p	NM_001013004	FDFT1	1848	1867	1	-19.6	1	0.000117926	0.529	0	0	-16.0108	14	19	7	GTGCAGCTGATCACAGACTGTG#GCAGACTGCCTGCTGCACA#(((((((......(((.((((.#)))).)))...))))))).	3UTR
bta-miR-10166-5p	NM_001102016	TCAIM	1384	1408	1	-19.6	0	0.00277455	0.515	0	0	-12.6462	17	24	7	GTGCAGCTGATCACAGACTGTG#CAGTCCTTTGTGATCCAGCGAACC#((...(((((((((((((((..#)))))...))))))).)))..)).	3UTR
bta-miR-10166-5p	NM_001078088	CYSRT1	542	580	1	-19.5	1	3.69194e-05	0.309	0	0	-6.32496	13	15	13	GTGCAGCTGATCACAGACTGTG#CACGGGCACTGGCCACTCCCCTCCCTGGACAGCTGCAG#.((((((((.((.(((......#.))))))))))))).	3UTR
bta-miR-10166-5p	NM_001192450	MRGPRX2	1643	1660	1	-19.5	0	0.000105181	0.647	0	0	-6.3381	15	17	12	GTGCAGCTGATCACAGACTGTG#TCTTTGGTCACTGCACT#((((((.((((((.(((.....#))).)))))))))))).	3UTR
bta-miR-10166-5p	XM_005226769	E2F8	3099	3136	1	-19.5	1	0.00130286	0.529	0	0	-11.6313	16	27	10	GTGCAGCTGATCACAGACTGTG#ACTTCTGGGGGCAGGGGTTGGTTTTTTCAGCTGTGCC#((((((((((...((..((.((#.)).))..))......)))))))))).	3UTR
bta-miR-10166-5p	NM_001205677	CYP7A1	1746	1764	1	-19.5	0	0.000102226	0.706	0	0	-11.5821	15	18	9	GTGCAGCTGATCACAGACTGTG#AGTCTGTGAGTGTTCACA#(((.(((...(((((((((...#)))))))))..)))))).	3UTR
bta-miR-10166-5p	XM_002690458	JMY	6498	6526	1	-19.5	0	0.020299	0.618	0	0	-9.81332	18	28	9	GTGCAGCTGATCACAGACTGTG#CACAGCTGTAACTGTTGATCAGGAGTAA#.(((..((((((((((.(((((#))))))))).......))))))..))).	3UTR
bta-miR-10166-5p	NM_001113255	ARPP19	590	626	1	-19.5	1	0.0002601	0.691	0	0	-4.79441	20	31	8	GTGCAGCTGATCACAGACTGTG#CATGTGTAGAGTTTTTGATTAGTTTAACAGTGCACT#(((((((((((((.(((((.((#.)).))))).)))))))).......))))).	3UTR
bta-miR-10166-5p	NM_001206420	FASTKD5	2715	2736	1	-19.5	1	0.00562755	0.647	0	0	-5.03583	17	21	8	GTGCAGCTGATCACAGACTGTG#GGTATTGTGAAACAGTTGCAA#.((((((((.(((((((((...#))).))))))..)))))))).	3UTR
bta-miR-10166-5p	NM_001034057	CISD1	440	458	1	-19.4	1	0.00187355	0.632	0	0	-8.02019	17	18	17	GTGCAGCTGATCACAGACTGTG#ACAGTTTTGATGCTGCAA#.((((((..((((.(((((((.#))))))))))))))))).	3UTR
bta-miR-10166-5p	XM_005228277	ZXDB	3016	3031	1	-19.4	0	0.00430522	0.662	0	0	-10.8357	14	15	14	GTGCAGCTGATCACAGACTGTG#AGTCTGGGTTAGCTC#....((((((((.((((((...#)))))))))))))).	3UTR
bta-miR-10166-5p	NM_001098024	AKAP10	1905	1922	1	-19.4	0	0.00310995	0.515	0	0	-10.0445	15	17	13	GTGCAGCTGATCACAGACTGTG#CAGTGTGATCAGCCGTT#..((.(((((((((..((((..#))))))))))))).)).	3UTR
bta-miR-10166-5p	NM_001192761	TMTC1	3039	3069	1	-19.4	1	0.010695	0.618	0	0	-14.4661	13	15	13	GTGCAGCTGATCACAGACTGTG#CTGAGATGGAAGGAAAACAGCAGCTGCACA#(((((((((........((((.#.))))))))))))).	3UTR
bta-miR-10166-5p	NM_174055	FGF1	2851	2873	1	-19.4	0	0.00133563	0.603	0	0	-10.3702	17	22	13	GTGCAGCTGATCACAGACTGTG#AGTCTGTGGTTGCAAAGACGCA#((((.((.(((((((((((...#)))))))))))))...).))).	3UTR
bta-miR-10166-5p	XM_005207061	CLEC7A	1028	1045	1	-19.4	1	0.0149439	0.647	0	0	-6.24613	13	15	13	GTGCAGCTGATCACAGACTGTG#TACCTGGATTAGCTGTG#..((((((((((.(((......#.))))))))))))).	3UTR
bta-miR-10166-5p	XM_024993835	FGF1	2622	2644	1	-19.4	0	0.00133563	0.603	0	0	-10.3702	17	22	13	GTGCAGCTGATCACAGACTGTG#AGTCTGTGGTTGCAAAGACGCA#((((.((.(((((((((((...#)))))))))))))...).))).	3UTR
bta-miR-10166-5p	NM_001046581	CHURC1	673	691	1	-19.4	0	0.00372931	0.529	0	0	-9.27414	16	18	12	GTGCAGCTGATCACAGACTGTG#CAGTGTGTATCAGTGCAG#.((((.(((((.(((.((((..#)))).)))))))))))).	3UTR
bta-miR-10166-5p	XM_024997831	CHURC1	954	972	1	-19.4	0	0.00372931	0.529	0	0	-9.27414	16	18	12	GTGCAGCTGATCACAGACTGTG#CAGTGTGTATCAGTGCAG#.((((.(((((.(((.((((..#)))).)))))))))))).	3UTR
bta-miR-10166-5p	NM_001034461	TMEM106C	1264	1283	1	-19.4	1	0.000756513	0.485	0	0	-8.59606	16	19	11	GTGCAGCTGATCACAGACTGTG#GCTGTCAGTGTAGCTGCAG#.((((((((..(((.(((.((.#)).))).))))))))))).	3UTR
bta-miR-10166-5p	NM_001078122	DECR2	1494	1539	1	-19.4	1	4.98827e-06	0.324	0	0	-9.15004	14	17	11	GTGCAGCTGATCACAGACTGTG#CAGGCCTGTGTCCTGCGTGCTCTCCCCCGGGTGTGTGGGCTGCAG#.(((((((...((((.(((...#.))).))))))))))).	3UTR
bta-miR-10166-5p	XM_005206379	TMEM106C	1222	1241	1	-19.4	1	0.000756513	0.485	0	0	-8.59606	16	19	11	GTGCAGCTGATCACAGACTGTG#GCTGTCAGTGTAGCTGCAG#.((((((((..(((.(((.((.#)).))).))))))))))).	3UTR
bta-miR-10166-5p	XM_005224572	DECR2	1538	1583	1	-19.4	1	4.98827e-06	0.324	0	0	-9.15004	14	17	11	GTGCAGCTGATCACAGACTGTG#CAGGCCTGTGTCCTGCGTGCTCTCCCCCGGGTGTGTGGGCTGCAG#.(((((((...((((.(((...#.))).))))))))))).	3UTR
bta-miR-10166-5p	NM_001024552	TRMT12	1696	1718	1	-19.4	0	0.000237574	0.559	0	0	-7.48298	17	22	10	GTGCAGCTGATCACAGACTGTG#GCAGTTTTCAAGATCACTGCAG#.(((((.(((((..(((((((.#)))))))....)))))))))).	3UTR
bta-miR-10166-5p	NM_001101088	MRPL51	1981	1996	1	-19.4	0	0.0005839	0.529	0	0	-9.02511	13	15	9	GTGCAGCTGATCACAGACTGTG#GTGGTCGGTGGTACA#((((.(((((((((........#))))))))).)))).	3UTR
bta-miR-10166-5p	XM_010818445	LOC783002	2093	2117	1	-19.4	1	0.0316686	0.676	0	0	-5.18008	15	19	9	GTGCAGCTGATCACAGACTGTG#ACTGAACTGATGAATAGTTGCACT#(((((((((.((((((......#.))).))).))))))))).	3UTR
bta-miR-10166-5p	XM_015461528	ZNF275	4808	4830	1	-19.4	1	0.00226467	0.588	0	0	-5.19005	16	22	9	GTGCAGCTGATCACAGACTGTG#GCAAAATGTGATCAGACTTGCT#..(((((((((((((...(((.#)))...))))))))).)).)).	3UTR
bta-miR-10166-5p	NM_001191201	CLASP2	5509	5536	0.961538	-19.4	1	0.0159098	0.559	0	0	-4.79441	16	27	8	GTGCAGCTGATCACAGACTGTG#TCTCTGATCCCTTAAGAAAGCTGCACC#(((((((((((((.(((.....#))).))))).........)))))))).	3UTR
bta-miR-10166-5p	XM_005206126	PLEKHG7	3820	3845	1	-19.4	1	0.048827	0.735	0	0	-5.03583	18	25	8	GTGCAGCTGATCACAGACTGTG#TAGTTAAGATGTGAAACAGCTGTAG#.((((((((.((((((((((..#)))))....)))))..)))))))).	3UTR
bta-miR-10166-5p	XM_024984294	MAPK4	4797	4841	1	-19.4	1	0.000139573	0.515	0	0	-4.957	18	44	8	GTGCAGCTGATCACAGACTGTG#CGGTCTGTAAACAGAGGATCCCCCAGTGTTGATCGTAGGCTGTG#..((((((((((((((((((..#))))))))......................))))...)))))).	3UTR
bta-miR-10166-5p	XM_024992404	PLEKHG7	3656	3681	1	-19.4	1	0.048827	0.735	0	0	-5.03583	18	25	8	GTGCAGCTGATCACAGACTGTG#TAGTTAAGATGTGAAACAGCTGTAG#.((((((((.((((((((((..#)))))....)))))..)))))))).	3UTR
bta-miR-10166-5p	NM_001045974	AMFR	2487	2521	1	-19.4	1	0.000160534	0.471	0	0	-9.02428	13	18	7	GTGCAGCTGATCACAGACTGTG#CACACCGCTGGGGAATTTCTGCTGTCCAGCTGCT#..(((((((..((((((.....#.)))).))..))))))).	3UTR
bta-miR-10166-5p	XM_010803331	FNBP1L	3672	3695	1	-19.4	1	0.0188661	0.574	0	0	-5.19005	16	23	7	GTGCAGCTGATCACAGACTGTG#AGAGGAAATGTGATCTGGCTGTG#..(((((((((((((..((.(.#).))....))))))).)))))).	3UTR
bta-miR-10166-5p	NM_001038064	GTF2F2	1571	1592	1	-19.4	1	0.00253509	0.515	0	0	-7.48895	15	21	6	GTGCAGCTGATCACAGACTGTG#TAGTGTGTGACAAAGGCTGTT#..((((((..(((((.((((..#)))).)))))....)))))).	3UTR
bta-miR-10166-5p	NM_001128500	SH3KBP1	2753	2774	1	-19.4	1	0.0246602	0.544	0	0	-7.48895	14	21	6	GTGCAGCTGATCACAGACTGTG#CGCTTTATGTGAAAAGCTGCC#..((((((..(((((....(((#)))....)))))..)))))).	3UTR
bta-miR-10166-5p	XM_024987861	SH3KBP1	2442	2463	1	-19.4	1	0.0246602	0.544	0	0	-7.48895	14	21	6	GTGCAGCTGATCACAGACTGTG#CGCTTTATGTGAAAAGCTGCC#..((((((..(((((....(((#)))....)))))..)))))).	3UTR
bta-miR-10166-5p	XM_024987862	SH3KBP1	2420	2441	1	-19.4	1	0.0246602	0.544	0	0	-7.48895	14	21	6	GTGCAGCTGATCACAGACTGTG#CGCTTTATGTGAAAAGCTGCC#..((((((..(((((....(((#)))....)))))..)))))).	3UTR
bta-miR-10166-5p	XM_024987865	SH3KBP1	2545	2566	1	-19.4	1	0.0246602	0.544	0	0	-7.48895	14	21	6	GTGCAGCTGATCACAGACTGTG#CGCTTTATGTGAAAAGCTGCC#..((((((..(((((....(((#)))....)))))..)))))).	3UTR
bta-miR-10166-5p	NM_001205434	PURA	2414	2432	1	-19.3	0	0.00207758	0.544	0	0	-5.48126	16	18	12	GTGCAGCTGATCACAGACTGTG#TTTGTGGTCACTAGCACT#((((((.((((((((((.....#)))))))))))).)))).	3UTR
bta-miR-10166-5p	NM_001015662	PTPRR	1676	1693	1	-19.3	0	7.30282e-06	0.515	0	0	-7.48304	14	17	11	GTGCAGCTGATCACAGACTGTG#TAGGGGTGATTAGCTGA#...(((((((((((...(((..#)))..))))))))))).	3UTR
bta-miR-10166-5p	NM_001103323	LIPA	2300	2335	1	-19.3	1	0.00605774	0.559	0	0	-6.34376	20	35	11	GTGCAGCTGATCACAGACTGTG#TACAGTGCTGGCAGATGAACAGTGACAGTTGCTCT#(.(((((((.((((((((((((#)))))).))............))))))))))).).	3UTR
bta-miR-10166-5p	NM_001113261	PTPRR	2166	2183	1	-19.3	0	7.30282e-06	0.515	0	0	-7.48304	14	17	11	GTGCAGCTGATCACAGACTGTG#TAGGGGTGATTAGCTGA#...(((((((((((...(((..#)))..))))))))))).	3UTR
bta-miR-10166-5p	XM_010808007	INVS	3095	3109	1	-19.3	1	0.000848108	0.544	0	0	-13.2236	10	12	10	GTGCAGCTGATCACAGACTGTG#TCTTCAGCTGCACT#((((((((((............#.)))))))))).	3UTR
bta-miR-10166-5p	XM_010810799	USP12	3617	3638	1	-19.3	1	0.00011322	0.456	0	0	-12.1337	16	21	10	GTGCAGCTGATCACAGACTGTG#GCGGCGGGTTTCAGTTGTACA#((((((((((...(.(.((((.#))))).)...)))))))))).	3UTR
bta-miR-10166-5p	NM_001075218	S100A16	665	703	1	-19.3	1	0.00682977	0.412	0	0	-5.18008	16	20	9	GTGCAGCTGATCACAGACTGTG#CAGAGGACCCTGGGGCCCCTCTGTGACAATGCTGTATG#(((((((((.(((((((.....#.)))))))))..))))))).	3UTR
bta-miR-10166-5p	NM_001109793	ANKH	3328	3353	1	-19.3	0	0.00173757	0.603	0	0	-6.74759	16	25	9	GTGCAGCTGATCACAGACTGTG#ACAGGGGTGTAAATGGGTCAGCTGA#...((((((((((((..((((.#))))...))).....))))))))).	3UTR
bta-miR-10166-5p	NM_001314005	ENSA	1633	1652	1	-19.3	1	0.00116503	0.559	0	0	-11.5059	15	19	9	GTGCAGCTGATCACAGACTGTG#CAGATGTTCTCAGCTGCCA#(.((((((((..(((..(((..#))).)))..))))))))).	3UTR
bta-miR-10166-5p	XM_003586125	KLRF2	1350	1368	1	-19.3	1	0.00868991	0.691	0	0	-3.93757	16	18	9	GTGCAGCTGATCACAGACTGTG#TTGTGGTTATGTTGTACG#((((((((((((((((......#))))))))).))))))).	3UTR
bta-miR-10166-5p	XM_005203656	S100A16	711	749	1	-19.3	1	0.00682977	0.412	0	0	-5.18008	16	20	9	GTGCAGCTGATCACAGACTGTG#CAGAGGACCCTGGGGCCCCTCTGTGACAATGCTGTATG#(((((((((.(((((((.....#.)))))))))..))))))).	3UTR
bta-miR-10166-5p	XM_005215769	JRKL	3724	3746	1	-19.3	1	0.00731898	0.647	0	0	-5.91553	16	22	9	GTGCAGCTGATCACAGACTGTG#GTCAGTGAAATACAGCTGTATC#(((((((((.((((.(((....#))).))))....))))))))).	3UTR
bta-miR-10166-5p	XM_024980838	EPOP	2662	2683	1	-19.3	0	1.21792e-05	0.426	0	0	-7.84063	16	21	9	GTGCAGCTGATCACAGACTGTG#AGTCTGGATGGGAACTGGGCT#((.(((((.(((.((((((...#))))))))).))..))).)).	3UTR
bta-miR-10166-5p	NM_174705	ARPP19	563	593	1	-19.3	1	0.0002601	0.691	0	0	-4.79441	20	30	8	GTGCAGCTGATCACAGACTGTG#TAGAGTTTTTGATTAGTTTAACAGTGCACT#(((((((((((((.(((((.((#)).))))).)))))))).......))))).	3UTR
bta-miR-10166-5p	XM_005212901	SPRED2	2681	2696	1	-19.3	1	0.00097538	0.647	0	0	-5.96246	13	15	8	GTGCAGCTGATCACAGACTGTG#GTGGTGGGTTGCATT#((((((((.(((((........#))))).)))))))).	3UTR
bta-miR-10166-5p	XM_005217234	KIAA0040	2345	2365	1	-19.3	0	0.00158651	0.471	0	0	-10.131	16	20	8	GTGCAGCTGATCACAGACTGTG#GGTCTGCAGTTAGTTGAGCA#((.((((((((..((((((...#))))))..)))))))).)).	3UTR
bta-miR-10166-5p	XM_010818947	ARHGAP28	6116	6136	1	-19.3	1	0.0235938	0.706	0	0	-12.4177	13	20	8	GTGCAGCTGATCACAGACTGTG#GTCTGGCACTTTCAGCTGTT#..((((((((...(((((....#)))))......)))))))).	3UTR
bta-miR-10166-5p	XM_024996079	CCDC171	5425	5446	1	-19.3	1	0.00177954	0.632	0	0	-9.6299	14	19	8	GTGCAGCTGATCACAGACTGTG#ACTTCTGATGTGAGCTGTACT#((((((((.((..((((.....#.))))..)).)))))))).	3UTR
bta-miR-10166-5p	XM_024996080	CCDC171	5729	5750	1	-19.3	1	0.00177954	0.632	0	0	-9.6299	14	19	8	GTGCAGCTGATCACAGACTGTG#ACTTCTGATGTGAGCTGTACT#((((((((.((..((((.....#.))))..)).)))))))).	3UTR
bta-miR-10166-5p	XM_024999445	SPRED2	3171	3186	1	-19.3	1	0.00097538	0.647	0	0	-5.96246	13	15	8	GTGCAGCTGATCACAGACTGTG#GTGGTGGGTTGCATT#((((((((.(((((........#))))).)))))))).	3UTR
bta-miR-10166-5p	XM_024999446	SPRED2	2996	3011	1	-19.3	1	0.00097538	0.647	0	0	-5.96246	13	15	8	GTGCAGCTGATCACAGACTGTG#GTGGTGGGTTGCATT#((((((((.(((((........#))))).)))))))).	3UTR
bta-miR-10166-5p	NM_001034633	SLC3A1	2170	2204	1	-19.3	1	0.00344436	0.603	0	0	-4.90607	14	34	7	GTGCAGCTGATCACAGACTGTG#GTGGTCACTAATTCTTTTTTTTTTTGGCTGCACC#((((((((((((((........#)))))))...................))))))).	3UTR
bta-miR-10166-5p	NM_001166652	KLHL33	3246	3276	1	-19.3	1	0.00707837	0.471	0	0	-5.19005	16	22	7	GTGCAGCTGATCACAGACTGTG#TACAGTTGTGGTGTGTGGTCCTAAGTTGTG#..(((((((((((((.(((...#.))).)))))))...)))))).	3UTR
bta-miR-10166-5p	NM_001035057	HCLS1	1665	1685	1	-19.3	1	3.08073e-05	0.515	0	0	-9.59324	15	20	6	GTGCAGCTGATCACAGACTGTG#ACAGGATGTCATGAGTTGCC#..((((((.((.(((..((((.#))))..))).)).)))))).	3UTR
bta-miR-10166-5p	NM_001103252	ZNF740	1650	1668	1	-19.2	1	0.00135742	0.485	0	0	-6.93496	15	18	11	GTGCAGCTGATCACAGACTGTG#AGTTCGGTGACAGCTGTT#..(((((((.((((.((((...#))))..))))))))))).	3UTR
bta-miR-10166-5p	NM_001082424	SLC38A2	2792	2813	1	-19.2	1	0.0134687	0.529	0	0	-12.2551	17	21	10	GTGCAGCTGATCACAGACTGTG#CAGGGTTTATTCAGTTGCATC#((((((((((....(((((.((#)).)))))..)))))))))).	3UTR
bta-miR-10166-5p	XM_002695642	APPBP2	3555	3575	1	-19.2	0	0.0108674	0.515	0	0	-8.63858	16	20	9	GTGCAGCTGATCACAGACTGTG#GGTCTGTGGGTGGGTGGATG#((.((.(((.(((((((((...#))))))))).))).)).)).	3UTR
bta-miR-10166-5p	NM_001105409	MNAT1	1151	1176	1	-19.2	1	0.00270562	0.603	0	0	-14.0888	14	25	8	GTGCAGCTGATCACAGACTGTG#ACAGTCCTACCACTAGCAGCTGCGT#.((((((((......((((((.#))))))..........)))))))).	3UTR
bta-miR-10166-5p	NM_001033616	GABARAPL1	1201	1216	1	-19.1	1	2.6064e-06	0.412	0	0	-4.84971	14	15	14	GTGCAGCTGATCACAGACTGTG#CTGTGGTGGCTGTAG#.(((((((.(((((((......#)))))))))))))).	3UTR
bta-miR-10166-5p	NM_001101219	FEM1C	2634	2652	1	-19.1	0	7.06791e-05	0.603	0	0	-8.65069	16	18	14	GTGCAGCTGATCACAGACTGTG#GCAGTTGGTCAGCTTCAA#.((.(((((((((...(((((.#)))))))))))))).)).	3UTR
bta-miR-10166-5p	NM_001075700	RAP2C	1250	1268	1	-19.1	0	0.0058086	0.647	0	0	-12.9166	15	18	12	GTGCAGCTGATCACAGACTGTG#GCAGTTTGTGATGTGTTT#....(((..((((((((((((.#))))))))))))..))).	3UTR
bta-miR-10166-5p	XM_005227512	RAP2C	1898	1916	1	-19.1	0	0.0058086	0.647	0	0	-12.9166	15	18	12	GTGCAGCTGATCACAGACTGTG#GCAGTTTGTGATGTGTTT#....(((..((((((((((((.#))))))))))))..))).	3UTR
bta-miR-10166-5p	XM_005227513	RAP2C	1842	1860	1	-19.1	0	0.0058086	0.647	0	0	-12.9166	15	18	12	GTGCAGCTGATCACAGACTGTG#GCAGTTTGTGATGTGTTT#....(((..((((((((((((.#))))))))))))..))).	3UTR
bta-miR-10166-5p	XM_010803253	LRIF1	3032	3053	1	-19.1	1	0.00314573	0.574	0	0	-5.69245	17	21	12	GTGCAGCTGATCACAGACTGTG#TAGATCCAGTGGTCAGTTGTC#..((((((((((((.(((((..#))).))..)))))))))))).	3UTR
bta-miR-10166-5p	XM_024990026	LRIF1	4540	4561	1	-19.1	1	0.00314573	0.574	0	0	-5.69245	17	21	12	GTGCAGCTGATCACAGACTGTG#TAGATCCAGTGGTCAGTTGTC#..((((((((((((.(((((..#))).))..)))))))))))).	3UTR
bta-miR-10166-5p	NM_001024663	ABCG8	2064	2075	1	-19.1	1	0.0160651	0.368	0	0	-13.2236	10	11	10	GTGCAGCTGATCACAGACTGTG#TCAGCTGCACT#((((((((((............#)))))))))).	3UTR
bta-miR-10166-5p	XM_002694095	ANKRD45	2819	2835	1	-19.1	1	4.19283e-06	0.471	0	0	-7.99135	14	16	10	GTGCAGCTGATCACAGACTGTG#GGTCAGTGAGGCTGCT#..((((((..((((.((((...#)))).)))))))))).	3UTR
bta-miR-10166-5p	XM_005212594	ABCG8	2289	2300	1	-19.1	1	0.0160651	0.368	0	0	-13.2236	10	11	10	GTGCAGCTGATCACAGACTGTG#TCAGCTGCACT#((((((((((............#)))))))))).	3UTR
bta-miR-10166-5p	NM_001015517	OTUB2	1193	1209	1	-19.1	1	0.001884	0.515	0	0	-11.1852	13	16	9	GTGCAGCTGATCACAGACTGTG#AGTCCAGTCAGCTGCT#..(((((((((....((((...#))))..))))))))).	3UTR
bta-miR-10166-5p	NM_001046037	KRT222	1673	1686	1	-19.1	1	0.00162029	0.574	0	0	-8.29455	11	13	9	GTGCAGCTGATCACAGACTGTG#GGCCAGCTGCACA#(((((((((.((..........#)).))))))))).	3UTR
bta-miR-10166-5p	NM_001046423	ALDH9A1	1581	1611	1	-19.1	1	0.000157855	0.368	0	0	-8.29455	11	15	9	GTGCAGCTGATCACAGACTGTG#CACCAGTGAATAACGAGAGCCAGCTGCACG#(((((((((.((..........#.))..))))))))).	3UTR
bta-miR-10166-5p	NM_001046590	CD83	1021	1051	1	-19.1	0	0.000163622	0.559	0	0	-6.75067	15	19	9	GTGCAGCTGATCACAGACTGTG#CAGTCCTAGAAAAGCTGTGGTGAGATGCAG#.((((.((.(((((((.((...#.))))))))).)).)))).	3UTR
bta-miR-10166-5p	NM_001206287	UNC119B	1075	1099	1	-19.1	1	0.000480509	0.456	0	0	-8.8617	16	24	9	GTGCAGCTGATCACAGACTGTG#GGTCTCTGCAGGCACAGCTGTACT#(((((((((..((.(((((...#))))).))......))))))))).	3UTR
bta-miR-10166-5p	XM_010810725	KATNAL1	4267	4286	1	-19.1	1	1.30037e-05	0.574	0	0	-6.81899	14	19	9	GTGCAGCTGATCACAGACTGTG#TCATAGATCAGCTGACACT#((((((((((((...((.....#))...))))))))).))).	3UTR
bta-miR-10166-5p	XM_010810728	KATNAL1	3989	4008	1	-19.1	1	1.30037e-05	0.574	0	0	-6.81899	14	19	9	GTGCAGCTGATCACAGACTGTG#TCATAGATCAGCTGACACT#((((((((((((...((.....#))...))))))))).))).	3UTR
bta-miR-10166-5p	XM_015471262	M6PR	1362	1386	1	-19.1	1	0.000296524	0.529	0	0	-7.30252	16	24	9	GTGCAGCTGATCACAGACTGTG#AGAGTCTGGATGGAACTTGCTGCT#..((((((.(((.((((((.(.#).))))))))).).....))))).	3UTR
bta-miR-10166-5p	NM_001046211	AFG3L2	2639	2664	1	-19.1	0	0.000463986	0.574	0	0	-10.603	12	15	8	GTGCAGCTGATCACAGACTGTG#CAGAGTCTCCCTCTGTGATGGGCTA#....((((.((((((((.....#.)))))))).)))).	3UTR
bta-miR-10166-5p	NM_001205575	GPBP1L1	2653	2670	1	-19.1	1	0.00551318	0.721	0	0	-5.08246	15	17	8	GTGCAGCTGATCACAGACTGTG#TCTGGGTACAGCTGTAA#.(((((((((((.((((.....#))))))).)))))))).	3UTR
bta-miR-10166-5p	NM_001205693	KCTD21	2442	2494	1	-19.1	1	0.000619883	0.485	0	0	-8.01482	15	20	8	GTGCAGCTGATCACAGACTGTG#CACAGGTACCCCAGGGGATGGGCTGAGGAAGGAGCTTGTGTGCTCAGCTGTG#..((((((((.((((.(..((.#.)).).)))).)))))))).	3UTR
bta-miR-10166-5p	XM_024984258	AFG3L2	2571	2596	1	-19.1	0	0.000463986	0.574	0	0	-10.603	12	15	8	GTGCAGCTGATCACAGACTGTG#CAGAGTCTCCCTCTGTGATGGGCTA#....((((.((((((((.....#.)))))))).)))).	3UTR
bta-miR-10166-5p	XM_024986174	GPBP1L1	3070	3087	1	-19.1	1	0.00551318	0.721	0	0	-5.08246	15	17	8	GTGCAGCTGATCACAGACTGTG#TCTGGGTACAGCTGTAA#.(((((((((((.((((.....#))))))).)))))))).	3UTR
bta-miR-10166-5p	XM_024986192	GPBP1L1	3038	3055	1	-19.1	1	0.00551318	0.721	0	0	-5.08246	15	17	8	GTGCAGCTGATCACAGACTGTG#TCTGGGTACAGCTGTAA#.(((((((((((.((((.....#))))))).)))))))).	3UTR
bta-miR-10166-5p	XM_024997965	CCDC9B	2846	2866	1	-19.1	1	0.000892999	0.382	0	0	-7.05204	12	16	8	GTGCAGCTGATCACAGACTGTG#CGGCAGATCCAGGCTGCACA#((((((((((((..........#.))))..)))))))).	3UTR
bta-miR-10166-5p	NM_001076512	C25H16orf91	803	824	1	-19.1	0	0.000213672	0.779	0	0	-14.722	16	21	7	GTGCAGCTGATCACAGACTGTG#TACAGTGTACTGTGATGAGTA#.....(((.(((((((((((((#))))))...))))))).))).	3UTR
bta-miR-10166-5p	NM_001098033	FZD10	1865	1895	1	-19	1	0.0598422	0.706	0	0	-4.957	15	18	10	GTGCAGCTGATCACAGACTGTG#CATGGTGCTTTTCTCTGTTGGTTGGTTGCT#..(((((((((((((((.....#.))))).)))))))))).	3UTR
bta-miR-10166-5p	XM_024985054	BCL7C	5379	5397	1	-19	1	0.000464705	0.515	0	0	-10.4221	15	18	10	GTGCAGCTGATCACAGACTGTG#ACAGTAGGGTGCTGCACA#(((((((..(((....(((((.#)))))..)))))))))).	3UTR
bta-miR-10166-5p	NM_001206474	PCBD1	762	793	1	-19	1	0.000661458	0.691	0	0	-6.01339	15	20	9	GTGCAGCTGATCACAGACTGTG#CACTTCCTAAAAAGCTGTGATAAAAGCTGTG#..((((((.(((((((.((...#.)))))))))...)))))).	3UTR
bta-miR-10166-5p	XM_005212656	EML4	5126	5191	1	-19	1	9.50285e-06	0.574	0	0	-3.93757	19	38	8	GTGCAGCTGATCACAGACTGTG#GCAGTATCAGGCATATATTTTTGCCTGTTAGCTGTGGTGATTGAATCATCAGGTCAGCATGTGCT#((((((((((((((((.(((..#.))))))))................)))))).))))).	3UTR
bta-miR-10166-5p	XM_024999051	EML4	4806	4871	1	-19	1	9.50285e-06	0.574	0	0	-3.93757	19	38	8	GTGCAGCTGATCACAGACTGTG#GCAGTATCAGGCATATATTTTTGCCTGTTAGCTGTGGTGATTGAATCATCAGGTCAGCATGTGCT#((((((((((((((((.(((..#.))))))))................)))))).))))).	3UTR
bta-miR-10166-5p	XM_024999052	EML4	5062	5127	1	-19	1	9.50285e-06	0.574	0	0	-3.93757	19	38	8	GTGCAGCTGATCACAGACTGTG#GCAGTATCAGGCATATATTTTTGCCTGTTAGCTGTGGTGATTGAATCATCAGGTCAGCATGTGCT#((((((((((((((((.(((..#.))))))))................)))))).))))).	3UTR
bta-miR-10166-5p	XM_024999055	EML4	5029	5094	1	-19	1	9.50285e-06	0.574	0	0	-3.93757	19	38	8	GTGCAGCTGATCACAGACTGTG#GCAGTATCAGGCATATATTTTTGCCTGTTAGCTGTGGTGATTGAATCATCAGGTCAGCATGTGCT#((((((((((((((((.(((..#.))))))))................)))))).))))).	3UTR
bta-miR-10166-5p	XM_024999086	DAB2IP	5327	5345	1	-19	1	0.000657619	0.647	0	0	-9.06125	15	18	8	GTGCAGCTGATCACAGACTGTG#AGACTGTGTGGCTGTGCA#((((((((...(((((.((...#)).))))).)))))))).	3UTR
bta-miR-10166-5p	NM_174343	HSD3B1	1451	1465	1	-19	1	0.00039311	0.441	0	0	-7.07546	12	14	6	GTGCAGCTGATCACAGACTGTG#GTGATTTGCTGCAG#.((((((.((((((........#)))))).)))))).	3UTR
bta-miR-10166-5p	NM_001046166	PWP1	1696	1715	1	-18.9	1	0.00355403	0.515	0	0	-7.86061	15	19	13	GTGCAGCTGATCACAGACTGTG#GCTCCCTGTGTAGCTGCAG#.((((((((..(((((...((.#))...))))))))))))).	3UTR
bta-miR-10166-5p	XM_025001637	ANKRD46	1015	1027	1	-18.9	1	0.00680191	0.632	0	0	-6.90779	11	12	11	GTGCAGCTGATCACAGACTGTG#GATTAGCTGCAA#.(((((((((((..........#))))))))))).	3UTR
bta-miR-10166-5p	NM_001037450	MRPL4	1530	1549	1	-18.9	1	0.00224662	0.706	0	0	-4.17062	15	19	10	GTGCAGCTGATCACAGACTGTG#TGTGGTCAGTAAATGTGCA#(((((((((((((((.......#))))))))))...))))).	3UTR
bta-miR-10166-5p	XM_002689632	TMEM252	2775	2811	1	-18.9	0	0.00119215	0.544	0	0	-9.95757	18	36	10	GTGCAGCTGATCACAGACTGTG#GCATCTGTGATTTGAATCCTTGACATCAGGAGCATA#((((..(((((((((((.(((.#))))))))))...............))))..)))).	3UTR
bta-miR-10166-5p	NM_001046364	BUD31	654	687	0.961538	-18.9	1	0.00513265	0.632	0	0	-4.957	15	33	9	GTGCAGCTGATCACAGACTGTG#TCTGTGGGAAGGTTTTGGTGTTCATCAGCTGTG#..(((((((((((((((.....#)))))).................))))))))).	3UTR
bta-miR-10166-5p	XM_005225164	BUD31	1072	1105	0.961538	-18.9	1	0.00734806	0.632	0	0	-4.957	15	33	9	GTGCAGCTGATCACAGACTGTG#TCTGTGGGAAGGTTTTGGTGTTCATCAGCTGTG#..(((((((((((((((.....#)))))).................))))))))).	3UTR
bta-miR-10166-5p	NM_001076103	TRIB3	1177	1195	1	-18.9	1	4.43962e-05	0.515	0	0	-5.08246	14	18	9	GTGCAGCTGATCACAGACTGTG#CTGGACTCTCAGCTGCAG#.(((((((((((.(((......#)))))...))))))))).	3UTR
bta-miR-10166-5p	NM_001206727	PAK2	3033	3053	1	-18.9	0	0.0115064	0.662	0	0	-11.6128	16	20	9	GTGCAGCTGATCACAGACTGTG#GGTCTGTGACCTGTAGCATT#((((.((.(.(((((((((...#))))))))).).)).)))).	3UTR
bta-miR-10166-5p	XM_024988788	FAM120C	3466	3489	1	-18.9	0	0.000338211	0.574	0	0	-11.8455	15	23	9	GTGCAGCTGATCACAGACTGTG#GCAGTCTGTTTCTAGAGAAGCTC#....((((..(((((((((((.#))))))))).....))..)))).	3UTR
bta-miR-10166-5p	XM_024988789	FAM120C	3256	3279	1	-18.9	0	0.000338211	0.574	0	0	-11.8455	15	23	9	GTGCAGCTGATCACAGACTGTG#GCAGTCTGTTTCTAGAGAAGCTC#....((((..(((((((((((.#))))))))).....))..)))).	3UTR
bta-miR-10166-5p	XM_005207082	CLEC4A	1751	1777	0.961538	-18.9	1	0.00699699	0.618	0	0	-4.90607	14	26	8	GTGCAGCTGATCACAGACTGTG#GTGATTTATTTATCTTTGGCTGCACC#((((((((((((((........#))))))...........)))))))).	3UTR
bta-miR-10166-5p	XM_024995734	CDC14B	2008	2045	0.961538	-18.9	1	0.0631198	0.544	0	0	-4.957	14	27	8	GTGCAGCTGATCACAGACTGTG#CACGTATGTCCCTGTGATGGCAATCATTTTAGCTGCT#..((((((((((((((......#.))))))...........)))))))).	3UTR
bta-miR-10166-5p	NM_001034622	STMN2	1975	1993	1	-18.9	1	0.000104461	0.559	0	0	-6.23647	15	18	7	GTGCAGCTGATCACAGACTGTG#TCTGTGAGGGCTGATGCA#((((((((..(((((((.....#))))))).))))).))).	3UTR
bta-miR-10166-5p	NM_001081588	DAAM1	3891	3909	1	-18.9	1	0.000684843	0.647	0	0	-11.6079	15	18	7	GTGCAGCTGATCACAGACTGTG#CAGTGTGTGTGCTGTATA#(((((((....((((.((((..#)))).)))).))))))).	3UTR
bta-miR-10166-5p	XM_005211965	DAAM1	5017	5035	1	-18.9	1	0.000684843	0.647	0	0	-11.6079	15	18	7	GTGCAGCTGATCACAGACTGTG#CAGTGTGTGTGCTGTATA#(((((((....((((.((((..#)))).)))).))))))).	3UTR
bta-miR-10166-5p	XM_005211966	DAAM1	4984	5002	1	-18.9	1	0.000684843	0.647	0	0	-11.6079	15	18	7	GTGCAGCTGATCACAGACTGTG#CAGTGTGTGTGCTGTATA#(((((((....((((.((((..#)))).)))).))))))).	3UTR
bta-miR-10166-5p	XM_005206799	ASCL4	2972	2991	1	-18.9	1	0.00768167	0.544	0	0	-4.90607	14	19	6	GTGCAGCTGATCACAGACTGTG#GTGATCCTAAGCTGACACT#((((((((((((((........#))))))...))))).))).	3UTR
bta-miR-10166-5p	XM_024978941	PAPD5	3395	3418	1	-18.8	1	0.000921444	0.676	0	0	-4.17062	18	23	14	GTGCAGCTGATCACAGACTGTG#GGTTGTGGTCAGTTTTGAGTGCA#(((((((((((((((.(((...#))))))))))))))....)))).	3UTR
bta-miR-10166-5p	XM_024999690	FAM166A	1098	1122	1	-18.8	1	5.21638e-05	0.515	0	0	-5.96246	13	15	13	GTGCAGCTGATCACAGACTGTG#CGCTTTAATGGTGGTGGCTGTACA#((((((((.(((((........#.))))))))))))).	3UTR
bta-miR-10166-5p	NM_001098124	NABP1	1232	1251	1	-18.8	0	0.00162728	0.765	0	0	-9.9289	16	19	12	GTGCAGCTGATCACAGACTGTG#ACAGAATGTGATCTGCATT#(((((...(((((((..((((.#))))..)))))))))))).	3UTR
bta-miR-10166-5p	NM_001035477	TRMT10A	1905	1932	1	-18.8	0	0.000662842	0.647	0	0	-8.05661	19	27	9	GTGCAGCTGATCACAGACTGTG#GCATTTTGTGGTTCTAAGGCAAGCACT#((((.((((((((((((.(((.#))).)))))))))....)))..)))).	3UTR
bta-miR-10166-5p	NM_001034399	FXYD6	570	590	1	-18.8	1	0.0037247	0.574	0	0	-4.957	14	20	8	GTGCAGCTGATCACAGACTGTG#CTGTGATCTTTGTGGTTGCT#..((((((((((((((......#)))))))).....)))))).	3UTR
bta-miR-10166-5p	NM_001046082	RHOT1	2540	2571	1	-18.8	1	0.00109263	0.559	0	0	-5.19005	16	22	8	GTGCAGCTGATCACAGACTGTG#GCAGAGGTGTCACTCGTGTGATTATGTTGCT#..(((((((((((((....(((#.)))...)))))))).))))).	3UTR
bta-miR-10166-5p	NM_001105640	PRRG1	1839	1855	1	-18.8	0	0.0143209	0.618	0	0	-7.7949	14	16	8	GTGCAGCTGATCACAGACTGTG#CTGTGATTTCTGCATT#((((((..((((((((......#)))))))).)))))).	3UTR
bta-miR-10166-5p	NM_174041	DPYD	3157	3175	1	-18.8	1	0.00158455	0.574	0	0	-5.03583	15	18	8	GTGCAGCTGATCACAGACTGTG#TTTGTGAAACAGTTGCAG#.((((((((.(((((((.....#)))))))..)))))))).	3UTR
bta-miR-10166-5p	XM_005219996	RHOT1	2932	2963	1	-18.8	1	0.00109263	0.559	0	0	-5.19005	16	22	8	GTGCAGCTGATCACAGACTGTG#GCAGAGGTGTCACTCGTGTGATTATGTTGCT#..(((((((((((((....(((#.)))...)))))))).))))).	3UTR
bta-miR-10166-5p	XM_005219998	RHOT1	2761	2792	1	-18.8	1	0.00109263	0.559	0	0	-5.19005	16	22	8	GTGCAGCTGATCACAGACTGTG#GCAGAGGTGTCACTCGTGTGATTATGTTGCT#..(((((((((((((....(((#.)))...)))))))).))))).	3UTR
bta-miR-10166-5p	XM_010815765	RHOT1	2884	2915	1	-18.8	1	0.00109263	0.559	0	0	-5.19005	16	22	8	GTGCAGCTGATCACAGACTGTG#GCAGAGGTGTCACTCGTGTGATTATGTTGCT#..(((((((((((((....(((#.)))...)))))))).))))).	3UTR
bta-miR-10166-5p	XM_005201311	NAA50	3404	3420	1	-18.8	0	0.00496412	0.618	0	0	-10.3652	13	16	7	GTGCAGCTGATCACAGACTGTG#TCTGAGATCAGCAGCT#..((.(((((((.((((.....#)))).))))))).)).	3UTR
bta-miR-10166-5p	NM_001046189	PRPS1	1434	1450	1	-18.7	1	1.10571e-05	0.574	0	0	-10.1092	14	16	12	GTGCAGCTGATCACAGACTGTG#CTGTTCGGCTGCTACA#((((((((((..((((......#)))))))))))).)).	3UTR
bta-miR-10166-5p	NM_001046561	EXOSC2	1086	1108	1	-18.7	1	0.00700343	0.426	0	0	-4.90607	18	22	11	GTGCAGCTGATCACAGACTGTG#GCAGGTGATTACTGCTGCCACC#((((((((((((((...((((.#)))))))))))..))))).)).	3UTR
bta-miR-10166-5p	NM_001164032	ERLIN1	1595	1625	1	-18.7	0	0.0014399	0.529	0	0	-13.6656	11	13	11	GTGCAGCTGATCACAGACTGTG#CAGTCCTGGCATTCATCCCTGTGATTAGCA#.....(((((((((((......#.))))))))))).	3UTR
bta-miR-10166-5p	XM_005225631	ERLIN1	1685	1715	1	-18.7	0	0.0014399	0.529	0	0	-13.6656	11	13	11	GTGCAGCTGATCACAGACTGTG#CAGTCCTGGCATTCATCCCTGTGATTAGCA#.....(((((((((((......#.))))))))))).	3UTR
bta-miR-10166-5p	NM_174585	PRKACB	1491	1529	1	-18.7	1	0.00126865	0.721	0	0	-5.19005	14	18	10	GTGCAGCTGATCACAGACTGTG#TAGTAACTCTTAACCAATATTTGTGTTGGTCAGTTGCT#..(((((((((((((.(.....#.).))).)))))))))).	3UTR
bta-miR-10166-5p	XM_024991173	RAB5A	1912	1923	1	-18.7	1	0.000406134	0.588	0	0	-13.2236	10	11	10	GTGCAGCTGATCACAGACTGTG#TCAGCTGCGCT#((((((((((............#)))))))))).	3UTR
bta-miR-10166-5p	NM_001083526	MOB4	973	996	1	-18.7	0	0.00255177	0.706	0	0	-17.0302	14	23	9	GTGCAGCTGATCACAGACTGTG#TACAGTTTGGTAAAATTGCTGCT#..(((((......(((((((((#)))))))))........))))).	3UTR
bta-miR-10166-5p	XM_003586940	PPP2R1B	2144	2165	1	-18.7	0	0.00319566	0.559	0	0	-10.3265	17	21	8	GTGCAGCTGATCACAGACTGTG#CACTGTCTGGGCTCCTGCATC#((((((..(.((.(((((.(((#))).))))))))..)))))).	3UTR
bta-miR-10166-5p	XM_005202252	ITGAV	5330	5352	1	-18.7	1	0.00106274	0.662	0	0	-5.22701	17	22	8	GTGCAGCTGATCACAGACTGTG#GCATATGTAGGTGAGTTGTACA#((((((((.((((((...(((.#)))..))).))).)))))))).	3UTR
bta-miR-10166-5p	XM_005227433	NKAP	4572	4591	1	-18.7	1	0.000582969	0.544	0	0	-11.4405	15	19	8	GTGCAGCTGATCACAGACTGTG#GCAGCATGTCCAGTTGCAG#.((((((((...(((..((((.#))))..))).)))))))).	3UTR
bta-miR-10166-5p	XM_024983103	DUSP7	2685	2704	1	-18.7	1	0.000196352	0.353	0	0	-5.96246	13	17	8	GTGCAGCTGATCACAGACTGTG#CGGGTGGTGGAGCTGCATG#((((((((.(((((........#.)))))..)))))))).	3UTR
bta-miR-10166-5p	NM_001206873	PRMT8	1223	1237	1	-18.7	1	0.00060665	0.441	0	0	-7.06072	11	14	7	GTGCAGCTGATCACAGACTGTG#GTGGGAGGCTGCAG#.(((((((..((((........#))))..))))))).	3UTR
bta-miR-10166-5p	NM_001114192	HSPA4	3167	3184	1	-18.7	1	1.12607e-05	0.471	0	0	-6.23647	14	17	6	GTGCAGCTGATCACAGACTGTG#CTGTGGAGGTTGCCACA#((((((((..((((((......#)))))).)))))).)).	3UTR
bta-miR-10166-5p	XM_002685576	CDK5R2	1914	1931	1	-18.6	1	0.0128273	0.441	0	0	-6.76235	15	17	11	GTGCAGCTGATCACAGACTGTG#CTGTGTTAGCTTGCATT#((((((((((.(((((......#))))))))))).)))).	3UTR
bta-miR-10166-5p	NM_001037463	WWP1	3271	3298	1	-18.6	1	0.000149364	0.559	0	0	-7.5866	12	15	9	GTGCAGCTGATCACAGACTGTG#ACATCTCTTGAGGGTGTTTAGCTGCAA#.(((((((((.(((........#.))).))))))))).	3UTR
bta-miR-10166-5p	NM_001099183	TOMM20	775	815	1	-18.6	0	0.00128882	0.779	0	0	-6.07158	15	20	9	GTGCAGCTGATCACAGACTGTG#GCATTTTGTTTATTCTTAAAATGTGTGATTAGAATGTACA#(((((.(((((((((.(.....#.).)))))))))..))))).	3UTR
bta-miR-10166-5p	XM_005206389	SLC38A4	2130	2152	1	-18.6	1	0.000128329	0.647	0	0	-8.29455	15	22	9	GTGCAGCTGATCACAGACTGTG#GCAGAATAAGAGTAGCTGCATG#(((((((((.((.....((((.#)))).....)).))))))))).	3UTR
bta-miR-10166-5p	XM_010805041	SLC38A4	2140	2162	1	-18.6	1	0.000128329	0.647	0	0	-8.29455	15	22	9	GTGCAGCTGATCACAGACTGTG#GCAGAATAAGAGTAGCTGCATG#(((((((((.((.....((((.#)))).....)).))))))))).	3UTR
bta-miR-10166-5p	NM_001046510	C22H3orf14	1186	1206	1	-18.6	1	0.00759731	0.544	0	0	-6.23647	14	20	8	GTGCAGCTGATCACAGACTGTG#CTGTCGAGTAAAGCTGTACA#((((((((..((((((......#)))).))....)))))))).	3UTR
bta-miR-10166-5p	NM_174250	BLCAP	1367	1405	1	-18.6	1	0.000251617	0.544	0	0	-7.54065	13	17	7	GTGCAGCTGATCACAGACTGTG#TACGTGTTTGGATATTTTTTGGTGTGGTGTGCTGTGCG#(((((((..((((((.......#.))))))..))))))).	3UTR
bta-miR-10166-5p	NM_001075645	PDCL3	1054	1066	1	-18.5	1	0.0022578	0.662	0	0	-6.90779	11	12	11	GTGCAGCTGATCACAGACTGTG#GGTCAGCTGTAA#.(((((((((((..........#))))))))))).	3UTR
bta-miR-10166-5p	XM_005204373	PRKACB	1725	1742	1	-18.5	1	0.00126865	0.721	0	0	-5.19005	14	17	10	GTGCAGCTGATCACAGACTGTG#TGTGTTGGTCAGTTGCT#..(((((((((((((.(.....#).))).)))))))))).	3UTR
bta-miR-10166-5p	XM_005204375	PRKACB	1826	1843	1	-18.5	1	0.00126865	0.721	0	0	-5.19005	14	17	10	GTGCAGCTGATCACAGACTGTG#TGTGTTGGTCAGTTGCT#..(((((((((((((.(.....#).))).)))))))))).	3UTR
bta-miR-10166-5p	XM_005204378	PRKACB	1731	1748	1	-18.5	1	0.00126865	0.721	0	0	-5.19005	14	17	10	GTGCAGCTGATCACAGACTGTG#TGTGTTGGTCAGTTGCT#..(((((((((((((.(.....#).))).)))))))))).	3UTR
bta-miR-10166-5p	XM_010803369	PRKACB	1531	1548	1	-18.5	1	0.00126865	0.721	0	0	-5.19005	14	17	10	GTGCAGCTGATCACAGACTGTG#TGTGTTGGTCAGTTGCT#..(((((((((((((.(.....#).))).)))))))))).	3UTR
bta-miR-10166-5p	NM_001192707	BMX	2071	2087	1	-18.5	0	0.00459238	0.691	0	0	-12.3943	14	16	9	GTGCAGCTGATCACAGACTGTG#TAGTCTGTGTGCTGTT#..(((((....(((((((((..#))))))))).))))).	3UTR
bta-miR-10166-5p	NM_001105329	CSNK1G3	2982	2999	0.974359	-18.5	0	0.000258698	0.559	0	0	-8.38014	13	17	8	GTGCAGCTGATCACAGACTGTG#AGGATGGGTCAGGTGCT#..(((.((((((.((..((...#))..)))))))).))).	3UTR
bta-miR-10166-5p	NM_001099394	SLC25A51	2382	2400	0.974359	-18.4	0	0.00349095	0.632	0	0	-8.39995	15	18	10	GTGCAGCTGATCACAGACTGTG#AGTTGGTGATCGCTGGGT#.(.((((.((((((.((((...#)))).)))))))))).).	3UTR
bta-miR-10166-5p	XM_002698567	FAM196A	2740	2758	1	-18.4	1	0.00121658	0.603	0	0	-8.34077	14	18	8	GTGCAGCTGATCACAGACTGTG#CTGTTAGTGAGCTGTACT#((((((((.((.((((......#))))..)).)))))))).	3UTR
bta-miR-10166-5p	XM_024986080	FAM196A	2668	2686	1	-18.4	1	0.00121658	0.603	0	0	-8.34077	14	18	8	GTGCAGCTGATCACAGACTGTG#CTGTTAGTGAGCTGTACT#((((((((.((.((((......#))))..)).)))))))).	3UTR
bta-miR-10166-5p	NM_174372	KCNH1	3347	3367	1	-18.4	1	6.21106e-05	0.456	0	0	-6.09222	13	20	7	GTGCAGCTGATCACAGACTGTG#CTGTGAGATGGGAGCTGCGT#.(((((((..((((((......#))))))......))))))).	3UTR
bta-miR-10166-5p	NM_001080914	TUSC3	1446	1464	1	-18.3	0	0.000558984	0.735	0	0	-16.9839	14	18	11	GTGCAGCTGATCACAGACTGTG#TATAGTCTGTGTATGCTA#....(((....(((((((((((#)))))))))))...))).	3UTR
bta-miR-10166-5p	NM_001099189	LRRC72	973	1005	1	-18.3	0	0.0142518	0.833	0	0	-13.6656	11	13	11	GTGCAGCTGATCACAGACTGTG#CAGTTATATATTAAACTTTACTGTGATTAGCA#.....(((((((((((......#.))))))))))).	3UTR
bta-miR-10166-5p	XM_010820295	TUSC3	1443	1461	1	-18.3	0	0.000606873	0.735	0	0	-16.9839	14	18	11	GTGCAGCTGATCACAGACTGTG#TATAGTCTGTGTATGCTA#....(((....(((((((((((#)))))))))))...))).	3UTR
bta-miR-10166-5p	XM_010801973	SLC38A11	1847	1880	0.961538	-18.3	1	0.062156	0.603	0	0	-4.90607	14	33	10	GTGCAGCTGATCACAGACTGTG#GTGACATTGATGGAGGTAATAATTAGCTGCACC#((((((((((((((........#))))..................)))))))))).	3UTR
bta-miR-10166-5p	NM_001098063	PLA2G12A	2781	2801	0.951923	-18.2	0	0.0124232	0.603	0	0	-9.18966	17	20	15	GTGCAGCTGATCACAGACTGTG#TAGTCTGTGATGGTTCCTCT#(.(.((((.(((((((((((..#))))))))))))))).).).	3UTR
bta-miR-10166-5p	NM_001015632	RCAN2	1960	1978	1	-18.2	1	0.000201181	0.603	0	0	-7.5866	14	18	12	GTGCAGCTGATCACAGACTGTG#AGCAAGTGTCGGCTGCAG#.(((((((((.(((...((...#))...)))))))))))).	3UTR
bta-miR-10166-5p	NM_001314032	RCAN2	2079	2097	1	-18.2	1	0.000201181	0.603	0	0	-7.5866	14	18	12	GTGCAGCTGATCACAGACTGTG#AGCAAGTGTCGGCTGCAG#.(((((((((.(((...((...#))...)))))))))))).	3UTR
bta-miR-10166-5p	NM_001101194	SLC25A12	2168	2180	1	-18.2	1	5.57647e-05	0.559	0	0	-10.3988	11	12	11	GTGCAGCTGATCACAGACTGTG#GTCAGCTGCATG#(((((((((((...........#))))))))))).	3UTR
bta-miR-10166-5p	NM_001105391	LRRIQ3	1193	1205	1	-18.2	1	0.00304272	0.662	0	0	-10.3988	11	12	11	GTGCAGCTGATCACAGACTGTG#ATCAGCTGTACA#(((((((((((...........#))))))))))).	3UTR
bta-miR-10166-5p	XM_005202346	SLC25A12	2178	2190	1	-18.2	1	5.57647e-05	0.559	0	0	-10.3988	11	12	11	GTGCAGCTGATCACAGACTGTG#GTCAGCTGCATG#(((((((((((...........#))))))))))).	3UTR
bta-miR-10166-5p	XM_015474952	SLC25A12	2004	2016	1	-18.2	1	5.57647e-05	0.559	0	0	-10.3988	11	12	11	GTGCAGCTGATCACAGACTGTG#GTCAGCTGCATG#(((((((((((...........#))))))))))).	3UTR
bta-miR-10166-5p	NM_001076321	GRIA2	6732	6748	1	-18.2	1	1.70562e-05	0.574	0	0	-9.73718	13	16	10	GTGCAGCTGATCACAGACTGTG#CTGGAGTCGGTTGCCA#(.(((((((((..(((......#)))..)))))))))).	3UTR
bta-miR-10166-5p	NM_001185116	GRIA2	6732	6748	1	-18.2	1	1.70562e-05	0.574	0	0	-9.73718	13	16	10	GTGCAGCTGATCACAGACTGTG#CTGGAGTCGGTTGCCA#(.(((((((((..(((......#)))..)))))))))).	3UTR
bta-miR-10166-5p	XM_003587103	ZBTB41	7821	7837	1	-18.2	0	0.000372499	0.632	0	0	-10.0707	14	16	10	GTGCAGCTGATCACAGACTGTG#AGTCTGTGACTGTTGA#...((((.(.(((((((((...#)))))))))).)))).	3UTR
bta-miR-10166-5p	NM_001205383	C16H1orf115	1540	1555	1	-18.2	0	6.59162e-05	0.353	0	0	-9.02511	13	15	9	GTGCAGCTGATCACAGACTGTG#GTGGTCAGTGGTGCC#((((.(((((((((........#))))))))).)))).	3UTR
bta-miR-10166-5p	NM_001192048	CHD1	5704	5718	0.961538	-18.2	1	0.180399	0.779	0	0	-7.05204	12	14	7	GTGCAGCTGATCACAGACTGTG#GATTATGCTGCACT#((((((((((((..........#))))).))))))).	3UTR
bta-miR-10166-5p	XM_010807171	LOC509184	1547	1561	1	-18.1	0	0.00237528	0.544	0	0	-8.81432	13	14	13	GTGCAGCTGATCACAGACTGTG#TCTGTGGTCCTGCT#..((((..(((((((((.....#))))))))))))).	3UTR
bta-miR-10166-5p	NM_174671	SLC25A11	1119	1140	1	-18.1	0	0.00421764	0.515	0	0	-9.92707	17	21	12	GTGCAGCTGATCACAGACTGTG#CACGGTGTGGTTCCCTGCTCT#(.((((..((((((..((((((#))))))))))))..)))).).	3UTR
bta-miR-10166-5p	NM_174586	PRKAG1	1528	1540	1	-18.1	0	0.0022495	0.485	0	0	-7.48304	11	12	11	GTGCAGCTGATCACAGACTGTG#GTGGTTAGCTGA#...(((((((((((........#))))))))))).	3UTR
bta-miR-10166-5p	XM_010803802	INPP5B	2465	2477	1	-18.1	1	2.66894e-06	0.397	0	0	-7.16801	11	12	11	GTGCAGCTGATCACAGACTGTG#GTGGCAGCTGCC#..(((((((.((((........#))))))))))).	3UTR
bta-miR-10166-5p	XM_024990225	INPP5B	2326	2338	1	-18.1	1	2.66894e-06	0.397	0	0	-7.16801	11	12	11	GTGCAGCTGATCACAGACTGTG#GTGGCAGCTGCC#..(((((((.((((........#))))))))))).	3UTR
bta-miR-10166-5p	NM_174328	GNGT2	376	398	1	-18.1	1	0.000158267	0.485	0	0	-14.4661	9	11	9	GTGCAGCTGATCACAGACTGTG#AGTAAAGAGGCCCAGCTGCACT#(((((((((.............#.))))))))).	3UTR
bta-miR-10166-5p	XM_024988617	LOC112445077	560	590	1	-18	1	0.000255107	0.676	0	0	-5.58516	17	23	12	GTGCAGCTGATCACAGACTGTG#CACACTAACATCATCAAGTGATGGCTGCAA#.(((((((.(((((.((..(((#.)))..))..)))))))))))).	3UTR
bta-miR-10166-5p	NM_001081579	ANKRD22	1053	1071	1	-18	1	0.00159786	0.559	0	0	-12.2551	13	18	10	GTGCAGCTGATCACAGACTGTG#TCTCTTTTCAGTTGCACT#((((((((((....(((.....#)))....)))))))))).	3UTR
bta-miR-10166-5p	NM_001103331	C9H6orf120	1221	1232	1	-18	1	0.0125504	0.559	0	0	-13.2236	10	11	10	GTGCAGCTGATCACAGACTGTG#TCGGCTGCACC#((((((((((............#)))))))))).	3UTR
bta-miR-10166-5p	NM_001034682	CHMP5	1231	1247	1	-18	0	0.000396814	0.618	0	0	-7.65065	14	16	9	GTGCAGCTGATCACAGACTGTG#TCTGTGGTTCCTGCAG#.(((((..(((((((((.....#))))))))).))))).	3UTR
bta-miR-10166-5p	NM_175819	CACNB1	3302	3319	1	-18	0	0.0280477	0.559	0	0	-11.6528	15	17	9	GTGCAGCTGATCACAGACTGTG#GTCTGTTCGTCTGTACT#((((((.(((..((((((....#))))))))).)))))).	3UTR
bta-miR-10166-5p	NM_001191149	EIF4EBP2	522	535	1	-18	1	0.000373077	0.515	0	0	-8.10843	11	13	8	GTGCAGCTGATCACAGACTGTG#GATGAGCTGCATC#((((((((.(((..........#))).)))))))).	3UTR
bta-miR-10166-5p	XM_002696390	DROSHA	4234	4250	1	-18	0	0.112605	0.559	0	0	-8.65739	13	16	7	GTGCAGCTGATCACAGACTGTG#CTGTGACTGCTGCCCA#(.(((((.(.((((((......#))))))).))))).).	3UTR
bta-miR-10166-5p	XM_005221630	DROSHA	4300	4316	1	-18	0	0.112605	0.559	0	0	-8.65739	13	16	7	GTGCAGCTGATCACAGACTGTG#CTGTGACTGCTGCCCA#(.(((((.(.((((((......#))))))).))))).).	3UTR
bta-miR-10166-5p	NM_174414	PDE1A	2642	2659	1	-17.9	1	0.00848385	0.603	0	0	-8.44805	15	17	10	GTGCAGCTGATCACAGACTGTG#TTTGTTATTAGCTGCCA#(.(((((((((.(((((.....#))))).)))))))))).	3UTR
bta-miR-10166-5p	NM_001193050	FEZ2	1434	1455	1	-17.9	1	0.00539089	0.544	0	0	-8.00486	14	21	9	GTGCAGCTGATCACAGACTGTG#CTGTGCACACGCAGCTGTATT#(((((((((..(((((......#)))))......))))))))).	3UTR
bta-miR-10166-5p	NM_001205335	FEZ2	1353	1374	1	-17.9	1	0.00539089	0.544	0	0	-8.00486	14	21	9	GTGCAGCTGATCACAGACTGTG#CTGTGCACACGCAGCTGTATT#(((((((((..(((((......#)))))......))))))))).	3UTR
bta-miR-10166-5p	NM_001035052	FAM204A	789	811	1	-17.8	1	0.0082149	0.647	0	0	-13.4188	14	17	13	GTGCAGCTGATCACAGACTGTG#CACTCGAGTCTTCAGTTGCTCA#(.((((((((....(((((...#.))))))))))))).).	3UTR
bta-miR-10166-5p	NM_001206726	TRIM36	3163	3177	1	-17.8	1	0.00307405	0.647	0	0	-5.76291	13	14	13	GTGCAGCTGATCACAGACTGTG#TGGTCAGTTGTATG#(((((((((((((.........#))))))))))))).	3UTR
bta-miR-10166-5p	XM_024985554	FAM204A	1144	1166	1	-17.8	1	0.0082149	0.647	0	0	-13.4188	14	17	13	GTGCAGCTGATCACAGACTGTG#CACTCGAGTCTTCAGTTGCTCA#(.((((((((....(((((...#.))))))))))))).).	3UTR
bta-miR-10166-5p	XM_024997722	TRIM36	3396	3410	1	-17.8	1	0.00307405	0.647	0	0	-5.76291	13	14	13	GTGCAGCTGATCACAGACTGTG#TGGTCAGTTGTATG#(((((((((((((.........#))))))))))))).	3UTR
bta-miR-10166-5p	NM_001100369	NAAA	1193	1207	1	-17.8	1	0.00205334	0.809	0	0	-8.06181	11	14	8	GTGCAGCTGATCACAGACTGTG#TGAAGAGCTGCACT#((((((((..(((.........#)))..)))))))).	3UTR
bta-miR-10166-5p	XM_002685134	PDE9A	1788	1810	1	-17.8	1	0.0168113	0.735	0	0	-15.5225	12	22	8	GTGCAGCTGATCACAGACTGTG#ACAGGACTTCACAAGCTGTACA#((((((((.........((((.#)))).........)))))))).	3UTR
bta-miR-10166-5p	XM_005201256	ALCAM	4642	4658	1	-17.8	0	0.00153965	0.603	0	0	-6.85796	14	16	8	GTGCAGCTGATCACAGACTGTG#TCTGTGGATCAGTGCC#..(((.(((((((((((.....#)))))).)))))))).	3UTR
bta-miR-10166-5p	XM_005201257	ALCAM	4604	4620	1	-17.8	0	0.00153965	0.603	0	0	-6.85796	14	16	8	GTGCAGCTGATCACAGACTGTG#TCTGTGGATCAGTGCC#..(((.(((((((((((.....#)))))).)))))))).	3UTR
bta-miR-10166-5p	XM_005202035	PDE9A	1737	1759	1	-17.8	1	0.0168113	0.735	0	0	-15.5225	12	22	8	GTGCAGCTGATCACAGACTGTG#ACAGGACTTCACAAGCTGTACA#((((((((.........((((.#)))).........)))))))).	3UTR
bta-miR-10166-5p	XM_002688767	ZNF317	3447	3464	1	-17.7	0	0.00838435	0.691	0	0	-10.0464	15	17	12	GTGCAGCTGATCACAGACTGTG#AGTTGTGATCAGAGCAG#.(((..(((((((((.(((...#)))))))))))).))).	3UTR
bta-miR-10166-5p	XM_005201557	FGF12	2984	3002	1	-17.7	1	0.00262574	0.647	0	0	-7.14013	15	18	10	GTGCAGCTGATCACAGACTGTG#TCGTGTAATCAGTTGCAA#.((((((((((.(((((.....#)).))).)))))))))).	3UTR
bta-miR-10166-5p	NM_001037142	CTNNBIP1	582	594	1	-17.6	1	0.00722946	0.618	0	0	-6.90779	11	12	11	GTGCAGCTGATCACAGACTGTG#GATTGGCTGCAG#.(((((((((((..........#))))))))))).	3UTR
bta-miR-10166-5p	XM_015474989	LOC107131345	972	983	1	-17.6	1	0.00354687	0.603	0	0	-13.2236	10	11	10	GTGCAGCTGATCACAGACTGTG#TCAGCTGTACG#((((((((((............#)))))))))).	3UTR
bta-miR-10166-5p	NM_001098096	CLDN8	915	937	1	-17.5	1	0.00141236	0.691	0	0	-13.2236	10	12	10	GTGCAGCTGATCACAGACTGTG#TATAATCAATTTCAGCTGCATG#((((((((((............#.)))))))))).	3UTR
bta-miR-10166-5p	NM_001001174	P2RY12	2059	2075	1	-17.5	0	0.00107905	0.662	0	0	-6.51454	13	16	8	GTGCAGCTGATCACAGACTGTG#CTGTGATTTGGGCTGA#...(((((((((((((......#))))))))..))))).	3UTR
bta-miR-10166-5p	XM_010801476	P2RY12	2541	2557	1	-17.5	0	0.00107905	0.662	0	0	-6.51454	13	16	8	GTGCAGCTGATCACAGACTGTG#CTGTGATTTGGGCTGA#...(((((((((((((......#))))))))..))))).	3UTR
bta-miR-10166-5p	XM_024998309	NRXN1	2083	2101	1	-17.5	1	0.000677686	0.618	0	0	-10.8871	13	18	7	GTGCAGCTGATCACAGACTGTG#CTGGTATCTTGCTGCATG#(((((((.(((..(((......#)))..)))..))))))).	3UTR
bta-miR-10166-5p	NM_174486	VDAC2	1297	1314	1	-17.4	1	3.47434e-05	0.662	0	0	-8.00486	14	17	12	GTGCAGCTGATCACAGACTGTG#CTGTGCAGCTGTGTGCA#(((((((((..(((((......#))))))))))))..)).	3UTR
bta-miR-10166-5p	NM_001104990	AVPR1A	1684	1717	1	-17.4	0	0.00525671	0.574	0	0	-21.1263	14	33	9	GTGCAGCTGATCACAGACTGTG#CGCAGTCTGACTCTTGTAATGGACTTTTCAGCC#.....(((((...(((((((((#)))))))))..................))))).	3UTR
bta-miR-10166-5p	NM_001034809	CACYBP	851	868	1	-17.4	1	0.00152982	0.676	0	0	-8.05179	13	17	8	GTGCAGCTGATCACAGACTGTG#TGTTGCTGAGCTGCACA#((((((((.(.((((.......#))).).).)))))))).	3UTR
bta-miR-10166-5p	NM_001038537	CXHXorf21	1257	1279	1	-17.4	1	0.0126183	0.632	0	0	-6.97192	14	20	8	GTGCAGCTGATCACAGACTGTG#ACTTCCAAGTGAGGGCTGTACA#((((((((..((((.((.....#.))...)))).)))))))).	3UTR
bta-miR-10166-5p	NM_001205726	RFX5	2145	2160	1	-17.4	0	0.00737816	0.529	0	0	-9.08403	13	15	7	GTGCAGCTGATCACAGACTGTG#CTGGATCCCTGCACT#((((((..((((.(((......#))))))).)))))).	3UTR
bta-miR-10166-5p	XM_005203929	RFX5	2194	2209	1	-17.4	0	0.00737816	0.529	0	0	-9.08403	13	15	7	GTGCAGCTGATCACAGACTGTG#CTGGATCCCTGCACT#((((((..((((.(((......#))))))).)))))).	3UTR
bta-miR-10166-5p	XM_005219705	NAT14	1331	1350	1	-17.4	1	0.00185266	0.524	0	0	-14.7217	13	19	7	GTGCAGCTGATCACAGACTGTG#AGCCTGTAACCGCTGCACG#(((((((.....((((.((...#)).))))....))))))).	3UTR
bta-miR-10166-5p	NM_001083405	HSF2	2214	2225	1	-17.3	1	0.00261589	0.559	0	0	-13.2236	10	11	10	GTGCAGCTGATCACAGACTGTG#TCAGCTGCATA#((((((((((............#)))))))))).	3UTR
bta-miR-10166-5p	XM_024996503	HSF2	2237	2248	1	-17.3	1	0.00261589	0.559	0	0	-13.2236	10	11	10	GTGCAGCTGATCACAGACTGTG#TCAGCTGCATA#((((((((((............#)))))))))).	3UTR
bta-miR-10166-5p	NM_001046487	NCOA5	1445	1455	1	-17.3	1	0.00795046	0.353	0	0	-14.4661	9	10	9	GTGCAGCTGATCACAGACTGTG#CAGCTGCACC#(((((((((.............#))))))))).	3UTR
bta-miR-10166-5p	NM_001076521	PHLDA2	510	520	1	-17.3	1	0.0153258	0.368	0	0	-14.4661	9	10	9	GTGCAGCTGATCACAGACTGTG#CAGCTGCACC#(((((((((.............#))))))))).	3UTR
bta-miR-10166-5p	NM_174623	TMSB10	282	304	1	-17.3	1	0.00096011	0.368	0	0	-8.4941	11	16	8	GTGCAGCTGATCACAGACTGTG#TACACGAGCGACAAGCTGCACT#((((((((..((.(........#.).))..)))))))).	3UTR
bta-miR-10166-5p	NM_174581	PPP1CC	1425	1441	1	-17.2	1	0.000827173	0.588	0	0	-10.0297	11	16	8	GTGCAGCTGATCACAGACTGTG#GTGTTAAAGCTGTACA#((((((((...(((........#)))....)))))))).	3UTR
bta-miR-10166-5p	XM_002687846	KLRG1	1272	1289	1	-17	0	0.000576074	0.618	0	0	-10.3268	15	17	11	GTGCAGCTGATCACAGACTGTG#CAGTGTGTGACTGTATT#((((((....(((((.((((..#)))).))))))))))).	3UTR
bta-miR-10166-5p	NM_001077032	CXHXorf65	717	739	0.961538	-17	1	0.152998	0.698	0	0	-7.06072	11	14	7	GTGCAGCTGATCACAGACTGTG#AGTGACCAAGTGAGAGCTGCAA#.(((((((..((((........#.)))).))))))).	3UTR
bta-miR-10166-5p	NM_001103264	CAVIN4	2381	2398	1	-16.9	1	0.018644	0.559	0	0	-7.14013	14	17	10	GTGCAGCTGATCACAGACTGTG#CTGTCAGTTAGCTGTAA#.((((((((((.((((......#))))..)))))))))).	3UTR
bta-miR-10166-5p	NM_001035358	MKNK1	2370	2387	1	-16.7	1	7.22968e-05	0.382	0	0	-8.68928	15	17	14	GTGCAGCTGATCACAGACTGTG#AGTTTGGAGGCTGCCCA#(.((((((..((.((((((...#)))))))))))))).).	3UTR
bta-miR-10166-5p	XM_005204753	MKNK1	2591	2608	1	-16.7	1	7.22968e-05	0.382	0	0	-8.68928	15	17	14	GTGCAGCTGATCACAGACTGTG#AGTTTGGAGGCTGCCCA#(.((((((..((.((((((...#)))))))))))))).).	3UTR
bta-miR-10166-5p	XM_010818603	ADTRP	1112	1145	1	-15.9	1	0.0894751	0.426	0	0	-13.2236	10	12	10	GTGCAGCTGATCACAGACTGTG#ACCTTCTGAGCTCCTCCCACCCTCAGCTGTGCC#((((((((((............#.)))))))))).	3UTR
bta-miR-10166-5p	NM_001098906	ZFAND2B	1000	1010	1	-15.9	1	6.89375e-05	0.338	0	0	-14.4661	9	10	9	GTGCAGCTGATCACAGACTGTG#CAGCTGCATG#(((((((((.............#))))))))).	3UTR
bta-miR-10166-5p	XM_025000152	ZFAND2B	1070	1080	1	-15.9	1	6.89375e-05	0.338	0	0	-14.4661	9	10	9	GTGCAGCTGATCACAGACTGTG#CAGCTGCATG#(((((((((.............#))))))))).	3UTR
bta-miR-10166-5p	XM_002697268	ANKRD66	971	981	1	-15.4	1	0.00166219	0.603	0	0	-11.4183	9	10	9	GTGCAGCTGATCACAGACTGTG#ATCAGCTGCT#..(((((((((...........#))))))))).	3UTR
bta-miR-10167-3p	NM_001034685	DCAF15	2158	2197	1	-41.7	1	0.00581913	0.338	0	0	-3.79332	18	22	13	CGGGTGGTCGGGGCGGGTCAG#GAGGCCAGATGGATCCCAGACCCCTGCCCCGACCACCCT#.((((((((((((((((((..#.)))))..))))))))))))).	3UTR
bta-miR-10167-3p	NM_001101160	TMEM163	966	986	1	-41.5	1	5.77357e-06	0.324	0	0	-7.14013	18	20	10	CGGGTGGTCGGGGCGGGTCAG#TGGCCCGCGCCGGCCGCCCC#.((((((((((.((((((((.#)))))))).)))))))))).	3UTR
bta-miR-10167-3p	NM_001076812	ATG13	3120	3141	1	-39.7	1	1.04127e-06	0.324	0	0	-6.76235	19	21	10	CGGGTGGTCGGGGCGGGTCAG#CTGCCCGCCGCGGCCACCTGG#((((((((((.((((((.(((#))))))))).)))))))))).	3UTR
bta-miR-10167-3p	XM_024982220	JAG2	4355	4403	1	-39.3	1	8.52233e-06	0.338	0	0	-4.52877	18	21	13	CGGGTGGTCGGGGCGGGTCAG#CTGCCGCGGGCACCCGGCTGCTGCCCACCTGCCGGCCCCGGCCGCCCC#.(((((((((((((.((.(((#.))))).))))))))))))).	3UTR
bta-miR-10167-3p	XM_024982221	JAG2	4241	4289	1	-39.3	1	8.52233e-06	0.338	0	0	-4.52877	18	21	13	CGGGTGGTCGGGGCGGGTCAG#CTGCCGCGGGCACCCGGCTGCTGCCCACCTGCCGGCCCCGGCCGCCCC#.(((((((((((((.((.(((#.))))).))))))))))))).	3UTR
bta-miR-10167-3p	XM_003585981	HOXA6	5814	5837	0.974359	-39.1	1	4.05657e-05	0.309	0	0	-3.93757	19	23	12	CGGGTGGTCGGGGCGGGTCAG#GGCCCGCCCCGAATCCGTCCCGG#(((((((((((((((((((..#))))))))))))..))).)))).	3UTR
bta-miR-10167-3p	NM_001081605	MTMR3	5135	5188	1	-37.9	1	0.00275739	0.382	0	0	-3.93757	20	28	13	CGGGTGGTCGGGGCGGGTCAG#CTGACCTGGCCCCGATGTTTTACAGATGACCCGTTGGCTCCCTGACCACCTGG#((((((((((((((((((((.#.)))))))......))))))))))))).	3UTR
bta-miR-10167-3p	XM_005220145	SSH2	8027	8075	1	-37.7	1	1.28231e-05	0.324	0	0	-3.79332	17	19	17	CGGGTGGTCGGGGCGGGTCAG#TTGATGGCCACTCCCTCTCCTCCTCCAGGCACCCGCCCTGGCCATCCT#.(((((((((((((((((...#.))))))))))))))))).	3UTR
bta-miR-10167-3p	NM_001076916	OSR1	1279	1319	0.974359	-37.7	1	5.96139e-07	0.235	0	0	-3.93757	19	23	13	CGGGTGGTCGGGGCGGGTCAG#CTTCACAGCCGCGCCCCGGGCCATGACCCCGGCCGCCCGG#(((((((((((((((((((..#.)))).)).))))))))))))).	3UTR
bta-miR-10167-3p	NM_001075490	REX1BD	573	612	1	-37.5	1	0.0001489	0.353	0	0	-3.79332	17	20	13	CGGGTGGTCGGGGCGGGTCAG#TGGAAAATGGGGCATATGGCGCCCTGCCCTGACCACCCA#.(((((((((((((((((...#.)))).))))))))))))).	3UTR
bta-miR-10167-3p	NM_001046434	EPN3	2301	2356	1	-37.1	1	0.000158477	0.368	0	0	-3.79332	18	44	12	CGGGTGGTCGGGGCGGGTCAG#CTTCCATGCCAGGACCCGCCCCGGGAAGGAAGAAGGAAGGCTGAGACTCCGCCCA#.((((((((((((((((((..#.))))))))))))........................)))))).	3UTR
bta-miR-10167-3p	XM_015458782	EPN3	2456	2511	1	-37.1	1	0.000158477	0.368	0	0	-3.79332	18	44	12	CGGGTGGTCGGGGCGGGTCAG#CTTCCATGCCAGGACCCGCCCCGGGAAGGAAGAAGGAAGGCTGAGACTCCGCCCA#.((((((((((((((((((..#.))))))))))))........................)))))).	3UTR
bta-miR-10167-3p	XM_024985185	ARHGAP17	3784	3805	1	-37	0	2.75501e-05	0.397	0	0	-5.33701	17	21	10	CGGGTGGTCGGGGCGGGTCAG#GACCCGCCCCCAGGGCACCCA#.(((((.((((((((((((..#))))))))))..)).))))).	3UTR
bta-miR-10167-3p	XM_024985188	ARHGAP17	3550	3571	1	-37	0	2.75501e-05	0.397	0	0	-5.33701	17	21	10	CGGGTGGTCGGGGCGGGTCAG#GACCCGCCCCCAGGGCACCCA#.(((((.((((((((((((..#))))))))))..)).))))).	3UTR
bta-miR-10167-3p	NM_001102297	CBY2	1367	1389	1	-36.8	0	0.000112866	0.324	0	0	-8.02599	19	22	12	CGGGTGGTCGGGGCGGGTCAG#CTGGCCTGCCCCTACCAGCTGG#(((.((((.((((((((((((#)))))))))))).)))).))).	3UTR
bta-miR-10167-3p	NM_174170	RGS9	1943	1982	1	-36.7	1	0.00895193	0.368	0	0	-7.16335	16	18	16	CGGGTGGTCGGGGCGGGTCAG#CTTTGTCTCTAAAGCAGTTGGAGACCCGCCCCCCGCCCT#.((((((..((((((((((..#.)))))))))))))))).	3UTR
bta-miR-10167-3p	NM_001046612	COPS7B	1655	1687	1	-36.1	1	1.15694e-05	0.382	0	0	-3.79332	20	32	13	CGGGTGGTCGGGGCGGGTCAG#CTGGCCTTTGGTGTGAAGGCCCCGGCTGCCCA#.((((((((((((((((((((#)))))))...........))))))))))))).	3UTR
bta-miR-10167-3p	XM_024976876	FAM163A	789	833	1	-36.1	1	0.00054323	0.353	0	0	-7.16335	18	44	12	CGGGTGGTCGGGGCGGGTCAG#CTGACCCGCCCCCAACACACACCAACACGGCTGCTCCCCACCCA#.((((((..((((((((((((#)))))))))))).........................)))))).	3UTR
bta-miR-10167-3p	NM_001034212	POLR2C	1297	1346	0.974359	-36	1	0.000122166	0.397	0	0	-3.79332	16	18	16	CGGGTGGTCGGGGCGGGTCAG#CTGACTCGGGCTGCACGAGCGCCCTTCCAGTCCCTGCCTCGGCCACCCT#.((((((((((((((((....#.)))))))))))))))).	3UTR
bta-miR-10167-3p	XM_024990139	CC2D1B	3778	3814	0.961538	-36	0	0.00281294	0.338	0	0	-7.91236	18	21	11	CGGGTGGTCGGGGCGGGTCAG#CTGCTCCTCCATGTCACTGCCCGCCCCCGGCCCCCA#.(((.((((((((((((.(((#.))))))))))).))))))).	3UTR
bta-miR-10167-3p	XM_005203260	IFNLR1	3452	3473	1	-36	0	4.41524e-06	0.412	0	0	-6.93679	18	21	11	CGGGTGGTCGGGGCGGGTCAG#CTGGCCCGCCTGGGCAACCCC#.((((.(((.(((((((((((#))))))))))).))).)))).	3UTR
bta-miR-10167-3p	XM_005224655	SRL	3728	3759	1	-36	1	3.68247e-05	0.338	0	0	-5.08246	17	20	11	CGGGTGGTCGGGGCGGGTCAG#CTAAGTCTAGGGGACCCGGCCTGGCTGCCCC#.(((((((((((.((((((..#.)))))).))))))))))).	3UTR
bta-miR-10167-3p	XM_015461094	CHAT	2480	2543	1	-35.9	1	0.0228868	0.426	0	0	-3.79332	18	44	12	CGGGTGGTCGGGGCGGGTCAG#CTGATGCTGGCATTCAGAGCGACCCGCCCTGAGACATGTGGTCCTGTAAGCAGTACCCACCCC#.((((((((((((((((((..#.))))))))))))........................)))))).	3UTR
bta-miR-10167-3p	XM_024992782	MICAL3	6695	6718	1	-35.7	0	3.10095e-07	0.382	0	0	-5.83853	18	23	13	CGGGTGGTCGGGGCGGGTCAG#GACCCTGATGCCCCGGCACCCGG#(((((.(((((((((((((..#)))))....))))))))))))).	3UTR
bta-miR-10167-3p	XM_024992783	MICAL3	6611	6634	1	-35.7	0	3.10095e-07	0.382	0	0	-5.83853	18	23	13	CGGGTGGTCGGGGCGGGTCAG#GACCCTGATGCCCCGGCACCCGG#(((((.(((((((((((((..#)))))....))))))))))))).	3UTR
bta-miR-10167-3p	XM_005223036	ZDHHC3	3282	3314	1	-35.7	0	0.000384498	0.368	0	0	-7.91236	17	20	12	CGGGTGGTCGGGGCGGGTCAG#CTGCACAGAGTGGGACCCAGCCCCGACCCCTC#.(((.((((((((((((((..#.))))).)))))))))))).	3UTR
bta-miR-10167-3p	NM_001035470	MRGPRF	1458	1488	1	-35.6	1	0.000115848	0.309	0	0	-4.79441	18	20	18	CGGGTGGTCGGGGCGGGTCAG#TGACCCTGCCAGGCTCCCCCGGCCACCTGC#(((((((((((((.(((((..#.)))))))))))))))))).	3UTR
bta-miR-10167-3p	XM_002686890	NPC1L1	6019	6045	0.974359	-35.5	1	0.000171642	0.397	0	0	-4.67302	17	20	14	CGGGTGGTCGGGGCGGGTCAG#CTGTCACACTGGCCCTGACCACCTGG#((((((((((((((.(((...#.))).)))))))))))))).	3UTR
bta-miR-10167-3p	NM_001014912	HMOX1	1295	1317	1	-35.5	1	0.000161933	0.471	0	0	-6.76235	20	22	10	CGGGTGGTCGGGGCGGGTCAG#TTGACCCGCTGTGACCGCTTGC#((((((((((.((((((((((#)))))))))).)))))))))).	3UTR
bta-miR-10167-3p	NM_001205519	NUP62	2284	2308	1	-35.5	1	2.35859e-05	0.279	0	0	-7.14013	19	24	10	CGGGTGGTCGGGGCGGGTCAG#CTGACACACCGCGTCGGCCACCCT#.((((((((((.(((((((((#)))))...)))).)))))))))).	3UTR
bta-miR-10167-3p	XM_024975516	B3GAT1	1384	1404	1	-35.4	1	0.00754183	0.324	0	0	-3.79332	18	20	11	CGGGTGGTCGGGGCGGGTCAG#GACCTGCTCCTGGCCGCCTC#.((((((((((((((((((..#))))))).))))))))))).	3UTR
bta-miR-10167-3p	XM_024975517	B3GAT1	1695	1715	1	-35.4	1	0.00754183	0.324	0	0	-3.79332	18	20	11	CGGGTGGTCGGGGCGGGTCAG#GACCTGCTCCTGGCCGCCTC#.((((((((((((((((((..#))))))).))))))))))).	3UTR
bta-miR-10167-3p	XM_015473616	DNM1	2632	2676	1	-35.4	0	9.07334e-05	0.382	0	0	-6.9696	18	26	8	CGGGTGGTCGGGGCGGGTCAG#GGCCCAGCCTCACCTACACGACCTGCGGTCCCCCGACCAGCCGA#(((.(((((((((((((((..#.))))))).....)))))))).))).	3UTR
bta-miR-10167-3p	NM_001076494	FAM167A	3897	3920	1	-35.3	0	0.00194221	0.471	0	0	-7.91236	19	23	7	CGGGTGGTCGGGGCGGGTCAG#CTGACCCTGCCCCGGACCTCCTC#.(((.((((((((((((((((#))))))).)))))).))).))).	3UTR
bta-miR-10167-3p	XM_010807704	FAM167A	4045	4068	1	-35.3	0	0.00625643	0.471	0	0	-7.91236	19	23	7	CGGGTGGTCGGGGCGGGTCAG#CTGACCCTGCCCCGGACCTCCTC#.(((.((((((((((((((((#))))))).)))))).))).))).	3UTR
bta-miR-10167-3p	XM_024977683	NCOR2	8131	8150	1	-35.2	0	9.32229e-05	0.397	0	0	-5.83853	16	19	11	CGGGTGGTCGGGGCGGGTCAG#CCCGCCCCGGCTGGCCCGC#(((((.(((((((((((....#)))))))))))..))))).	3UTR
bta-miR-10167-3p	XM_024977686	NCOR2	8079	8098	1	-35.2	0	9.32229e-05	0.397	0	0	-5.83853	16	19	11	CGGGTGGTCGGGGCGGGTCAG#CCCGCCCCGGCTGGCCCGC#(((((.(((((((((((....#)))))))))))..))))).	3UTR
bta-miR-10167-3p	XM_024977688	NCOR2	7992	8011	1	-35.2	0	9.32229e-05	0.397	0	0	-5.83853	16	19	11	CGGGTGGTCGGGGCGGGTCAG#CCCGCCCCGGCTGGCCCGC#(((((.(((((((((((....#)))))))))))..))))).	3UTR
bta-miR-10167-3p	XM_024977690	NCOR2	7905	7924	1	-35.2	0	9.32229e-05	0.397	0	0	-5.83853	16	19	11	CGGGTGGTCGGGGCGGGTCAG#CCCGCCCCGGCTGGCCCGC#(((((.(((((((((((....#)))))))))))..))))).	3UTR
bta-miR-10167-3p	NM_001075954	KPNA6	1756	1776	1	-35.1	0	0.0354491	0.382	0	0	-7.91236	19	20	19	CGGGTGGTCGGGGCGGGTCAG#TTGACCTGCTCCGACCCCTT#.(((.((((((((((((((((#))))))))))))))))))).	3UTR
bta-miR-10167-3p	XM_003586424	BARX1	1325	1349	1	-35.1	1	8.37225e-06	0.25	0	0	-3.93757	19	24	10	CGGGTGGTCGGGGCGGGTCAG#GACCCCGCGGCCCGGCCACCACGG#(((((((((((((((((((..#))))).))..)))))))))).)).	3UTR
bta-miR-10167-3p	XM_024983183	BSN	14291	14311	1	-35	1	0.00149821	0.397	0	0	-4.65016	19	20	19	CGGGTGGTCGGGGCGGGTCAG#CTGGCCCCTCTGATCACCCA#.((((((((((((.(((((((#))))))))))))))))))).	3UTR
bta-miR-10167-3p	XM_024984504	LOXHD1	6657	6706	0.974359	-35	1	0.00172448	0.397	0	0	-3.93757	18	21	14	CGGGTGGTCGGGGCGGGTCAG#CTGCAAGCCCTTCCTCTCCATTTGCACCAACTCGCCCCGGCCAACCTGC#((((((((((((((((((...#.)))))))))))))).)))).	3UTR
bta-miR-10167-3p	NM_001205644	CELF6	2158	2185	1	-35	1	0.000772961	0.397	0	0	-3.79332	20	27	13	CGGGTGGTCGGGGCGGGTCAG#CTGGCCTGCCCTGGTCCTTGCCATCCT#.((((((((((((((((((((#)))))))))))))......))))))).	3UTR
bta-miR-10167-3p	XM_005211364	CELF6	2109	2136	1	-35	1	0.000772961	0.397	0	0	-3.79332	20	27	13	CGGGTGGTCGGGGCGGGTCAG#CTGGCCTGCCCTGGTCCTTGCCATCCT#.((((((((((((((((((((#)))))))))))))......))))))).	3UTR
bta-miR-10167-3p	NM_001078114	HOXB4	1271	1289	1	-35	1	3.00844e-08	0.309	0	0	-6.24613	16	18	10	CGGGTGGTCGGGGCGGGTCAG#GGCCCGGCTCGGCCGCCG#..((((((((((.((((((..#)))))).)))))))))).	3UTR
bta-miR-10167-3p	NM_001038030	SGTA	1523	1549	1	-34.8	1	0.00131869	0.353	0	0	-4.65016	18	20	18	CGGGTGGTCGGGGCGGGTCAG#TTGACTATGGCCTCCCTGGCCACCCC#.((((((((((((.((((((.#.)))))))))))))))))).	3UTR
bta-miR-10167-3p	XM_010807012	SGTA	1349	1375	1	-34.8	1	0.00131869	0.353	0	0	-4.65016	18	20	18	CGGGTGGTCGGGGCGGGTCAG#TTGACTATGGCCTCCCTGGCCACCCC#.((((((((((((.((((((.#.)))))))))))))))))).	3UTR
bta-miR-10167-3p	XM_010811918	ST3GAL1	3020	3040	1	-34.8	1	7.96935e-05	0.382	0	0	-4.79441	18	20	13	CGGGTGGTCGGGGCGGGTCAG#GATCCCCCCTGGCCACCTGT#(((((((((((((.(((((..#))))).))))))))))))).	3UTR
bta-miR-10167-3p	NM_001046102	TM4SF5	667	688	1	-34.8	0	0.00505018	0.471	0	0	-10.2767	18	21	12	CGGGTGGTCGGGGCGGGTCAG#CTGGCCCGCCCCAACCCTGGA#(.((.(((.((((((((((((#)))))))))))).))))).).	3UTR
bta-miR-10167-3p	NM_001077917	PAXIP1	3114	3136	1	-34.8	1	0.000562112	0.324	0	0	-4.99396	18	22	10	CGGGTGGTCGGGGCGGGTCAG#GGCCTGCCCCAGCCGTGCCCGC#((((((((.((((((((((..#)))))))))).)))..))))).	3UTR
bta-miR-10167-3p	XM_024998935	HCRTR1	1991	2031	1	-34.8	0	3.46963e-06	0.338	0	0	-6.89492	17	21	10	CGGGTGGTCGGGGCGGGTCAG#CTGCTCCTCTGGCTCTTGGGGGCCCGCCCCCACGACTCGT#(((((.((.((((((((((..#.)))))))))).)).))))).	3UTR
bta-miR-10167-3p	XM_024999696	EXD3	3268	3298	1	-34.8	1	0.00331755	0.294	0	0	-3.79332	19	30	8	CGGGTGGTCGGGGCGGGTCAG#CTGTCCCGCCCCGTGTTCCTGACCACACCA#.((((((((((((((((.(((#))).))))))))........)))))).)).	3UTR
bta-miR-10167-3p	XM_003585659	LRRC15	3509	3553	1	-34.7	1	0.0137709	0.5	0	0	-4.957	16	18	16	CGGGTGGTCGGGGCGGGTCAG#TTGGTTCAGTGTTGCAGTCACATGAATACCTGCCCTGGCCACCA#..((((((((((((((((...#.)))))))))))))))).	3UTR
bta-miR-10167-3p	XM_002692260	CDH4	4481	4514	0.974359	-34.7	1	1.76743e-05	0.309	0	0	-3.79332	18	24	12	CGGGTGGTCGGGGCGGGTCAG#CTTGGCATCAGGCCTGCCCTGGAGCCCCACCCT#.((((((((((((((((((..#.))))))))))))....)))))).	3UTR
bta-miR-10167-3p	XM_005222458	CSRNP1	2513	2532	1	-34.7	1	0.000805321	0.353	0	0	-7.10805	17	19	12	CGGGTGGTCGGGGCGGGTCAG#GACCCTCTCCGCCACCCGC#(((((((.(((((.(((((..#))))).)))))))))))).	3UTR
bta-miR-10167-3p	XM_003586231	CFAP99	2224	2265	1	-34.7	1	0.000291716	0.25	0	0	-6.25121	16	20	9	CGGGTGGTCGGGGCGGGTCAG#TGAAGACCGCGGGGCCATGCCCCCTGCCCCGCTCCGCCCGT#(((((((.(((((((((....#.)))))))))..))))))).	3UTR
bta-miR-10167-3p	NM_001191458	NKX2-1	2039	2082	1	-34.6	1	0.000530432	0.382	0	0	-4.65016	18	21	16	CGGGTGGTCGGGGCGGGTCAG#CTGACACAAAGGAAATGCCCCCTCTTGCCCCCCTGGCCACCCA#.((((((((((((.((((.((#.)).)))))))))))))))).	3UTR
bta-miR-10167-3p	XM_005222055	NKX2-1	1994	2037	1	-34.6	1	0.000530432	0.382	0	0	-4.65016	18	21	16	CGGGTGGTCGGGGCGGGTCAG#CTGACACAAAGGAAATGCCCCCTCTTGCCCCCCTGGCCACCCA#.((((((((((((.((((.((#.)).)))))))))))))))).	3UTR
bta-miR-10167-3p	NM_001076896	TFB1M	2061	2116	1	-34.6	1	0.000480515	0.382	0	0	-3.93757	20	27	13	CGGGTGGTCGGGGCGGGTCAG#CTGCCCTCGTCCGAGTCCAGGGAGCTGCCCTTGCCCGGCTCCCCCGGCCACTCGC#((((((((((((((((((.((#.)).)))))....))))))))))))).	3UTR
bta-miR-10167-3p	NM_001114610	TFB1M	2189	2244	1	-34.6	1	0.000480515	0.382	0	0	-3.93757	20	27	13	CGGGTGGTCGGGGCGGGTCAG#CTGCCCTCGTCCGAGTCCAGGGAGCTGCCCTTGCCCGGCTCCCCCGGCCACTCGC#((((((((((((((((((.((#.)).)))))....))))))))))))).	3UTR
bta-miR-10167-3p	NM_001206317	EPN2	2450	2469	1	-34.6	1	9.16563e-07	0.324	0	0	-5.9393	16	19	11	CGGGTGGTCGGGGCGGGTCAG#GGCCCAGCCTGGCCACCCC#.(((((((((((..(((((..#)))))..))))))))))).	3UTR
bta-miR-10167-3p	XM_005220325	EPN2	2289	2308	1	-34.6	1	9.15345e-07	0.324	0	0	-5.9393	16	19	11	CGGGTGGTCGGGGCGGGTCAG#GGCCCAGCCTGGCCACCCC#.(((((((((((..(((((..#)))))..))))))))))).	3UTR
bta-miR-10167-3p	XM_025001103	KCNQ2	5263	5302	0.974359	-34.5	1	2.23541e-06	0.324	0	0	-4.99396	18	25	13	CGGGTGGTCGGGGCGGGTCAG#TGACCCGTGGCTGCGGGCCCATCCTGCCCCACCGCCCGT#((((((((.((((((((((..#.))))).....))))))))))))).	3UTR
bta-miR-10167-3p	XM_025001105	KCNQ2	5233	5272	0.974359	-34.5	1	2.23541e-06	0.324	0	0	-4.99396	18	25	13	CGGGTGGTCGGGGCGGGTCAG#TGACCCGTGGCTGCGGGCCCATCCTGCCCCACCGCCCGT#((((((((.((((((((((..#.))))).....))))))))))))).	3UTR
bta-miR-10167-3p	XM_025001106	KCNQ2	5208	5247	0.974359	-34.5	1	2.23541e-06	0.324	0	0	-4.99396	18	25	13	CGGGTGGTCGGGGCGGGTCAG#TGACCCGTGGCTGCGGGCCCATCCTGCCCCACCGCCCGT#((((((((.((((((((((..#.))))).....))))))))))))).	3UTR
bta-miR-10167-3p	XM_025001108	KCNQ2	5152	5191	0.974359	-34.5	1	2.23541e-06	0.324	0	0	-4.99396	18	25	13	CGGGTGGTCGGGGCGGGTCAG#TGACCCGTGGCTGCGGGCCCATCCTGCCCCACCGCCCGT#((((((((.((((((((((..#.))))).....))))))))))))).	3UTR
bta-miR-10167-3p	NM_001077486	BCL2L1	2177	2208	1	-34.5	1	2.12804e-05	0.426	0	0	-3.79332	18	21	13	CGGGTGGTCGGGGCGGGTCAG#CTGGGGGTCCAGGCCTAGTCCTGGCCACCCC#.((((((((((((((((((..#.))))).))))))))))))).	3UTR
bta-miR-10167-3p	XM_005214497	BCL2L1	3282	3313	1	-34.5	1	2.12804e-05	0.426	0	0	-3.79332	18	21	13	CGGGTGGTCGGGGCGGGTCAG#CTGGGGGTCCAGGCCTAGTCCTGGCCACCCC#.((((((((((((((((((..#.))))).))))))))))))).	3UTR
bta-miR-10167-3p	NM_001035064	STX4	1003	1023	0.961538	-34.5	0	0.029402	0.353	0	0	-8.85129	18	20	12	CGGGTGGTCGGGGCGGGTCAG#CTGGCCTGCCCCATACCCGA#((((((...((((((((((((#)))))))))))).)))))).	3UTR
bta-miR-10167-3p	NM_001034364	TMEM54	928	968	1	-34.5	1	0.000241888	0.397	0	0	-3.79332	18	40	12	CGGGTGGTCGGGGCGGGTCAG#GACCCGGGTGAGGTTTTCACCCCTCTCCTCCGGCCACCCA#.((((((((((((((((((..#)))))).....................)))))))))))).	3UTR
bta-miR-10167-3p	XM_005220111	SUPT6H	5877	5901	1	-34.5	1	2.71643e-06	0.294	0	0	-8.55011	18	24	11	CGGGTGGTCGGGGCGGGTCAG#CTGACCTGCCCAGCCCCCACCTGG#(((((((...(((((((((((#))))))))))).....))))))).	3UTR
bta-miR-10167-3p	XM_005203132	EYA3	3935	3982	1	-34.5	1	6.98413e-06	0.397	0	0	-3.93757	20	25	9	CGGGTGGTCGGGGCGGGTCAG#CTGGCAGTAGGTCTGTTGGTTTCTTGCCCTGCTCCCAGGCCACCCGG#(((((((((((((((((.(((#.))).))))).))).))))))))).	3UTR
bta-miR-10167-3p	XM_005203133	EYA3	4056	4103	1	-34.5	1	6.98413e-06	0.397	0	0	-3.93757	20	25	9	CGGGTGGTCGGGGCGGGTCAG#CTGGCAGTAGGTCTGTTGGTTTCTTGCCCTGCTCCCAGGCCACCCGG#(((((((((((((((((.(((#.))).))))).))).))))))))).	3UTR
bta-miR-10167-3p	XM_025001181	EYA3	4126	4173	1	-34.5	1	6.98413e-06	0.397	0	0	-3.93757	20	25	9	CGGGTGGTCGGGGCGGGTCAG#CTGGCAGTAGGTCTGTTGGTTTCTTGCCCTGCTCCCAGGCCACCCGG#(((((((((((((((((.(((#.))).))))).))).))))))))).	3UTR
bta-miR-10167-3p	XM_025001182	EYA3	3797	3844	1	-34.5	1	6.98413e-06	0.397	0	0	-3.93757	20	25	9	CGGGTGGTCGGGGCGGGTCAG#CTGGCAGTAGGTCTGTTGGTTTCTTGCCCTGCTCCCAGGCCACCCGG#(((((((((((((((((.(((#.))).))))).))).))))))))).	3UTR
bta-miR-10167-3p	XM_024977701	BCL7A	1410	1450	1	-34.4	1	6.37829e-07	0.382	0	0	-4.79441	18	20	18	CGGGTGGTCGGGGCGGGTCAG#CTTGAGGCCACAGAAGAGCAGGACCTCCCCGGCCATCTGG#(((((((((((((.(((((..#.)))))))))))))))))).	3UTR
bta-miR-10167-3p	XM_005216420	SPI1	1606	1626	1	-34.4	0	0.00791543	0.456	0	0	-9.34605	18	20	13	CGGGTGGTCGGGGCGGGTCAG#CTGATGCGCCCCACCCCCGA#((((.(((.((((((.(((((#))))).))))))))))))).	3UTR
bta-miR-10167-3p	XM_024975100	SPI1	1365	1385	1	-34.4	0	0.00791543	0.456	0	0	-9.34605	18	20	13	CGGGTGGTCGGGGCGGGTCAG#CTGATGCGCCCCACCCCCGA#((((.(((.((((((.(((((#))))).))))))))))))).	3UTR
bta-miR-10167-3p	XM_024975101	SPI1	1272	1292	1	-34.4	0	0.00791543	0.456	0	0	-9.34605	18	20	13	CGGGTGGTCGGGGCGGGTCAG#CTGATGCGCCCCACCCCCGA#((((.(((.((((((.(((((#))))).))))))))))))).	3UTR
bta-miR-10167-3p	NM_001102017	CCDC88C	2855	2898	1	-34.4	0	0.00610496	0.5	0	0	-7.91236	18	25	10	CGGGTGGTCGGGGCGGGTCAG#TGCACCTCGATTTATACCGTGGCTGCAGCGCCCCGACCTCCCT#.(((.(((((((((((((((.#.)))))....)))))))))).))).	3UTR
bta-miR-10167-3p	XM_002686534	HIVEP3	8786	8829	1	-34.3	1	0.00184202	0.368	0	0	-3.79332	19	43	13	CGGGTGGTCGGGGCGGGTCAG#CTGCCCTCAACCTTTGGACTGGGGAAGGAGCCCTGACCACCCA#.((((((((((((((((.(((#)))))).......................))))))))))))).	3UTR
bta-miR-10167-3p	XM_005220586	SP2	2110	2133	0.961538	-34.3	0	0.0202309	0.353	0	0	-7.91236	19	23	11	CGGGTGGTCGGGGCGGGTCAG#TTGGCTCCGCCCTGGCCCTCCCC#.(((.((((((((((((((((#))))).)))))))))))..))).	3UTR
bta-miR-10167-3p	XM_002699670	PRRG3	2107	2145	1	-34.3	0	0.000396109	0.426	0	0	-5.35086	18	33	11	CGGGTGGTCGGGGCGGGTCAG#CAGAGGTGACCCGCCCTTTAAGTGTCAGTGACCACGCA#.(.(((((((((((((((((.#.)))))))))))............)))))).).	3UTR
bta-miR-10167-3p	XM_005227620	PRRG3	4185	4223	1	-34.3	0	0.000396109	0.426	0	0	-5.35086	18	33	11	CGGGTGGTCGGGGCGGGTCAG#CAGAGGTGACCCGCCCTTTAAGTGTCAGTGACCACGCA#.(.(((((((((((((((((.#.)))))))))))............)))))).).	3UTR
bta-miR-10167-3p	XM_005227621	PRRG3	2160	2198	1	-34.3	0	0.000396109	0.426	0	0	-5.35086	18	33	11	CGGGTGGTCGGGGCGGGTCAG#CAGAGGTGACCCGCCCTTTAAGTGTCAGTGACCACGCA#.(.(((((((((((((((((.#.)))))))))))............)))))).).	3UTR
bta-miR-10167-3p	XM_024978216	DPF1	1276	1298	1	-34.3	0	2.93308e-08	0.338	0	0	-10.4628	18	22	11	CGGGTGGTCGGGGCGGGTCAG#CTGGCTCGCCCGGACCTCTGGG#(.((.((((.(((((((((((#))))))))))).)))).)).).	3UTR
bta-miR-10167-3p	XM_005220586	SP2	2023	2042	1	-34.3	0	0.0205978	0.353	0	0	-9.113	17	19	10	CGGGTGGTCGGGGCGGGTCAG#GGCCCGCCTCAACCCCCGT#((((.(((.((((((((((..#)))))))))).))))))).	3UTR
bta-miR-10167-3p	NM_001083434	AKT1S1	846	870	1	-34.3	0	6.58361e-07	0.279	0	0	-6.82535	18	24	8	CGGGTGGTCGGGGCGGGTCAG#CTGCCCCGCCCCCGGGGCCAGCCA#.((.(((((((((((((.(((#))).))))))))...))))).)).	3UTR
bta-miR-10167-3p	XM_005217950	RNFT2	1774	1817	1	-34.2	1	2.8825e-05	0.353	0	0	-3.79332	17	23	13	CGGGTGGTCGGGGCGGGTCAG#CTGAGAGCTTCCTTGAAAACAGCCCTCGGGCCCCGACTGCCCT#.(((((((((((((((((...#.))))....))))))))))))).	3UTR
bta-miR-10167-3p	NM_175819	CACNB1	3116	3139	1	-34.2	1	2.53783e-05	0.324	0	0	-6.08354	19	23	12	CGGGTGGTCGGGGCGGGTCAG#CTGGGCCCTGCCCGGCTGCCCGC#((((((((((((..(((((((#)))).)))..)))))))))))).	3UTR
bta-miR-10167-3p	XM_024979651	CACNB1	3678	3701	1	-34.2	1	2.53783e-05	0.324	0	0	-6.08354	19	23	12	CGGGTGGTCGGGGCGGGTCAG#CTGGGCCCTGCCCGGCTGCCCGC#((((((((((((..(((((((#)))).)))..)))))))))))).	3UTR
bta-miR-10167-3p	XM_024979652	CACNB1	3917	3940	1	-34.2	1	2.53783e-05	0.324	0	0	-6.08354	19	23	12	CGGGTGGTCGGGGCGGGTCAG#CTGGGCCCTGCCCGGCTGCCCGC#((((((((((((..(((((((#)))).)))..)))))))))))).	3UTR
bta-miR-10167-3p	NM_001193046	MYMK	758	801	1	-34.2	1	0.0138568	0.279	0	0	-3.93757	20	43	8	CGGGTGGTCGGGGCGGGTCAG#CTGCCCCGTCCCCGGCCTGCCGAGAGCGCCCCATCCTGCCCGA#(((((((((((((((((.(((#))).)))).))))))))....................))))).	3UTR
bta-miR-10167-3p	NM_001001136	HDGFL1	1108	1152	1	-34.1	0	5.60266e-05	0.309	0	0	-8.05661	16	19	12	CGGGTGGTCGGGGCGGGTCAG#CTGATGCCCCCTGTCCCTCCCCCACCCCCGCCCCGGCCTTCTGG#((((.((((((((((((....#.)))))))))))).)))).	3UTR
bta-miR-10167-3p	NM_176648	CAPZB	1227	1260	1	-34.1	1	0.00598567	0.441	0	0	-3.79332	19	23	12	CGGGTGGTCGGGGCGGGTCAG#GACCGCGTTTTCTGTCCGCCCTGGCGCCACCCC#.((((((((((((((((.(((#.))))))))))))..))))))).	3UTR
bta-miR-10167-3p	XM_005203083	CAPZB	1335	1368	1	-34.1	1	0.00598567	0.441	0	0	-3.79332	19	23	12	CGGGTGGTCGGGGCGGGTCAG#GACCGCGTTTTCTGTCCGCCCTGGCGCCACCCC#.((((((((((((((((.(((#.))))))))))))..))))))).	3UTR
bta-miR-10167-3p	XM_024999269	CAPZB	1323	1356	1	-34.1	1	0.00598567	0.441	0	0	-3.79332	19	23	12	CGGGTGGTCGGGGCGGGTCAG#GACCGCGTTTTCTGTCCGCCCTGGCGCCACCCC#.((((((((((((((((.(((#.))))))))))))..))))))).	3UTR
bta-miR-10167-3p	XM_024999272	CAPZB	1256	1289	1	-34.1	1	0.00598567	0.441	0	0	-3.79332	19	23	12	CGGGTGGTCGGGGCGGGTCAG#GACCGCGTTTTCTGTCCGCCCTGGCGCCACCCC#.((((((((((((((((.(((#.))))))))))))..))))))).	3UTR
bta-miR-10167-3p	XM_005217629	FNIP2	6223	6245	1	-34.1	1	0.00547503	0.5	0	0	-4.84971	17	22	10	CGGGTGGTCGGGGCGGGTCAG#GACCCGCCCTCGCCCAGGCCCA#.(((((((.((((((((((..#)))))))))).)))...)))).	3UTR
bta-miR-10167-3p	XM_024977606	FNIP2	5797	5819	1	-34.1	1	0.00547503	0.5	0	0	-4.84971	17	22	10	CGGGTGGTCGGGGCGGGTCAG#GACCCGCCCTCGCCCAGGCCCA#.(((((((.((((((((((..#)))))))))).)))...)))).	3UTR
bta-miR-10167-3p	XM_024977608	FNIP2	6132	6154	1	-34.1	1	0.00547503	0.5	0	0	-4.84971	17	22	10	CGGGTGGTCGGGGCGGGTCAG#GACCCGCCCTCGCCCAGGCCCA#.(((((((.((((((((((..#)))))))))).)))...)))).	3UTR
bta-miR-10167-3p	XM_024977611	FNIP2	5798	5820	1	-34.1	1	0.00547503	0.5	0	0	-4.84971	17	22	10	CGGGTGGTCGGGGCGGGTCAG#GACCCGCCCTCGCCCAGGCCCA#.(((((((.((((((((((..#)))))))))).)))...)))).	3UTR
bta-miR-10167-3p	XM_024977612	FNIP2	5928	5950	1	-34.1	1	0.00547503	0.5	0	0	-4.84971	17	22	10	CGGGTGGTCGGGGCGGGTCAG#GACCCGCCCTCGCCCAGGCCCA#.(((((((.((((((((((..#)))))))))).)))...)))).	3UTR
bta-miR-10167-3p	NM_182989	PEMT	1094	1117	0.974359	-34	0	6.94585e-05	0.309	0	0	-5.33701	17	23	12	CGGGTGGTCGGGGCGGGTCAG#GGCCTGCCCCGAGCACAGGCCCC#.(((((.((((((((((((..#)))))))))))).)....)))).	3UTR
bta-miR-10167-3p	XM_024979671	PEMT	1076	1099	0.974359	-34	0	6.94585e-05	0.309	0	0	-5.33701	17	23	12	CGGGTGGTCGGGGCGGGTCAG#GGCCTGCCCCGAGCACAGGCCCC#.(((((.((((((((((((..#)))))))))))).)....)))).	3UTR
bta-miR-10167-3p	XM_024979673	PEMT	1232	1255	0.974359	-34	0	6.94585e-05	0.309	0	0	-5.33701	17	23	12	CGGGTGGTCGGGGCGGGTCAG#GGCCTGCCCCGAGCACAGGCCCC#.(((((.((((((((((((..#)))))))))))).)....)))).	3UTR
bta-miR-10167-3p	NM_001255972	CAMTA2	4237	4257	1	-34	1	1.22155e-05	0.397	0	0	-6.54929	17	20	11	CGGGTGGTCGGGGCGGGTCAG#CTGACCGACTCCGGCCACCA#..(((((((((((..((((((#))))))..))))))))))).	3UTR
bta-miR-10167-3p	NM_001205948	GLIS2	3028	3054	1	-34	0	5.61865e-07	0.279	0	0	-7.12766	19	26	8	CGGGTGGTCGGGGCGGGTCAG#CTGACCCGGCCCGCTGACGGGCCCGC#(((((.((((((.((((((((#)))))))).)))...)))..))))).	3UTR
bta-miR-10167-3p	XM_024999559	SOX11	4673	4694	1	-34	0	0.000572892	0.25	0	0	-8.7692	18	21	8	CGGGTGGTCGGGGCGGGTCAG#TTGGCCTCCCCCGGCCTCCCT#.(((.((((((((.(((((((#))))))).)))))))).))).	3UTR
bta-miR-10167-3p	XM_024987685	SYT7	2185	2222	1	-33.9	1	0.000948051	0.279	0	0	-4.79441	20	37	16	CGGGTGGTCGGGGCGGGTCAG#CTGGCCCCCCCGGCCATGGGTGAGGGAAGGATCCTGA#(((((((((((((.(((((((#))))))))))))))))................)))).	3UTR
bta-miR-10167-3p	XM_024987687	SYT7	2089	2126	1	-33.9	1	0.000948051	0.279	0	0	-4.79441	20	37	16	CGGGTGGTCGGGGCGGGTCAG#CTGGCCCCCCCGGCCATGGGTGAGGGAAGGATCCTGA#(((((((((((((.(((((((#))))))))))))))))................)))).	3UTR
bta-miR-10167-3p	XM_002697593	LOC520336	4068	4112	1	-33.9	1	7.0666e-05	0.368	0	0	-3.79332	17	22	13	CGGGTGGTCGGGGCGGGTCAG#GAATCTCACAAAGTGTATTATCCGCCCCCGGCTCCGGCCACCCC#.(((((((((((((((((...#.))))...))))))))))))).	3UTR
bta-miR-10167-3p	NM_001101074	NAIF1	1172	1192	1	-33.9	1	0.00027743	0.426	0	0	-5.96215	17	20	12	CGGGTGGTCGGGGCGGGTCAG#GGCTAGGCCCGACCACCTGA#((((((((((((.(.((((..#)))).).)))))))))))).	3UTR
bta-miR-10167-3p	NM_001075250	PTK2	3554	3575	1	-33.9	1	2.14963e-05	0.279	0	0	-8.00486	16	21	9	CGGGTGGTCGGGGCGGGTCAG#ACCCGCCACGAGGCCACCCGG#(((((((((..(((((((...#)))))))....))))))))).	3UTR
bta-miR-10167-3p	NM_001193014	DENND1A	3293	3316	0.961538	-33.8	0	0.0938976	0.368	0	0	-7.91236	18	23	12	CGGGTGGTCGGGGCGGGTCAG#CTGTCCTGTCCCGACCCTTCCCC#.(((.((((((((((((.(((#))).))))))))))))...))).	3UTR
bta-miR-10167-3p	XM_015473579	DENND1A	3565	3588	0.961538	-33.8	0	0.0938976	0.368	0	0	-7.91236	18	23	12	CGGGTGGTCGGGGCGGGTCAG#CTGTCCTGTCCCGACCCTTCCCC#.(((.((((((((((((.(((#))).))))))))))))...))).	3UTR
bta-miR-10167-3p	NM_001046147	GATD1	1452	1475	1	-33.8	1	4.51403e-06	0.324	0	0	-3.79332	20	23	12	CGGGTGGTCGGGGCGGGTCAG#CTGGCTCTGCCCTGGCTAGCCCC#.((((((((((((((((((((#))))).)))))))))))).))).	3UTR
bta-miR-10167-3p	XM_010817278	XRCC3	2394	2412	1	-33.8	1	0.000822559	0.338	0	0	-5.69245	16	18	12	CGGGTGGTCGGGGCGGGTCAG#GGCCAGCCCCGGCCATCA#..((((((((((((.((((..#)))).)))))))))))).	3UTR
bta-miR-10167-3p	NM_001278621	CD36	3424	3448	1	-33.8	1	0.0141173	0.397	0	0	-5.18008	20	24	11	CGGGTGGTCGGGGCGGGTCAG#CTGACCTGCCTGGACACTGCCTGA#(((((((((.(((((((((((#))))))))))).))).).))))).	3UTR
bta-miR-10167-3p	NM_174010	CD36	3266	3290	1	-33.8	1	0.0141173	0.397	0	0	-5.18008	20	24	11	CGGGTGGTCGGGGCGGGTCAG#CTGACCTGCCTGGACACTGCCTGA#(((((((((.(((((((((((#))))))))))).))).).))))).	3UTR
bta-miR-10167-3p	NM_001080325	TSPAN11	1042	1069	1	-33.8	1	0.000356089	0.294	0	0	-3.79332	20	27	8	CGGGTGGTCGGGGCGGGTCAG#CTGTGCCCAGCCCTTCTGGACCACCCA#.((((((((((((((((((((#))).)))).)))))....)))))))).	3UTR
bta-miR-10167-3p	XM_005207202	TSPAN11	1010	1037	1	-33.8	1	0.000356089	0.294	0	0	-3.79332	20	27	8	CGGGTGGTCGGGGCGGGTCAG#CTGTGCCCAGCCCTTCTGGACCACCCA#.((((((((((((((((((((#))).)))).)))))....)))))))).	3UTR
bta-miR-10167-3p	XM_005207334	SYNGR1	1556	1581	0.974359	-33.7	1	1.34516e-06	0.221	0	0	-3.79332	18	22	13	CGGGTGGTCGGGGCGGGTCAG#CGCCGGCCTCTGCCCTGGCCGCCTT#.((((((((((((((((((..#.)))))..))))))))))))).	3UTR
bta-miR-10167-3p	NM_001193104	ATOH8	1705	1735	1	-33.7	0	1.01751e-07	0.265	0	0	-6.82535	18	30	11	CGGGTGGTCGGGGCGGGTCAG#TGACCTGCCCCCAGCTGGCCTGGCCAGCCA#.((.((((((((((((((((.#)))))))))))..........))))).)).	3UTR
bta-miR-10167-3p	XM_024982474	ZDHHC18	2468	2489	1	-33.7	1	2.54899e-05	0.338	0	0	-5.08246	18	21	11	CGGGTGGTCGGGGCGGGTCAG#TGGCCTGGACTCGGCCACCCA#.(((((((((((.(((((((.#)))))))..))))))))))).	3UTR
bta-miR-10167-3p	XM_024975211	STX3	2442	2494	0.974359	-33.7	1	0.00130337	0.412	0	0	-4.67302	18	24	10	CGGGTGGTCGGGGCGGGTCAG#CTGAGCCAGTGTGAGCCCCCGAGACTCCCGGCTGGTCCCGGCCAGCTCCCGA#((((((((((((((.((((..#.)))).))))))))))...)))).	3UTR
bta-miR-10167-3p	XM_010800733	PGGHG	2534	2577	1	-33.7	1	0.00937012	0.324	0	0	-7.3076	19	43	9	CGGGTGGTCGGGGCGGGTCAG#CTGTACCCGCCCCTTCTCAATGCCCTCCTGGACCCCCACCCGC#(((((((..((((((((((((#))).)))))))))......................))))))).	3UTR
bta-miR-10167-3p	XM_024992835	BRD1	4686	4713	1	-33.7	1	6.26871e-06	0.265	0	0	-3.93757	21	27	9	CGGGTGGTCGGGGCGGGTCAG#CTGCGCCTGCCCCTGGCTCGTGCCCGG#(((((((((((((((((((((#))).))))))))).))))...))))).	3UTR
bta-miR-10167-3p	XM_024992837	BRD1	4206	4233	1	-33.7	1	6.26871e-06	0.265	0	0	-3.93757	21	27	9	CGGGTGGTCGGGGCGGGTCAG#CTGCGCCTGCCCCTGGCTCGTGCCCGG#(((((((((((((((((((((#))).))))))))).))))...))))).	3UTR
bta-miR-10167-3p	XM_015475085	SPSB1	4545	4577	1	-33.7	1	0.0362104	0.368	0	0	-3.79332	20	32	8	CGGGTGGTCGGGGCGGGTCAG#CTGGCCACATGGGGGCGCCCTCAGACCACCCC#.((((((((((((((((((((#)))))).........))))))..)))))))).	3UTR
bta-miR-10167-3p	NM_001099102	FAAH	2142	2190	0.974359	-33.6	1	0.0313207	0.353	0	0	-3.93757	17	19	17	CGGGTGGTCGGGGCGGGTCAG#CTGGACCTCACTTCCTCCCCAGGTCCGCTCTCTGTCCTGACCACCCGC#(((((((((((((((((....#.))))))))))))))))).	3UTR
bta-miR-10167-3p	XM_024997028	SIM2	2341	2363	1	-33.6	1	4.57506e-07	0.386	0	0	-5.02746	18	22	13	CGGGTGGTCGGGGCGGGTCAG#CTGGGACACCCTGACCGCCCGA#(((((((((((((.(..((((#))))..).))))))))))))).	3UTR
bta-miR-10167-3p	NM_001103336	GRTP1	1838	1867	1	-33.6	1	1.61269e-05	0.397	0	0	-5.81384	16	19	11	CGGGTGGTCGGGGCGGGTCAG#CTGGCCTGAGCGGCCCTCCTCGGCCACCA#..(((((((((((.(((((..#.))))).))))))))))).	3UTR
bta-miR-10167-3p	NM_001098920	TRAPPC2L	869	919	1	-33.6	1	2.74746e-05	0.324	0	0	-7.14013	17	22	10	CGGGTGGTCGGGGCGGGTCAG#CTGAAGAGGCTGCGAAGGGAGGGGCAGAAGACCTGTAGACCGGCCACCCT#.((((((((((.(((((((..#.)))))))...)))))))))).	3UTR
bta-miR-10167-3p	NM_001100357	ESS2	1597	1637	1	-33.6	1	0.000948003	0.25	0	0	-3.79332	20	40	8	CGGGTGGTCGGGGCGGGTCAG#CTGGCCTGACGGGGCCGCCTCTCTGCCCCAAGGCCACCCT#.((((((((((((((((((((#))))))).................)))))..)))))))).	3UTR
bta-miR-10167-3p	XM_024980934	PLEKHM1	4841	4859	1	-33.5	1	0.0471539	0.338	0	0	-4.65016	17	18	17	CGGGTGGTCGGGGCGGGTCAG#GACCCCCCTGACCATCTT#.((((((((((((.(((((..#))))))))))))))))).	3UTR
bta-miR-10167-3p	XM_024980937	PLEKHM1	4678	4696	1	-33.5	1	0.0471539	0.338	0	0	-4.65016	17	18	17	CGGGTGGTCGGGGCGGGTCAG#GACCCCCCTGACCATCTT#.((((((((((((.(((((..#))))))))))))))))).	3UTR
bta-miR-10167-3p	NM_001025328	HPCA	1406	1425	1	-33.5	1	0.011835	0.338	0	0	-4.65016	17	19	15	CGGGTGGTCGGGGCGGGTCAG#GACCCCCCTGGCCGCACCC#.((((((((((((.(((((..#))))))))))))))).)).	3UTR
bta-miR-10167-3p	XM_005202918	HPCA	1585	1604	1	-33.5	1	0.011835	0.338	0	0	-4.65016	17	19	15	CGGGTGGTCGGGGCGGGTCAG#GACCCCCCTGGCCGCACCC#.((((((((((((.(((((..#))))))))))))))).)).	3UTR
bta-miR-10167-3p	NM_001101232	CPN2	1896	1915	1	-33.5	1	3.29404e-05	0.338	0	0	-5.58516	17	19	12	CGGGTGGTCGGGGCGGGTCAG#TGGCCGGCTCCACCACCCA#.(((((((.(((((.(((((.#))))).)))))))))))).	3UTR
bta-miR-10167-3p	XM_015459209	ALPK3	6907	6926	1	-33.5	1	0.00992189	0.353	0	0	-5.9393	16	19	11	CGGGTGGTCGGGGCGGGTCAG#GGCCCCACCCGACTGCCCA#.(((((((((((..(((((..#)))))..))))))))))).	3UTR
bta-miR-10167-3p	XM_005209515	DIAPH1	4453	4473	1	-33.4	0	0.000255454	0.382	0	0	-8.05661	19	20	19	CGGGTGGTCGGGGCGGGTCAG#CTGCCTGCCCCGGCTCCTGT#((((.((((((((((((.(((#))))))))))))))))))).	3UTR
bta-miR-10167-3p	NM_001105480	C29H11orf68	1438	1457	1	-33.4	1	0.0216968	0.397	0	0	-4.84971	17	19	10	CGGGTGGTCGGGGCGGGTCAG#GGCCTGTCCCTGCCACCTC#.(((((((.((((((((((..#)))))))))).))))))).	3UTR
bta-miR-10167-3p	NM_001034784	FIS1	564	605	1	-33.3	1	0.0331917	0.338	0	0	-4.65016	16	18	16	CGGGTGGTCGGGGCGGGTCAG#TGGAGGACACTGGAAGAGCGCCCCACCCCCCCGGCCATCCC#.((((((((((((.((((...#.)))))))))))))))).	3UTR
bta-miR-10167-3p	NM_001046227	C18H19orf48	1135	1175	0.974359	-33.3	1	5.06809e-06	0.324	0	0	-5.02746	18	21	14	CGGGTGGTCGGGGCGGGTCAG#GCCCCAAAGAGGGGTGGTGTCTGTGCCCCCGGCCACCCGT#(((((((((((((.(.(.(((#.)))).)))))))))))))).	3UTR
bta-miR-10167-3p	NM_001102132	CERS5	1720	1766	1	-33.3	1	0.00524319	0.471	0	0	-3.93757	20	26	14	CGGGTGGTCGGGGCGGGTCAG#TGTCCCCTCCCTGGTTGCCCATGGCTCTTGAGCCCTGACCATCTGA#((((((((((((((((((((.#.))))))....)))))))))))))).	3UTR
bta-miR-10167-3p	XM_005206307	CERS5	1798	1834	1	-33.3	1	0.00524319	0.471	0	0	-3.93757	20	26	14	CGGGTGGTCGGGGCGGGTCAG#CTGGTTGCCCATGGCTCTTGAGCCCTGACCATCTGA#((((((((((((((((((((.#.))))))....)))))))))))))).	3UTR
bta-miR-10167-3p	XM_024985394	RHBDL1	1830	1848	1	-33.3	1	0.00012374	0.309	0	0	-4.52877	16	18	13	CGGGTGGTCGGGGCGGGTCAG#ACCAGCCCTGGCCACCCC#.(((((((((((((.(((...#))).))))))))))))).	3UTR
bta-miR-10167-3p	XM_002697148	DNAJB8	940	959	1	-33.3	1	3.03115e-06	0.333	0	0	-6.25121	17	19	11	CGGGTGGTCGGGGCGGGTCAG#GCCCGTGCCCGCCGCCCGG#(((((((.((((((((((...#)))))).))))))))))).	3UTR
bta-miR-10167-3p	NM_173987	ALPI	1753	1790	1	-33.3	1	0.0463107	0.368	0	0	-6.01339	16	19	10	CGGGTGGTCGGGGCGGGTCAG#CTGCCACTCCTGCAGACCCGACCCGGCCCCACCACCA#..((((((.((((((((((..#.)))))).)))))))))).	3UTR
bta-miR-10167-3p	NM_177507	TGM2	2401	2436	1	-33.3	1	0.163103	0.426	0	0	-3.79332	18	29	10	CGGGTGGTCGGGGCGGGTCAG#GCCCAGAGGCCCCTTAAAAAGCCACTGACCACCCA#.((((((((((((((((((..#.)))))........))).)))))))))).	3UTR
bta-miR-10167-3p	XM_024993672	SORCS2	3701	3720	1	-33.3	1	0.0142738	0.235	0	0	-6.10696	16	19	10	CGGGTGGTCGGGGCGGGTCAG#GCCCGCCCCGCCTCGCCCC#.((((((.((((((((((...#)))))))))).).))))).	3UTR
bta-miR-10167-3p	XM_005225315	TTYH3	4354	4371	1	-33.3	1	0.27878	0.412	0	0	-4.84971	15	17	8	CGGGTGGTCGGGGCGGGTCAG#CCTGCCCCCACCACCCA#.(((((((.((((((((....#)))))))).))))))).	3UTR
bta-miR-10167-3p	XM_024991774	TAB1	3075	3091	1	-33.2	0	0.00018274	0.353	0	0	-6.51454	15	16	15	CGGGTGGTCGGGGCGGGTCAG#GCCCGCCCCGACTGCG#...(((((((((((((((...#))))))))))))))).	3UTR
bta-miR-10167-3p	XM_024991775	TAB1	3173	3189	1	-33.2	0	0.00018274	0.353	0	0	-6.51454	15	16	15	CGGGTGGTCGGGGCGGGTCAG#GCCCGCCCCGACTGCG#...(((((((((((((((...#))))))))))))))).	3UTR
bta-miR-10167-3p	XM_024995391	WNT9A	3450	3489	0.974359	-33.2	1	0.000659798	0.324	0	0	-4.90607	17	21	14	CGGGTGGTCGGGGCGGGTCAG#GAGCCATGCTGAGGGGCCAGGCAGGTCCCGGCCACCTGC#((((((((((((((..(((..#.)))..)))))))))))))).	3UTR
bta-miR-10167-3p	NM_001113314	GNG7	1387	1422	1	-33.2	1	6.88431e-05	0.397	0	0	-4.79441	17	21	12	CGGGTGGTCGGGGCGGGTCAG#CTGTGCTCCACTCCCACTCACACCCGACCACCCGG#(((((((((((((.((((...#.)))).).)))))))))))).	3UTR
bta-miR-10167-3p	XM_002696210	KCTD2	2871	2889	1	-33.2	1	0.00299722	0.353	0	0	-4.65016	15	18	12	CGGGTGGTCGGGGCGGGTCAG#CCCTCCCCCGGCCACCCA#.((((((((((((.(((....#)))..)))))))))))).	3UTR
bta-miR-10167-3p	NM_001098471	PRG3	781	799	0.953846	-33.2	1	0.0823306	0.279	0	0	-7.16335	16	18	11	CGGGTGGTCGGGGCGGGTCAG#GACCCTGCCCCCCACCCC#.((((((..((((((((((..#))))).))))))))))).	3UTR
bta-miR-10167-3p	XM_015460139	EPG5	7231	7251	0.961538	-33.2	0	0.00114966	0.338	0	0	-8.96875	17	20	11	CGGGTGGTCGGGGCGGGTCAG#TGACCTGCCCCTGCCTCCTT#.(((.(((.(((((((((((.#))))))))))).))).))).	3UTR
bta-miR-10167-3p	NM_001075917	MAPRE3	1733	1771	1	-33.2	1	1.55868e-05	0.441	0	0	-3.79332	19	38	11	CGGGTGGTCGGGGCGGGTCAG#CTGCCCGCCTCCCCAACCCCAGCCCTTCGGGCCACCCA#.((((((((((((((((.(((#)))))))))))..................)))))))).	3UTR
bta-miR-10167-3p	NM_001075941	CLN8	1640	1678	1	-33.2	1	1.35655e-06	0.324	0	0	-3.79332	18	38	11	CGGGTGGTCGGGGCGGGTCAG#GACCCGTCTCGCGGTGCTGGGCTGCAGGCCGCCACCCT#.((((((((((((((((((..#)))))))))))...................))))))).	3UTR
bta-miR-10167-3p	NM_001102187	ZC3H12A	2027	2047	1	-33.2	1	0.000135292	0.338	0	0	-5.70655	18	20	11	CGGGTGGTCGGGGCGGGTCAG#CTGGCCCCTCCAGCCGCCCC#.(((((((.((((.(((((((#))))))))))).))))))).	3UTR
bta-miR-10167-3p	XM_005224496	TBC1D24	2350	2392	1	-33.2	1	3.34601e-06	0.324	0	0	-5.08246	19	26	11	CGGGTGGTCGGGGCGGGTCAG#ACCCGTGATTCCCTCAGCTGGTCCTGAGGGCCCGGCCACCCA#.(((((((((((.((((((((#.)))).)))...).))))))))))).	3UTR
bta-miR-10167-3p	XM_024980885	KAT2A	2842	2863	1	-33.2	0	5.74308e-05	0.294	0	0	-5.69428	18	21	11	CGGGTGGTCGGGGCGGGTCAG#CTGCCCCGCCCTGGTGGCCCC#.((((.(((((((((((.(((#))).))))))))))).)))).	3UTR
bta-miR-10167-3p	XM_024984949	TBC1D24	3018	3060	1	-33.2	1	3.34601e-06	0.324	0	0	-5.08246	19	26	11	CGGGTGGTCGGGGCGGGTCAG#ACCCGTGATTCCCTCAGCTGGTCCTGAGGGCCCGGCCACCCA#.(((((((((((.((((((((#.)))).)))...).))))))))))).	3UTR
bta-miR-10167-3p	XM_024984950	TBC1D24	3357	3399	1	-33.2	1	3.34601e-06	0.324	0	0	-5.08246	19	26	11	CGGGTGGTCGGGGCGGGTCAG#ACCCGTGATTCCCTCAGCTGGTCCTGAGGGCCCGGCCACCCA#.(((((((((((.((((((((#.)))).)))...).))))))))))).	3UTR
bta-miR-10167-3p	XM_024984952	TBC1D24	3000	3042	1	-33.2	1	3.34601e-06	0.324	0	0	-5.08246	19	26	11	CGGGTGGTCGGGGCGGGTCAG#ACCCGTGATTCCCTCAGCTGGTCCTGAGGGCCCGGCCACCCA#.(((((((((((.((((((((#.)))).)))...).))))))))))).	3UTR
bta-miR-10167-3p	XM_024984957	TBC1D24	2882	2924	1	-33.2	1	3.34601e-06	0.324	0	0	-5.08246	19	26	11	CGGGTGGTCGGGGCGGGTCAG#ACCCGTGATTCCCTCAGCTGGTCCTGAGGGCCCGGCCACCCA#.(((((((((((.((((((((#.)))).)))...).))))))))))).	3UTR
bta-miR-10167-3p	XM_024986277	CLN8	2005	2043	1	-33.2	1	1.35655e-06	0.324	0	0	-3.79332	18	38	11	CGGGTGGTCGGGGCGGGTCAG#GACCCGTCTCGCGGTGCTGGGCTGCAGGCCGCCACCCT#.((((((((((((((((((..#)))))))))))...................))))))).	3UTR
bta-miR-10167-3p	XM_024986278	CLN8	1561	1599	1	-33.2	1	1.35655e-06	0.324	0	0	-3.79332	18	38	11	CGGGTGGTCGGGGCGGGTCAG#GACCCGTCTCGCGGTGCTGGGCTGCAGGCCGCCACCCT#.((((((((((((((((((..#)))))))))))...................))))))).	3UTR
bta-miR-10167-3p	XM_024986280	CLN8	1537	1575	1	-33.2	1	1.35655e-06	0.324	0	0	-3.79332	18	38	11	CGGGTGGTCGGGGCGGGTCAG#GACCCGTCTCGCGGTGCTGGGCTGCAGGCCGCCACCCT#.((((((((((((((((((..#)))))))))))...................))))))).	3UTR
bta-miR-10167-3p	XM_024986281	CLN8	1474	1512	1	-33.2	1	1.35655e-06	0.324	0	0	-3.79332	18	38	11	CGGGTGGTCGGGGCGGGTCAG#GACCCGTCTCGCGGTGCTGGGCTGCAGGCCGCCACCCT#.((((((((((((((((((..#)))))))))))...................))))))).	3UTR
bta-miR-10167-3p	NM_001191339	WDR86	1501	1519	1	-33.2	1	0.0172113	0.235	0	0	-7.3076	16	18	9	CGGGTGGTCGGGGCGGGTCAG#GCCCGCCCCTCCATCCGT#(((((((..(((((((((...#))))))))).))))))).	3UTR
bta-miR-10167-3p	XM_005223317	BRPF3	3761	3779	1	-33.1	0	3.45727e-06	0.309	0	0	-10.3702	17	18	17	CGGGTGGTCGGGGCGGGTCAG#GGCCCGCCCTGCCTCCGT#((((.((.(((((((((((..#))))))))))))))))).	3UTR
bta-miR-10167-3p	XM_005223516	UNC5CL	2211	2230	0.961538	-33.1	0	0.00041312	0.368	0	0	-5.92733	17	19	13	CGGGTGGTCGGGGCGGGTCAG#TGATGTGCCCCGACACCCA#.((((.(((((((((.((((.#)))).))))))))))))).	3UTR
bta-miR-10167-3p	NM_001046190	ABCD1	3068	3087	1	-33.1	1	0.00444527	0.456	0	0	-7.3411	17	19	13	CGGGTGGTCGGGGCGGGTCAG#TGGCGCCCCCGCCACCCGT#(((((((.(((((.(.((((.#)))).))))))))))))).	3UTR
bta-miR-10167-3p	XM_005223261	ILRUN	1168	1190	1	-33.1	0	0.00847178	0.397	0	0	-8.05661	18	22	13	CGGGTGGTCGGGGCGGGTCAG#GACCCCTGGCTCTGACCCCCGT#((((.((((((((((((((..#)))))...))))))))))))).	3UTR
bta-miR-10167-3p	XM_005223263	ILRUN	970	992	1	-33.1	0	0.00847178	0.397	0	0	-8.05661	18	22	13	CGGGTGGTCGGGGCGGGTCAG#GACCCCTGGCTCTGACCCCCGT#((((.((((((((((((((..#)))))...))))))))))))).	3UTR
bta-miR-10167-3p	NM_001193059	NCOR1	8590	8611	0.961538	-33.1	1	0.00304118	0.559	0	0	-6.98666	19	21	12	CGGGTGGTCGGGGCGGGTCAG#CTGACTGCCCTGTCCGCCTGT#(((((((.((((((.((((((#)))))))))))).))))))).	3UTR
bta-miR-10167-3p	XM_024986040	FAM53B	4081	4100	1	-33.1	1	0.0233793	0.368	0	0	-4.65016	17	19	12	CGGGTGGTCGGGGCGGGTCAG#GACTCTCTCTGACCACCCT#.((((((((((((.(((((..#))))).)))))))))))).	3UTR
bta-miR-10167-3p	XM_002696155	USP36	5093	5111	1	-33.1	0	0.000388439	0.397	0	0	-6.3934	16	18	11	CGGGTGGTCGGGGCGGGTCAG#GGCCCGCCCCAGTGCCCT#.(((((.(.((((((((((..#))))))))))).))))).	3UTR
bta-miR-10167-3p	NM_001102533	CREB3L2	2174	2202	1	-33.1	0	0.0247971	0.382	0	0	-10.3702	16	19	10	CGGGTGGTCGGGGCGGGTCAG#CTGCAGAGGAGCCCGCCCCGTCCCTCGC#((((.((.((((((((((...#.)))))))))).)))))).	3UTR
bta-miR-10167-3p	NM_001013401	LTA	809	828	1	-33.1	1	3.73152e-05	0.382	0	0	-5.89267	16	19	8	CGGGTGGTCGGGGCGGGTCAG#GACCTTCCTGGACCACCCC#.((((((((.(((.(((((..#))))).))).)))))))).	3UTR
bta-miR-10167-3p	XM_024987465	MYRF	3689	3713	1	-33.1	0	2.10675e-05	0.368	0	0	-9.34574	18	24	7	CGGGTGGTCGGGGCGGGTCAG#CTGAGCCGGCCTGGCCCTCCCCGC#((((.(((((((.(((.((((#)))).))).)))))))...)))).	3UTR
bta-miR-10167-3p	XM_024987472	MYRF	3428	3452	1	-33.1	0	2.10675e-05	0.368	0	0	-9.34574	18	24	7	CGGGTGGTCGGGGCGGGTCAG#CTGAGCCGGCCTGGCCCTCCCCGC#((((.(((((((.(((.((((#)))).))).)))))))...)))).	3UTR
bta-miR-10167-3p	NM_001083695	FRRS1	1922	1972	1	-33	1	0.00393385	0.588	0	0	-3.93757	18	20	18	CGGGTGGTCGGGGCGGGTCAG#TGATAATCACCATCAAGCCAAAAAACGTGATGCCTGTCCTGACTGCCTGG#((((((((((((((((((...#.)))))))))))))))))).	3UTR
bta-miR-10167-3p	NM_174388	MFAP2	883	901	1	-33	0	0.00962132	0.309	0	0	-9.113	17	18	17	CGGGTGGTCGGGGCGGGTCAG#GACCTGTCCCACCCCCGA#((((.(((.((((((((((..#))))))))))))))))).	3UTR
bta-miR-10167-3p	XM_002688010	PIM3	1423	1479	0.974359	-33	1	2.3832e-06	0.309	0	0	-4.67302	17	22	14	CGGGTGGTCGGGGCGGGTCAG#TTGACCCGAGACCGTCCCTCTCCTGTGCCACTCCAGAGCGGGTCCTGACCGCCCGG#((((((((((((((.(.((..#.)).)..)))))))))))))).	3UTR
bta-miR-10167-3p	XM_005207472	PPARA	6591	6611	1	-33	1	0.00219425	0.25	0	0	-4.99396	18	20	14	CGGGTGGTCGGGGCGGGTCAG#GACTGCGCCCCACCACCTGC#((((((((.((((((((((..#)))).)))))))))))))).	3UTR
bta-miR-10167-3p	XM_005209784	PALLD	4352	4384	1	-33	1	0.000678855	0.324	0	0	-3.79332	18	32	14	CGGGTGGTCGGGGCGGGTCAG#GACCATTCCACAGAGGGCGTCTCGACCACCCA#.((((((((((((((((((..#)))).............)))))))))))))).	3UTR
bta-miR-10167-3p	XM_005220126	MNT	3630	3651	1	-33	1	0.359416	0.382	0	0	-7.16335	17	21	14	CGGGTGGTCGGGGCGGGTCAG#CTGTTCCCCGCCCCCCACCCA#.((((((..((((((((.(((#)))...)))))))))))))).	3UTR
bta-miR-10167-3p	XM_002685745	CPLANE2	2065	2086	0.974359	-33	1	0.000326121	0.324	0	0	-3.79332	18	21	12	CGGGTGGTCGGGGCGGGTCAG#GGCCCGCTCCGAACACGCCTT#.((((((((((((((((((..#)))))))))))).).))))).	3UTR
bta-miR-10167-3p	NM_001033612	RAB34	1404	1444	1	-33	1	2.12456e-05	0.382	0	0	-3.79332	19	30	12	CGGGTGGTCGGGGCGGGTCAG#CTGTCCAGAGACTGCCCGCCCTGGGGCATTGTGCCACCTT#.((((((((((((((((.(((#.)))))))))))).........))))))).	3UTR
bta-miR-10167-3p	NM_001206310	TBC1D4	5546	5565	1	-33	1	0.134825	0.426	0	0	-4.65016	15	19	12	CGGGTGGTCGGGGCGGGTCAG#CCCACCCCCCGACCGCCCA#.((((((((((((.(((....#)))...)))))))))))).	3UTR
bta-miR-10167-3p	NM_001206319	CRTC1	3093	3114	1	-33	0	0.0192655	0.412	0	0	-6.82535	16	21	11	CGGGTGGTCGGGGCGGGTCAG#GCCCGCCCCGAGAACCAGCCA#.((.((((((((((((((...#)))))))))))...))).)).	3UTR
bta-miR-10167-3p	XM_005208443	CRTC1	3315	3336	1	-33	0	0.0192655	0.412	0	0	-6.82535	16	21	11	CGGGTGGTCGGGGCGGGTCAG#GCCCGCCCCGAGAACCAGCCA#.((.((((((((((((((...#)))))))))))...))).)).	3UTR
bta-miR-10167-3p	XM_005208444	CRTC1	3232	3253	1	-33	0	0.0192655	0.412	0	0	-6.82535	16	21	11	CGGGTGGTCGGGGCGGGTCAG#GCCCGCCCCGAGAACCAGCCA#.((.((((((((((((((...#)))))))))))...))).)).	3UTR
bta-miR-10167-3p	XM_010806574	MYO9B	6791	6813	1	-33	1	2.73967e-05	0.324	0	0	-5.81791	18	22	11	CGGGTGGTCGGGGCGGGTCAG#CTGGCTGAGGCCTGGCCACCCT#.(((((((((((.(.((((((#))))))..).))))))))))).	3UTR
bta-miR-10167-3p	XM_024994175	MYO9B	6675	6697	1	-33	1	2.73967e-05	0.324	0	0	-5.81791	18	22	11	CGGGTGGTCGGGGCGGGTCAG#CTGGCTGAGGCCTGGCCACCCT#.(((((((((((.(.((((((#))))))..).))))))))))).	3UTR
bta-miR-10167-3p	XM_005205978	ACTR3B	2181	2202	1	-33	1	0.1456	0.279	0	0	-7.16335	18	21	10	CGGGTGGTCGGGGCGGGTCAG#CTCGGCCCGCCCCCTCGCCCT#.((((((..((((((((((((#)).)))))))))).)))))).	3UTR
bta-miR-10167-3p	XM_024985369	CASKIN1	4530	4554	1	-33	1	3.06116e-05	0.265	0	0	-3.93757	19	24	10	CGGGTGGTCGGGGCGGGTCAG#GGCCCAGCCCGGACGACTGCCTGG#(((((((((((((((((((..#))))).))))...)))))))))).	3UTR
bta-miR-10167-3p	XM_024991286	ACTR3B	2080	2101	1	-33	1	0.1456	0.279	0	0	-7.16335	18	21	10	CGGGTGGTCGGGGCGGGTCAG#CTCGGCCCGCCCCCTCGCCCT#.((((((..((((((((((((#)).)))))))))).)))))).	3UTR
bta-miR-10167-3p	XM_024991287	ACTR3B	1973	1994	1	-33	1	0.1456	0.279	0	0	-7.16335	18	21	10	CGGGTGGTCGGGGCGGGTCAG#CTCGGCCCGCCCCCTCGCCCT#.((((((..((((((((((((#)).)))))))))).)))))).	3UTR
bta-miR-10167-3p	XM_024991291	ACTR3B	1770	1791	1	-33	1	0.1456	0.279	0	0	-7.16335	18	21	10	CGGGTGGTCGGGGCGGGTCAG#CTCGGCCCGCCCCCTCGCCCT#.((((((..((((((((((((#)).)))))))))).)))))).	3UTR
bta-miR-10167-3p	XM_002697918	EME2	3083	3111	1	-33	1	7.79454e-06	0.265	0	0	-3.93757	19	28	9	CGGGTGGTCGGGGCGGGTCAG#GGCCCCGGCTGAGCCCTGGCCCACCTGG#(((((((((((((((((((..#))))).......))))))))).))))).	3UTR
bta-miR-10167-3p	XM_024980952	LOC616254	1997	2033	0.974359	-33	1	0.00705184	0.368	0	0	-3.79332	20	27	8	CGGGTGGTCGGGGCGGGTCAG#GATCCACCCCTTGGCCTGGGCCCTGCTGACCACCCA#.((((((((((((((((((((#.)))))))..)))))...)))))))).	3UTR
bta-miR-10167-3p	XM_005211680	CSNK1G1	3442	3463	1	-32.9	1	0.0378726	0.397	0	0	-4.65016	19	21	16	CGGGTGGTCGGGGCGGGTCAG#CTGTACTCCCCCGGCCACTCT#.((((((((((((.(((((((#))).)))))))))))))))).	3UTR
bta-miR-10167-3p	XM_005211682	CSNK1G1	3331	3352	1	-32.9	1	0.0378726	0.397	0	0	-4.65016	19	21	16	CGGGTGGTCGGGGCGGGTCAG#CTGTACTCCCCCGGCCACTCT#.((((((((((((.(((((((#))).)))))))))))))))).	3UTR
bta-miR-10167-3p	XM_005217931	FBXO21	3369	3395	1	-32.9	1	0.0149562	0.353	0	0	-6.25121	17	20	14	CGGGTGGTCGGGGCGGGTCAG#TGATCCAGCCACGCCTCGCCGCCCGT#(((((((.((((((((((...#.))).)))))))))))))).	3UTR
bta-miR-10167-3p	XM_015473120	BMF	1714	1751	1	-32.9	1	0.000128295	0.353	0	0	-4.79441	19	22	13	CGGGTGGTCGGGGCGGGTCAG#CTGAGGTGCAGAACCACTGCCCACTCTGGCTGCCCGG#(((((((((((((.(((.(((#.)))))).))))))))))))).	3UTR
bta-miR-10167-3p	NM_001030302	PRKAG3	1771	1792	1	-32.9	1	0.00188141	0.338	0	0	-3.79332	19	21	12	CGGGTGGTCGGGGCGGGTCAG#CTGCCTGCTCTGTGCCACCCA#.((((((((((((((((.(((#)))))))))))).))))))).	3UTR
bta-miR-10167-3p	NM_001162420	PRKAG3	1753	1774	1	-32.9	1	0.00188141	0.338	0	0	-3.79332	19	21	12	CGGGTGGTCGGGGCGGGTCAG#CTGCCTGCTCTGTGCCACCCA#.((((((((((((((((.(((#)))))))))))).))))))).	3UTR
bta-miR-10167-3p	NM_175778	GUCY1A1	2668	2709	1	-32.9	1	0.000695925	0.426	0	0	-3.79332	18	25	12	CGGGTGGTCGGGGCGGGTCAG#CTGGTGAGCTGTCTGCGTGTCCTGCCCTGGCCGAATGCCCT#.((((((((((((((((.((.#.)).))))))))))))....)))).	3UTR
bta-miR-10167-3p	XM_005217640	GUCY1A1	2773	2814	1	-32.9	1	0.000695925	0.426	0	0	-3.79332	18	25	12	CGGGTGGTCGGGGCGGGTCAG#CTGGTGAGCTGTCTGCGTGTCCTGCCCTGGCCGAATGCCCT#.((((((((((((((((.((.#.)).))))))))))))....)))).	3UTR
bta-miR-10167-3p	XM_005217642	GUCY1A1	2786	2827	1	-32.9	1	0.000695925	0.426	0	0	-3.79332	18	25	12	CGGGTGGTCGGGGCGGGTCAG#CTGGTGAGCTGTCTGCGTGTCCTGCCCTGGCCGAATGCCCT#.((((((((((((((((.((.#.)).))))))))))))....)))).	3UTR
bta-miR-10167-3p	NM_001192076	FOXJ1	1273	1291	1	-32.9	0	0.000904028	0.294	0	0	-10.226	16	18	11	CGGGTGGTCGGGGCGGGTCAG#GGCCCCGCCCCGCCCCCT#.(((.((.(((((((((((..#))))).))))))))))).	3UTR
bta-miR-10167-3p	XM_005221165	FOXJ1	1699	1717	1	-32.9	0	0.000904028	0.294	0	0	-10.226	16	18	11	CGGGTGGTCGGGGCGGGTCAG#GGCCCCGCCCCGCCCCCT#.(((.((.(((((((((((..#))))).))))))))))).	3UTR
bta-miR-10167-3p	NM_174773	CKM	1285	1303	0.953846	-32.9	1	0.0142069	0.279	0	0	-7.16335	16	18	10	CGGGTGGTCGGGGCGGGTCAG#GGCCCGCCCCTTCATCCT#.((((((..((((((((((..#)))))))))).)))))).	3UTR
bta-miR-10167-3p	XM_005214241	ARHGAP12	4287	4336	1	-32.9	1	0.296996	0.441	0	0	-6.10696	16	21	10	CGGGTGGTCGGGGCGGGTCAG#CTGCTCCCCACCACACTAGTGCCCTCTCCACCCGCCCCGCCCCTGCCCT#.((((((.((((((((((...#.)))))))))).))..)))).	3UTR
bta-miR-10167-3p	XM_024986326	CSMD1	11457	11479	1	-32.9	1	0.000200614	0.324	0	0	-3.93757	18	22	9	CGGGTGGTCGGGGCGGGTCAG#GGGCCGCCCCAGGGCCATCTGC#((((((((((((((((.((..#)).)))))))..))))))))).	3UTR
bta-miR-10167-3p	XM_024980949	LOC616254	2625	2651	0.974359	-32.9	1	0.00705184	0.368	0	0	-3.79332	20	26	8	CGGGTGGTCGGGGCGGGTCAG#TTGGCCTGGGCCCTGCTGACCACCCA#.((((((((((((((((((((#)))))))..)))))...)))))))).	3UTR
bta-miR-10167-3p	XM_024980950	LOC616254	2628	2654	0.974359	-32.9	1	0.00705184	0.368	0	0	-3.79332	20	26	8	CGGGTGGTCGGGGCGGGTCAG#TTGGCCTGGGCCCTGCTGACCACCCA#.((((((((((((((((((((#)))))))..)))))...)))))))).	3UTR
bta-miR-10167-3p	XM_024994907	ELAVL3	3468	3495	0.974359	-32.9	1	0.00760534	0.353	0	0	-3.79332	20	27	8	CGGGTGGTCGGGGCGGGTCAG#CTGGCCTTGGCCCCATCTGACTGCCCA#.((((((((((((((((((((#)))))))..)))))....)))))))).	3UTR
bta-miR-10167-3p	XM_024981841	TECPR2	4761	4781	1	-32.8	0	0.00121992	0.294	0	0	-6.51454	16	20	13	CGGGTGGTCGGGGCGGGTCAG#GGCCCGCCCCGGCAGACACA#...((((((((((((((((..#)))))))))))))...))).	3UTR
bta-miR-10167-3p	NM_001192459	NYNRIN	6719	6740	1	-32.8	0	0.00840865	0.426	0	0	-7.25024	17	21	7	CGGGTGGTCGGGGCGGGTCAG#CTGGCCCTCCCCTGGCACCCC#.(((((.(.((((.(((((((#))))))).)))).).))))).	3UTR
bta-miR-10167-3p	XM_002687783	LRP6	6675	6714	1	-32.7	1	0.0177589	0.456	0	0	-6.10696	19	22	12	CGGGTGGTCGGGGCGGGTCAG#CTGACCCGTGAAACGACGCTGGCCCTGCTCTGCCACCTT#.((((((.(((((((((((((#.))))))).)))))))))))).	3UTR
bta-miR-10167-3p	XM_003586111	LRP6	6487	6526	1	-32.7	1	0.0177589	0.456	0	0	-6.10696	19	22	12	CGGGTGGTCGGGGCGGGTCAG#CTGACCCGTGAAACGACGCTGGCCCTGCTCTGCCACCTT#.((((((.(((((((((((((#.))))))).)))))))))))).	3UTR
bta-miR-10167-3p	XM_024992262	FAM19A5	2004	2023	1	-32.7	1	0.000303972	0.456	0	0	-4.65016	16	19	12	CGGGTGGTCGGGGCGGGTCAG#ACCTTCCCCCGGCCGCCCT#.((((((((((((.((((...#))))..)))))))))))).	3UTR
bta-miR-10167-3p	NM_001099203	FAM110D	1565	1584	1	-32.7	0	0.00470858	0.456	0	0	-7.57093	17	19	11	CGGGTGGTCGGGGCGGGTCAG#CTGACCGCGCCCCACCACA#...(((((.((((((((((((#)))))).))))))))))).	3UTR
bta-miR-10167-3p	XM_002693451	RELT	1703	1720	1	-32.7	1	0.126916	0.294	0	0	-6.10696	15	17	11	CGGGTGGTCGGGGCGGGTCAG#CCCGTCCCCGCCACCCA#.((((((.(((((((((....#)))).))))))))))).	3UTR
bta-miR-10167-3p	XM_024975623	IZUMO1R	1297	1316	1	-32.7	0	0.0283648	0.368	0	0	-7.91236	15	19	11	CGGGTGGTCGGGGCGGGTCAG#GGACCGCCCTGGCCTCCCC#.(((.(((((((((((..(..#)..))))))))))).))).	3UTR
bta-miR-10167-3p	XM_024975624	IZUMO1R	1276	1295	1	-32.7	0	0.0283648	0.368	0	0	-7.91236	15	19	11	CGGGTGGTCGGGGCGGGTCAG#GGACCGCCCTGGCCTCCCC#.(((.(((((((((((..(..#)..))))))))))).))).	3UTR
bta-miR-10167-3p	NM_001098036	SLC39A14	3110	3142	1	-32.7	1	0.00168712	0.412	0	0	-4.99396	20	23	10	CGGGTGGTCGGGGCGGGTCAG#CTGACCAGCGCTGGTCCGTCGCCACCACCCGA#((((((((.((((((((((((#.)))))))))).)))))))))).	3UTR
bta-miR-10167-3p	XM_005209051	SEPTIN8	4052	4075	1	-32.7	1	0.00024807	0.485	0	0	-3.79332	19	23	10	CGGGTGGTCGGGGCGGGTCAG#CTGGGCTGCCTCGGCAGCACCCT#.(((((((((((((((.((((#)))).))))))))))..))))).	3UTR
bta-miR-10167-3p	XM_024995704	SLC39A14	3135	3167	1	-32.7	1	0.00168712	0.412	0	0	-4.99396	20	23	10	CGGGTGGTCGGGGCGGGTCAG#CTGACCAGCGCTGGTCCGTCGCCACCACCCGA#((((((((.((((((((((((#.)))))))))).)))))))))).	3UTR
bta-miR-10167-3p	NM_001103272	GNL1	2099	2131	1	-32.7	1	0.000308293	0.456	0	0	-3.79332	20	32	8	CGGGTGGTCGGGGCGGGTCAG#CTGACCCGGGGGTCTCTCCCGTCTGCCGCCCC#.((((((((((((((((((((#))))))))........)))))...))))))).	3UTR
bta-miR-10167-3p	NM_001099038	MAP2K4	2799	2816	1	-32.6	1	8.11008e-05	0.324	0	0	-6.9638	16	17	16	CGGGTGGTCGGGGCGGGTCAG#GGCCCCCCTGCCGCCCT#.((((((.(((((.(((((..#)))))))))))))))).	3UTR
bta-miR-10167-3p	XM_005220369	MAP2K4	2720	2737	1	-32.6	1	8.11008e-05	0.324	0	0	-6.9638	16	17	16	CGGGTGGTCGGGGCGGGTCAG#GGCCCCCCTGCCGCCCT#.((((((.(((((.(((((..#)))))))))))))))).	3UTR
bta-miR-10167-3p	XM_005225471	CNNM2	5549	5569	1	-32.6	1	0.0303957	0.368	0	0	-3.79332	18	20	14	CGGGTGGTCGGGGCGGGTCAG#GATCTGCTCCGACCTGCCTC#.((((((((((((((((((..#)))))))))))))).)))).	3UTR
bta-miR-10167-3p	XM_005208603	ADGRE5	5402	5426	1	-32.6	0	1.14101e-07	0.338	0	0	-8.15217	19	24	13	CGGGTGGTCGGGGCGGGTCAG#CTGGCCTGCCCTGTCAGGGCCTGG#(((((.(.(((((((((((((#))))))))))))).)...))))).	3UTR
bta-miR-10167-3p	XM_005221153	EXOC7	2320	2340	1	-32.6	1	8.08854e-05	0.309	0	0	-6.25121	18	20	13	CGGGTGGTCGGGGCGGGTCAG#GGCCTTGCTCTGCCACCCGG#(((((((.(((((((((((..#))))).))))))))))))).	3UTR
bta-miR-10167-3p	XM_005221155	EXOC7	2257	2277	1	-32.6	1	8.08854e-05	0.309	0	0	-6.25121	18	20	13	CGGGTGGTCGGGGCGGGTCAG#GGCCTTGCTCTGCCACCCGG#(((((((.(((((((((((..#))))).))))))))))))).	3UTR
bta-miR-10167-3p	XM_024979765	EXOC7	2224	2244	1	-32.6	1	8.08854e-05	0.309	0	0	-6.25121	18	20	13	CGGGTGGTCGGGGCGGGTCAG#GGCCTTGCTCTGCCACCCGG#(((((((.(((((((((((..#))))).))))))))))))).	3UTR
bta-miR-10167-3p	XM_024981675	FES	2778	2800	1	-32.6	0	0.000293603	0.338	0	0	-8.05661	20	22	13	CGGGTGGTCGGGGCGGGTCAG#CTGGCCTGCCCTGCATCCCTGC#((((.((((((((((((((((#))))))))))))).))))))).	3UTR
bta-miR-10167-3p	NM_001101299	GYS1	2431	2448	1	-32.6	1	0.240328	0.353	0	0	-6.10696	15	17	12	CGGGTGGTCGGGGCGGGTCAG#CCCGCCCCGCCAACCCT#.((((((.(((((((((....#)))))))))))).))).	3UTR
bta-miR-10167-3p	NM_001100315	TMEM189	1475	1495	0.969231	-32.6	1	0.0378502	0.426	0	0	-8.16444	18	20	11	CGGGTGGTCGGGGCGGGTCAG#CTGACCCTTCCCCCACCCGC#(((((((..((((.(((((((#))))))).))))))))))).	3UTR
bta-miR-10167-3p	NM_001046248	PLPPR2	2271	2290	1	-32.6	1	0.334866	0.368	0	0	-6.9638	17	19	11	CGGGTGGTCGGGGCGGGTCAG#CTGCCCCCCCCGCCGCCCC#.((((((.(((((.(((.(((#)))))).))))))))))).	3UTR
bta-miR-10167-3p	NM_001075924	SDC1	1943	1963	1	-32.6	0	3.68281e-07	0.338	0	0	-8.7692	18	20	11	CGGGTGGTCGGGGCGGGTCAG#CTGGCCCATCCCGGCTCCCA#.(((.((((((((.(((((((#))))))).))))))))))).	3UTR
bta-miR-10167-3p	XM_005208753	PLPPR2	2792	2811	1	-32.6	1	0.334866	0.368	0	0	-6.9638	17	19	11	CGGGTGGTCGGGGCGGGTCAG#CTGCCCCCCCCGCCGCCCC#.((((((.(((((.(((.(((#)))))).))))))))))).	3UTR
bta-miR-10167-3p	XM_005216652	ADORA1	1332	1355	1	-32.6	0	2.33083e-07	0.353	0	0	-6.89492	18	23	11	CGGGTGGTCGGGGCGGGTCAG#TGACCCGCCCCTCACGGTCCTGG#(((((.((.(((((((((((.#)))))))))))..)).).)))).	3UTR
bta-miR-10167-3p	NM_001102151	EZH1	4101	4122	1	-32.6	1	0.00653611	0.412	0	0	-7.14013	19	21	10	CGGGTGGTCGGGGCGGGTCAG#CTGGTCTGTGCTGACCACCCC#.((((((((((.(((((((((#))))))))).)))))))))).	3UTR
bta-miR-10167-3p	NM_001105481	RAB8A	1067	1119	1	-32.6	0	0.0164662	0.338	0	0	-7.7949	16	20	10	CGGGTGGTCGGGGCGGGTCAG#CTGAGCACGATGAGCCACGTCAGGCCGGGAAGCACCCGCCCTGCACATCCGA#((((((..((((((((((...#.))))))))))..)))))).	3UTR
bta-miR-10167-3p	XM_024980248	EZH1	3967	3988	1	-32.6	1	0.00653611	0.412	0	0	-7.14013	19	21	10	CGGGTGGTCGGGGCGGGTCAG#CTGGTCTGTGCTGACCACCCC#.((((((((((.(((((((((#))))))))).)))))))))).	3UTR
bta-miR-10167-3p	NM_001034672	TSPAN33	1638	1657	1	-32.5	1	3.04387e-05	0.456	0	0	-6.10696	18	19	18	CGGGTGGTCGGGGCGGGTCAG#CTGCCTGTCCTGCCACCCT#.((((((.(((((((((.(((#)))))))))))))))))).	3UTR
bta-miR-10167-3p	NM_001099376	MINK1	4187	4204	1	-32.5	1	0.00230271	0.368	0	0	-5.38561	16	17	16	CGGGTGGTCGGGGCGGGTCAG#GACTCCCCGGCCGCCCT#.((((((((((((..((((..#)))))))))))))))).	3UTR
bta-miR-10167-3p	XM_003587393	SGSM2	3332	3349	1	-32.5	0	0.000137141	0.279	0	0	-8.64781	16	17	16	CGGGTGGTCGGGGCGGGTCAG#GACTGCCCCGGCCCCCA#.(((.(((((((((.((((..#)))))))))))))))).	3UTR
bta-miR-10167-3p	XM_003587394	SGSM2	3197	3214	1	-32.5	0	0.000137141	0.279	0	0	-8.64781	16	17	16	CGGGTGGTCGGGGCGGGTCAG#GACTGCCCCGGCCCCCA#.(((.(((((((((.((((..#)))))))))))))))).	3UTR
bta-miR-10167-3p	XM_024980141	MINK1	4383	4400	1	-32.5	1	0.00230271	0.368	0	0	-5.38561	16	17	16	CGGGTGGTCGGGGCGGGTCAG#GACTCCCCGGCCGCCCT#.((((((((((((..((((..#)))))))))))))))).	3UTR
bta-miR-10167-3p	XM_024980143	MINK1	4359	4376	1	-32.5	1	0.00230271	0.368	0	0	-5.38561	16	17	16	CGGGTGGTCGGGGCGGGTCAG#GACTCCCCGGCCGCCCT#.((((((((((((..((((..#)))))))))))))))).	3UTR
bta-miR-10167-3p	XM_024980147	MINK1	4295	4312	1	-32.5	1	0.00230271	0.368	0	0	-5.38561	16	17	16	CGGGTGGTCGGGGCGGGTCAG#GACTCCCCGGCCGCCCT#.((((((((((((..((((..#)))))))))))))))).	3UTR
bta-miR-10167-3p	XM_024980151	MINK1	4271	4288	1	-32.5	1	0.00230271	0.368	0	0	-5.38561	16	17	16	CGGGTGGTCGGGGCGGGTCAG#GACTCCCCGGCCGCCCT#.((((((((((((..((((..#)))))))))))))))).	3UTR
bta-miR-10167-3p	NM_001075252	MYADM	1534	1556	1	-32.5	1	0.000674603	0.485	0	0	-3.79332	19	22	15	CGGGTGGTCGGGGCGGGTCAG#CTGCCCGCCCTGGCTGTGCCTT#.((((((((((((((((.(((#)))))))))))))))..)))).	3UTR
bta-miR-10167-3p	NM_001104978	LAT	1120	1142	1	-32.5	1	2.54212e-06	0.397	0	0	-3.93757	18	22	13	CGGGTGGTCGGGGCGGGTCAG#ACCTGCCCCGGCTGCGGCCTGA#((((((((((((((((((...#)))))))))))))...))))).	3UTR
bta-miR-10167-3p	XM_005214549	OSBPL2	2536	2580	1	-32.5	1	2.65595e-05	0.368	0	0	-3.79332	19	44	13	CGGGTGGTCGGGGCGGGTCAG#TGACCCGCCTCGGGGGTGTCCTCACCACTGTGCGTGTCCGCCTC#.(((((((((((((((((((.#)))))))))))))........................)))))).	3UTR
bta-miR-10167-3p	XM_024985414	USP7	3853	3875	1	-32.5	1	3.24592e-05	0.412	0	0	-4.79441	19	22	13	CGGGTGGTCGGGGCGGGTCAG#CTGGGTCTCCCCGGCTGCCTGG#(((((((((((((.((.((((#)))).)).))))))))))))).	3UTR
bta-miR-10167-3p	NM_001034054	PGAM1	786	833	1	-32.5	1	0.0273086	0.382	0	0	-3.79332	18	23	12	CGGGTGGTCGGGGCGGGTCAG#GATTACTTTCCCAAGGATTACCCTCCTCCCCTGCCCTGGCCCACCCT#.((((((((((((((((..((#.))..)))))))))))).)))).	3UTR
bta-miR-10167-3p	NM_001099369	DNM2	3133	3152	1	-32.5	1	3.05506e-06	0.338	0	0	-4.957	17	19	12	CGGGTGGTCGGGGCGGGTCAG#GGCCCAGCCTCGGCTGCCA#..(((((((((((((((((..#))))).)))))))))))).	3UTR
bta-miR-10167-3p	XM_005218517	ADGRG5	3101	3139	1	-32.5	1	0.000208817	0.441	0	0	-3.93757	21	38	12	CGGGTGGTCGGGGCGGGTCAG#TTGACCTGTCCTGATAGACGGAGTAGGAGACCACTCGG#(((((((((((((((((((((#))))))))))))................))))))))).	3UTR
bta-miR-10167-3p	XM_024977824	LOC101906447	3143	3164	1	-32.5	1	0.0164213	0.324	0	0	-4.65016	19	21	12	CGGGTGGTCGGGGCGGGTCAG#CTGACCTCTCCCGGCTGCCTC#.((((((((((((.(((((((#))))))).)))))))))))).	3UTR
bta-miR-10167-3p	XM_024994099	DNM2	3313	3332	1	-32.5	1	3.05506e-06	0.338	0	0	-4.957	17	19	12	CGGGTGGTCGGGGCGGGTCAG#GGCCCAGCCTCGGCTGCCA#..(((((((((((((((((..#))))).)))))))))))).	3UTR
bta-miR-10167-3p	XM_024994104	DNM2	3311	3330	1	-32.5	1	3.05506e-06	0.338	0	0	-4.957	17	19	12	CGGGTGGTCGGGGCGGGTCAG#GGCCCAGCCTCGGCTGCCA#..(((((((((((((((((..#))))).)))))))))))).	3UTR
bta-miR-10167-3p	NM_001076962	POLR3H	968	987	1	-32.5	0	5.72937e-05	0.294	0	0	-10.2026	16	19	11	CGGGTGGTCGGGGCGGGTCAG#GACCCTGCCCGGCCCTCGG#((((.(((((((..(((((..#)))))..))))))))))).	3UTR
bta-miR-10167-3p	XM_002698733	RAB11FIP1	4393	4414	1	-32.5	1	0.000351584	0.353	0	0	-5.9393	18	21	11	CGGGTGGTCGGGGCGGGTCAG#TTGGCCCTGCCTGGCTGCCCA#.(((((((((((..(((((((#)))))))..))))))))))).	3UTR
bta-miR-10167-3p	XM_024980111	MAP2K3	1668	1687	1	-32.5	1	3.15322e-06	0.382	0	0	-6.10696	17	19	11	CGGGTGGTCGGGGCGGGTCAG#GACCTGCCCTGTCTGCTCA#.((((((.(((((((((((..#))))))))))).)))))).	3UTR
bta-miR-10167-3p	NM_001076310	MORN5	609	630	1	-32.5	1	1.75655e-06	0.382	0	0	-3.93757	18	21	10	CGGGTGGTCGGGGCGGGTCAG#GCCCAGCCCTGGCTAGCCCGG#((((((((((((((((((...#)))).)))))))))).)))).	3UTR
bta-miR-10167-3p	XM_025001193	EFCAB8	6594	6615	1	-32.5	0	9.79145e-05	0.368	0	0	-7.91236	17	21	10	CGGGTGGTCGGGGCGGGTCAG#GACCTCGCCCTGGCTCTCCCC#.(((.((((((((((((((..#)))).))))))))))..))).	3UTR
bta-miR-10167-3p	XM_005213211	FAM78A	1979	2001	0.980769	-32.5	0	0.0335698	0.338	0	0	-10.3702	18	22	9	CGGGTGGTCGGGGCGGGTCAG#CTGCCCCCGCCCCGTCCTCCGT#((((.((.(((((((((.(((#)))..))))))))).)))))).	3UTR
bta-miR-10167-3p	NM_001191389	ATG16L1	2438	2482	1	-32.5	1	0.100247	0.294	0	0	-7.16335	14	17	8	CGGGTGGTCGGGGCGGGTCAG#GATCAACAGAAACCCGAACAGGAACCCCCCCGCCCCCCCACCCT#.((((((..((((((((....#.)))))))).)))))).	3UTR
bta-miR-10167-3p	XM_003587254	PRX	4358	4391	1	-32.5	1	0.0334797	0.279	0	0	-6.01339	14	17	8	CGGGTGGTCGGGGCGGGTCAG#CTGAGCAGAGGGAGACCCCCGCCCCCGCCACCG#..((((((.((((((((....#.)))))))).)))))).	3UTR
bta-miR-10167-3p	XM_005204950	ATG16L1	2481	2525	1	-32.5	1	0.100247	0.294	0	0	-7.16335	14	17	8	CGGGTGGTCGGGGCGGGTCAG#GATCAACAGAAACCCGAACAGGAACCCCCCCGCCCCCCCACCCT#.((((((..((((((((....#.)))))))).)))))).	3UTR
bta-miR-10167-3p	XM_005204951	ATG16L1	2393	2437	1	-32.5	1	0.100247	0.294	0	0	-7.16335	14	17	8	CGGGTGGTCGGGGCGGGTCAG#GATCAACAGAAACCCGAACAGGAACCCCCCCGCCCCCCCACCCT#.((((((..((((((((....#.)))))))).)))))).	3UTR
bta-miR-10167-3p	XM_025002009	LOC112449602	1494	1521	1	-32.5	1	7.78267e-05	0.441	0	0	-7.1818	15	20	8	CGGGTGGTCGGGGCGGGTCAG#CTGTAGCGGGCCCTGCCGGGCCACCCC#.((((((((.((..(((((..#.)))))..)).)))))))).	3UTR
bta-miR-10167-3p	NM_001354327	SERTAD4	2618	2636	1	-32.4	1	0.0325634	0.426	0	0	-4.65016	17	18	17	CGGGTGGTCGGGGCGGGTCAG#GGCCCCTCTGACCATCCT#.((((((((((((.(((((..#))))))))))))))))).	3UTR
bta-miR-10167-3p	XM_005205135	CDK6	7742	7759	1	-32.4	1	0.0276487	0.397	0	0	-6.09222	16	17	16	CGGGTGGTCGGGGCGGGTCAG#GACCCGCCCACCGCTCA#.(((((((..(((((((((..#)))))))))))))))).	3UTR
bta-miR-10167-3p	XM_005205138	CDK6	7870	7887	1	-32.4	1	0.0276487	0.397	0	0	-6.09222	16	17	16	CGGGTGGTCGGGGCGGGTCAG#GACCCGCCCACCGCTCA#.(((((((..(((((((((..#)))))))))))))))).	3UTR
bta-miR-10167-3p	XM_002688010	PIM3	1221	1241	0.961538	-32.4	0	4.59672e-05	0.456	0	0	-6.82535	17	20	15	CGGGTGGTCGGGGCGGGTCAG#GGCCTGCCCTGACCAGGCTA#.((.(((((((((((((((..#)))))))))))))))..)).	3UTR
bta-miR-10167-3p	XM_002685576	CDK5R2	1349	1365	1	-32.4	1	0.00432094	0.235	0	0	-7.16335	15	16	15	CGGGTGGTCGGGGCGGGTCAG#GCCCGCCCCCCGCCCC#.((((((..(((((((((...#))))))))))))))).	3UTR
bta-miR-10167-3p	XM_003586266	KHSRP	2943	2959	1	-32.4	1	0.0718417	0.25	0	0	-7.16335	15	16	15	CGGGTGGTCGGGGCGGGTCAG#GCCCGCCCCCCGCCCC#.((((((..(((((((((...#))))))))))))))).	3UTR
bta-miR-10167-3p	NM_001034737	ARPC5L	795	823	1	-32.4	1	0.000212054	0.382	0	0	-3.93757	21	28	14	CGGGTGGTCGGGGCGGGTCAG#CTGGCCCGCCTTGGTCCGGGGTACCTGT#(((((((((((((((((((((#)))))))))))))).)).....))))).	3UTR
bta-miR-10167-3p	NM_001076121	BCL11A	1217	1235	1	-32.4	0	3.94048e-06	0.368	0	0	-7.91236	16	18	14	CGGGTGGTCGGGGCGGGTCAG#GAGCCGTCCCGGCCCCTC#.(((.(((((((((((.((..#)).)))))))))))))).	3UTR
bta-miR-10167-3p	NM_001206495	ILF3	3054	3073	0.969231	-32.4	0	0.013658	0.412	0	0	-8.00792	17	19	13	CGGGTGGTCGGGGCGGGTCAG#TGACCCGTCCTGTGACCCA#.((((.(.((((((((((((.#))))))))))))).)))).	3UTR
bta-miR-10167-3p	NM_001076172	MARCKSL1	840	886	1	-32.4	1	0.000117633	0.353	0	0	-3.79332	20	26	13	CGGGTGGTCGGGGCGGGTCAG#CTGTCCTTGTGAGGTCACTGCCTGGACCTGGTGCCCCGGCTGCCTT#.((((((((((((((((((((#.))).))))...))))))))))))).	3UTR
bta-miR-10167-3p	NM_001080264	AGPAT2	986	1003	1	-32.4	1	0.00430461	0.338	0	0	-7.16335	15	17	13	CGGGTGGTCGGGGCGGGTCAG#GGGCCGCCCCCCACCCA#.((((((..(((((((.((..#)).))))))))))))).	3UTR
bta-miR-10167-3p	XM_002685745	CPLANE2	4209	4229	1	-32.4	0	0.000562704	0.412	0	0	-8.05661	18	20	13	CGGGTGGTCGGGGCGGGTCAG#GACCCAGCTTCGATCCCCGG#((((.((((((((((((((..#))))).))))))))))))).	3UTR
bta-miR-10167-3p	XM_002698175	FAM20C	2995	3018	1	-32.4	1	0.0137591	0.338	0	0	-4.67302	18	23	13	CGGGTGGTCGGGGCGGGTCAG#CTGTACAGACCCTGACCACCCGC#((((((((((((((.(..(((#)))..).).))))))))))))).	3UTR
bta-miR-10167-3p	XM_005211591	BMF	1521	1542	1	-32.4	1	0.000128295	0.353	0	0	-4.79441	19	21	13	CGGGTGGTCGGGGCGGGTCAG#CTGCCCACTCTGGCTGCCCGG#(((((((((((((.(((.(((#)))))).))))))))))))).	3UTR
bta-miR-10167-3p	XM_005218274	GGT5	4109	4131	1	-32.4	1	5.15856e-06	0.265	0	0	-3.79332	18	22	13	CGGGTGGTCGGGGCGGGTCAG#GATCCCCGGCCCTGGCCGCTCC#.((((((((((((((((((..#)))))...))))))))))))).	3UTR
bta-miR-10167-3p	NM_001101084	CLDN19	1461	1482	1	-32.4	1	0.00169363	0.324	0	0	-6.10696	18	21	12	CGGGTGGTCGGGGCGGGTCAG#CTGCCCCAGCCCCGCTGCCCT#.((((((.(((((((((.(((#))).))).)))))))))))).	3UTR
bta-miR-10167-3p	XM_015470788	IQCA1L	2786	2829	1	-32.4	0	0.00106097	0.368	0	0	-7.91236	15	18	12	CGGGTGGTCGGGGCGGGTCAG#CTGGTGTCTTCGCCTGCTGTCATTTCCCCGCCCTGGCTCCCCA#.(((.((((((((((((....#.)))))))))))).))).	3UTR
bta-miR-10167-3p	XM_025000769	ZNFX1	6765	6787	1	-32.4	0	0.0517005	0.485	0	0	-5.69428	18	22	12	CGGGTGGTCGGGGCGGGTCAG#TGACCCTTTGTCCCGACACCCT#.((((.((((((((((((((.#))))))...)))))))))))).	3UTR
bta-miR-10167-3p	NM_001034765	THY1	722	769	1	-32.4	1	0.00353402	0.426	0	0	-3.93757	20	23	11	CGGGTGGTCGGGGCGGGTCAG#CTGCCAATACCACCTCACACCCCCTCTGCCCGCCACTGGCTACTTGT#(((((((((((((((((.(((#.))))))))).))))))))))).	3UTR
bta-miR-10167-3p	NM_001244125	BCAN	2436	2457	1	-32.4	1	0.241657	0.456	0	0	-6.01339	17	21	11	CGGGTGGTCGGGGCGGGTCAG#TGACCCCCAGCCCCACCACCA#..((((((.(((((((((((.#))))))...))))))))))).	3UTR
bta-miR-10167-3p	NM_001289818	EGR3	1394	1414	1	-32.4	0	0.000373471	0.324	0	0	-7.91236	17	20	10	CGGGTGGTCGGGGCGGGTCAG#GGCCGCGCCCTGGCCTCTCC#.(((.((((((((((((((..#)))).)))))))))).))).	3UTR
bta-miR-10167-3p	XM_003586408	EGR3	1289	1309	1	-32.4	0	0.000373471	0.324	0	0	-7.91236	17	20	10	CGGGTGGTCGGGGCGGGTCAG#GGCCGCGCCCTGGCCTCTCC#.(((.((((((((((((((..#)))).)))))))))).))).	3UTR
bta-miR-10167-3p	XM_005214242	ARHGAP12	4262	4282	1	-32.4	1	0.296996	0.441	0	0	-6.10696	16	20	10	CGGGTGGTCGGGGCGGGTCAG#ACCCGCCCCGCCCCTGCCCT#.((((((.((((((((((...#)))))))))).))..)))).	3UTR
bta-miR-10167-3p	XM_024982167	ZNF839	2686	2713	1	-32.4	0	1.6267e-06	0.25	0	0	-8.05661	18	27	10	CGGGTGGTCGGGGCGGGTCAG#GGCCTGCCCTGCAGGCGGGCCCCCCGG#((((.((((((((((((((..#)))))))))).......)))).)))).	3UTR
bta-miR-10167-3p	NM_001078034	R3HDM2	3508	3549	1	-32.4	0	0.157428	0.515	0	0	-8.96875	15	18	9	CGGGTGGTCGGGGCGGGTCAG#GAGTTAAAACTTGGGCCTCCTTCCACCCGCCCCTACCCCCA#.(((.(((.(((((((((...#.))))))))).)))))).	3UTR
bta-miR-10167-3p	XM_002688535	HAPLN4	1764	1788	1	-32.4	1	0.000247564	0.412	0	0	-4.67302	18	24	9	CGGGTGGTCGGGGCGGGTCAG#GACTGGTCCCTTAAGGCCACCTGG#((((((((((((((.((((..#)))).)))))....))))))))).	3UTR
bta-miR-10167-3p	XM_010810528	TSC1	7756	7788	1	-32.4	0	0.04799	0.397	0	0	-8.96875	15	18	9	CGGGTGGTCGGGGCGGGTCAG#CTGACACATGCCCCCGCCCGCCCCCGCCCCCT#.(((.(((.(((((((((...#.))))))))).)))))).	3UTR
bta-miR-10167-3p	NM_001034706	ATG9A	3472	3512	1	-32.4	1	0.00262041	0.412	0	0	-4.79441	20	40	8	CGGGTGGTCGGGGCGGGTCAG#CTGGCCCCCATTGCTGCTTATTGTACCCCGTACCACCTGC#(((((((((((((.(((((((#)))))))..................))))).)))))))).	3UTR
bta-miR-10167-3p	NM_001191189	TNFAIP2	2266	2292	1	-32.4	1	1.3837e-05	0.294	0	0	-3.93757	19	26	8	CGGGTGGTCGGGGCGGGTCAG#GACCCAGCTCCGGGATCACCGCCTGT#(((((((((((((((((((..#))))).)))))).....)))))))).	3UTR
bta-miR-10167-3p	NM_001205379	TEDC2	1367	1386	1	-32.4	0	0.177774	0.265	0	0	-9.96984	16	19	7	CGGGTGGTCGGGGCGGGTCAG#GGCCCACCCCAACCCCCGA#((((.(((.((((.(((((..#))))).)))).))))))).	3UTR
bta-miR-10167-3p	XM_024983321	GRIP2	4904	4923	1	-32.4	1	0.0865265	0.456	0	0	-7.3964	15	19	6	CGGGTGGTCGGGGCGGGTCAG#GACGTGCCCCTCCCACCCC#.((((((..((((((.(((..#))).))))))..)))))).	3UTR
bta-miR-10167-3p	NM_174691	FDXR	1693	1718	1	-32.3	1	4.15567e-06	0.338	0	0	-3.79332	17	19	17	CGGGTGGTCGGGGCGGGTCAG#GGCATACACCTGCCCTGGCTGCCTC#.(((((((((((((((((...#.))))))))))))))))).	3UTR
bta-miR-10167-3p	XM_024983639	TBC1D7	1681	1699	0.961538	-32.3	0	0.00132514	0.485	0	0	-7.6645	16	18	15	CGGGTGGTCGGGGCGGGTCAG#GGCCTGCCCTGCCGCGCT#.(.((((.(((((((((((..#))))))))))))))).).	3UTR
bta-miR-10167-3p	NM_001075456	PEA15	1660	1704	1	-32.3	1	0.0160918	0.426	0	0	-3.79332	19	32	13	CGGGTGGTCGGGGCGGGTCAG#TGACCCCAGCCTCCTGCCTGTCCCGAGTGAGCCCTCCCCACCCT#.((((((((((((((((.(((#.)))))))))))))...........)))))).	3UTR
bta-miR-10167-3p	XM_005226949	CYB561A3	1242	1267	1	-32.3	1	0.00111725	0.485	0	0	-3.79332	20	25	13	CGGGTGGTCGGGGCGGGTCAG#CTGGCCTCCTTGCCCTGGCTGCTCA#.((((((((((((((((((((#)))))))....))))))))))))).	3UTR
bta-miR-10167-3p	NM_001034462	TMEM141	516	543	1	-32.3	1	1.07114e-05	0.353	0	0	-6.08354	18	22	12	CGGGTGGTCGGGGCGGGTCAG#CTGCTCCTGCCCAGCCTGGCTGCCCGG#((((((((((((..(((.(((#.))))))..)))))))))))).	3UTR
bta-miR-10167-3p	NM_001192888	ROBO1	6392	6421	1	-32.3	1	0.172712	0.471	0	0	-6.10696	19	29	12	CGGGTGGTCGGGGCGGGTCAG#CTGACCCACCCCCCTAGCCCTGCCATCCC#.((((((.(((((((((((((#))))))).........)))))))))))).	3UTR
bta-miR-10167-3p	XM_002689146	MIDN	3110	3129	1	-32.3	1	0.00431666	0.368	0	0	-7.3076	17	19	12	CGGGTGGTCGGGGCGGGTCAG#GGCCCTGCCCCCCACCTGT#(((((((..((((((((((..#))))).)))))))))))).	3UTR
bta-miR-10167-3p	XM_005201170	ROBO1	7312	7341	1	-32.3	1	0.172712	0.471	0	0	-6.10696	19	29	12	CGGGTGGTCGGGGCGGGTCAG#CTGACCCACCCCCCTAGCCCTGCCATCCC#.((((((.(((((((((((((#))))))).........)))))))))))).	3UTR
bta-miR-10167-3p	XM_005209325	MIDN	3240	3259	1	-32.3	1	0.00431666	0.368	0	0	-7.3076	17	19	12	CGGGTGGTCGGGGCGGGTCAG#GGCCCTGCCCCCCACCTGT#(((((((..((((((((((..#))))).)))))))))))).	3UTR
bta-miR-10167-3p	XM_005217552	JADE1	3467	3503	1	-32.3	1	0.000661387	0.471	0	0	-3.93757	21	30	12	CGGGTGGTCGGGGCGGGTCAG#GATTCCGCTGGCCTTTGGCAATACCTGGCCACCTGG#(((((((((((((((((((((#.)))))))...))....)))))))))))).	3UTR
bta-miR-10167-3p	NM_001076855	DPF1	1231	1253	1	-32.3	0	1.55557e-07	0.338	0	0	-10.4628	18	22	11	CGGGTGGTCGGGGCGGGTCAG#CTGGCTTGCCCGGACCTCTGGG#(.((.((((.(((((((((((#))))))))))).)))).)).).	3UTR
bta-miR-10167-3p	XM_002692462	MAFB	1362	1382	1	-32.3	0	1.45045e-05	0.25	0	0	-8.79206	18	20	11	CGGGTGGTCGGGGCGGGTCAG#TGGCCGCTCCCGGCCCCCGC#((((.(((((((((.(((((.#))))))).))))))))))).	3UTR
bta-miR-10167-3p	NM_001045956	ABITRAM	671	693	1	-32.3	1	9.32693e-06	0.309	0	0	-5.81384	18	22	10	CGGGTGGTCGGGGCGGGTCAG#CTGACCTCACACCCGGCCGCCA#..(((((((((((.(((((((#)))))).).).)))))))))).	3UTR
bta-miR-10167-3p	XM_005223324	FGD2	2313	2335	1	-32.3	0	0.000583844	0.412	0	0	-10.3396	18	22	10	CGGGTGGTCGGGGCGGGTCAG#CTGACCCGCCACCCCCAGCTGA#(((.(((..((((((((((((#)))))))))).)).))).))).	3UTR
bta-miR-10167-3p	XM_010806868	ARHGEF18	5985	6017	1	-32.3	1	1.69324e-05	0.397	0	0	-3.79332	18	32	10	CGGGTGGTCGGGGCGGGTCAG#GGCCCGTCCCACCAGGACCTTGAGGCCACTCC#.((((((((((((((((((..#)))))))))).............)))))))).	3UTR
bta-miR-10167-3p	XM_025001264	L3MBTL1	4498	4516	0.980769	-32.3	1	0.0245087	0.353	0	0	-8.02019	15	18	9	CGGGTGGTCGGGGCGGGTCAG#GACCCCCCCACCCACCCT#.((((((..((((.(((((..#)))))))))..)))))).	3UTR
bta-miR-10167-3p	XM_010803242	FAM19A3	3039	3078	1	-32.3	1	0.00377715	0.368	0	0	-6.15764	16	20	9	CGGGTGGTCGGGGCGGGTCAG#CTGCAGTGGACATTCTTTCCACCTGCCCCTGCCACCGGC#(.((((((.(((((((((...#.))))))))).)))))).).	3UTR
bta-miR-10167-3p	NM_001098053	SGPL1	2172	2192	1	-32.2	0	0.0245701	0.441	0	0	-7.91236	19	20	19	CGGGTGGTCGGGGCGGGTCAG#CTGACCTGTCCTGACTCCTT#.(((.((((((((((((((((#))))))))))))))))))).	3UTR
bta-miR-10167-3p	XM_005226395	SGPL1	2188	2208	1	-32.2	0	0.0245701	0.441	0	0	-7.91236	19	20	19	CGGGTGGTCGGGGCGGGTCAG#CTGACCTGTCCTGACTCCTT#.(((.((((((((((((((((#))))))))))))))))))).	3UTR
bta-miR-10167-3p	NM_001080365	ARRDC1	1473	1490	1	-32.2	0	0.000349334	0.265	0	0	-6.82535	15	17	13	CGGGTGGTCGGGGCGGGTCAG#TCTGCCCCGGCCAGCCT#.((.(((((((((((((....#))))))))))))).)).	3UTR
bta-miR-10167-3p	NM_001242342	SLC6A9	3274	3315	1	-32.2	1	0.0642706	0.471	0	0	-4.79441	16	20	13	CGGGTGGTCGGGGCGGGTCAG#CTGTAGCAATAATGGTGTGCCTCCCACCCCCGACCATCCGC#(((((((((((((.(((....#.)))..))))))))))))).	3UTR
bta-miR-10167-3p	NM_001242343	SLC6A9	3029	3070	1	-32.2	1	0.0642706	0.471	0	0	-4.79441	16	20	13	CGGGTGGTCGGGGCGGGTCAG#CTGTAGCAATAATGGTGTGCCTCCCACCCCCGACCATCCGC#(((((((((((((.(((....#.)))..))))))))))))).	3UTR
bta-miR-10167-3p	XM_024984906	SLC6A9	3095	3136	1	-32.2	1	0.000690451	0.471	0	0	-4.79441	16	20	13	CGGGTGGTCGGGGCGGGTCAG#CTGTAGCAATAATGGTGTGCCTCCCACCCCCGACCATCCGC#(((((((((((((.(((....#.)))..))))))))))))).	3UTR
bta-miR-10167-3p	XM_024999259	ARRDC1	1559	1576	1	-32.2	0	0.000349334	0.265	0	0	-6.82535	15	17	13	CGGGTGGTCGGGGCGGGTCAG#TCTGCCCCGGCCAGCCT#.((.(((((((((((((....#))))))))))))).)).	3UTR
bta-miR-10167-3p	NM_001075874	RPUSD1	1652	1674	1	-32.2	0	0.00360787	0.368	0	0	-5.33701	17	22	12	CGGGTGGTCGGGGCGGGTCAG#GGCCTGCCCTGAGCATTGCCCC#.(((((.((((((((((((..#)))))))))))).)...)))).	3UTR
bta-miR-10167-3p	NM_001103108	RAVER1	2737	2755	1	-32.2	1	2.65616e-05	0.324	0	0	-3.79332	16	18	12	CGGGTGGTCGGGGCGGGTCAG#CCTGCCCTGGCCTGCCCT#.((((((((((((((((....#)))))))))))).)))).	3UTR
bta-miR-10167-3p	XM_002692960	AMOTL1	6074	6095	1	-32.2	0	0.00554949	0.441	0	0	-11.4266	18	21	12	CGGGTGGTCGGGGCGGGTCAG#TTGACCCGCTCCATCCCCTGT#((((.((..((((((((((((#))))))))))))..)))))).	3UTR
bta-miR-10167-3p	XM_005208703	RAVER1	3045	3063	1	-32.2	1	2.65616e-05	0.324	0	0	-3.79332	16	18	12	CGGGTGGTCGGGGCGGGTCAG#CCTGCCCTGGCCTGCCCT#.((((((((((((((((....#)))))))))))).)))).	3UTR
bta-miR-10167-3p	XM_005208704	RAVER1	2904	2922	1	-32.2	1	2.65616e-05	0.324	0	0	-3.79332	16	18	12	CGGGTGGTCGGGGCGGGTCAG#CCTGCCCTGGCCTGCCCT#.((((((((((((((((....#)))))))))))).)))).	3UTR
bta-miR-10167-3p	XM_005215775	AMOTL1	6251	6272	1	-32.2	0	0.00554949	0.441	0	0	-11.4266	18	21	12	CGGGTGGTCGGGGCGGGTCAG#TTGACCCGCTCCATCCCCTGT#((((.((..((((((((((((#))))))))))))..)))))).	3UTR
bta-miR-10167-3p	XM_010819098	RPUSD1	2034	2056	1	-32.2	0	0.00360787	0.368	0	0	-5.33701	17	22	12	CGGGTGGTCGGGGCGGGTCAG#GGCCTGCCCTGAGCATTGCCCC#.(((((.((((((((((((..#)))))))))))).)...)))).	3UTR
bta-miR-10167-3p	XM_024975721	AMOTL1	6139	6160	1	-32.2	0	0.00554949	0.441	0	0	-11.4266	18	21	12	CGGGTGGTCGGGGCGGGTCAG#TTGACCCGCTCCATCCCCTGT#((((.((..((((((((((((#))))))))))))..)))))).	3UTR
bta-miR-10167-3p	XM_024982016	LOC530472	1470	1509	1	-32.2	1	0.00014346	0.353	0	0	-3.79332	20	39	12	CGGGTGGTCGGGGCGGGTCAG#CTGGCCTGTTGGCGAGACCCTCCTGACCCTGGCCGCCTT#.((((((((((((((((((((#))))))))..................)))))))))))).	3UTR
bta-miR-10167-3p	NM_001193078	MADD	5331	5350	1	-32.2	0	7.50211e-05	0.279	0	0	-10.3702	17	19	11	CGGGTGGTCGGGGCGGGTCAG#GGCTCGTCCCCGCCCCCGG#((((.((.(((((((((((..#)))))).))))))))))).	3UTR
bta-miR-10167-3p	XM_003587395	RAP1GAP2	2447	2473	1	-32.2	1	1.04429e-06	0.397	0	0	-3.93757	19	26	11	CGGGTGGTCGGGGCGGGTCAG#GGCCTGCTTTTCCACTGGCCACCTGG#(((((((((((((((((((..#))))))))......))))))))))).	3UTR
bta-miR-10167-3p	XM_005220158	RAP1GAP2	2387	2413	1	-32.2	1	1.04429e-06	0.397	0	0	-3.93757	19	26	11	CGGGTGGTCGGGGCGGGTCAG#GGCCTGCTTTTCCACTGGCCACCTGG#(((((((((((((((((((..#))))))))......))))))))))).	3UTR
bta-miR-10167-3p	XM_024975371	MADD	5486	5505	1	-32.2	0	7.50211e-05	0.279	0	0	-10.3702	17	19	11	CGGGTGGTCGGGGCGGGTCAG#GGCTCGTCCCCGCCCCCGG#((((.((.(((((((((((..#)))))).))))))))))).	3UTR
bta-miR-10167-3p	XM_024980707	RAP1GAP2	2427	2453	1	-32.2	1	1.04429e-06	0.397	0	0	-3.93757	19	26	11	CGGGTGGTCGGGGCGGGTCAG#GGCCTGCTTTTCCACTGGCCACCTGG#(((((((((((((((((((..#))))))))......))))))))))).	3UTR
bta-miR-10167-3p	XM_024980709	RAP1GAP2	2258	2284	1	-32.2	1	1.04429e-06	0.397	0	0	-3.93757	19	26	11	CGGGTGGTCGGGGCGGGTCAG#GGCCTGCTTTTCCACTGGCCACCTGG#(((((((((((((((((((..#))))))))......))))))))))).	3UTR
bta-miR-10167-3p	XM_024980711	RAP1GAP2	2324	2350	1	-32.2	1	1.04429e-06	0.397	0	0	-3.93757	19	26	11	CGGGTGGTCGGGGCGGGTCAG#GGCCTGCTTTTCCACTGGCCACCTGG#(((((((((((((((((((..#))))))))......))))))))))).	3UTR
bta-miR-10167-3p	XM_024980712	RAP1GAP2	2339	2365	1	-32.2	1	1.04429e-06	0.397	0	0	-3.93757	19	26	11	CGGGTGGTCGGGGCGGGTCAG#GGCCTGCTTTTCCACTGGCCACCTGG#(((((((((((((((((((..#))))))))......))))))))))).	3UTR
bta-miR-10167-3p	XM_024987470	MYRF	3618	3638	1	-32.2	0	8.25266e-05	0.353	0	0	-8.65174	18	20	11	CGGGTGGTCGGGGCGGGTCAG#CTGGCCCTCCCCGCGCCTGG#((((((..(((((.(((((((#))))))).))))))))))).	3UTR
bta-miR-10167-3p	NM_001035504	VPS28	961	1020	1	-32.2	1	0.0161295	0.382	0	0	-3.93757	18	24	10	CGGGTGGTCGGGGCGGGTCAG#GGCCCGCCTTCTGCCATGGTTCCTGCTTCCCCGGACACCTGCTTTCCACGACCACCCGT#((((((((((((((((((...#.))))))...)).)))))))))).	3UTR
bta-miR-10167-3p	XM_025001769	VPS28	847	906	1	-32.2	1	0.0174192	0.382	0	0	-3.93757	18	24	10	CGGGTGGTCGGGGCGGGTCAG#GGCCCGCCTTCTGCCATGGTTCCTGCTTCCCCGGACACCTGCTTTCCACGACCACCCGT#((((((((((((((((((...#.))))))...)).)))))))))).	3UTR
bta-miR-10167-3p	NM_001075546	SLC43A2	2211	2266	1	-32.2	1	0.000645212	0.338	0	0	-3.79332	19	46	9	CGGGTGGTCGGGGCGGGTCAG#CTGCCATCCACTGCCCGCCTCCTGCCCCTCGGCTGCATGTCCACCGACCACGCCT#.((((((((((((((((.(((#.)))))))))........................)))))))).)).	3UTR
[truncated: 148,715 more rows]
