# Supplementary material for: Heat stress modulates extracellular vesicles miRNA cargo in bovine uterine fluid and uterine function
Source: Front Vet Sci. 2026 Jul 8;13:1863620. doi: 10.3389/fvets.2026.1863620 (PMC13388032; doi:10.3389/fvets.2026.1863620)
Supplement: SUPPLEMENTARY FILE S5. — Node tables of Gene Ontology GO analysis of predicted miRNAs target genes. [file Table_5.XLSX]

## Sheet: Total
UNIQUE_ID	Associated Genes Found	Term	Term PValue	Term PValue Corrected with Bonferroni step down
GO:0000902	[BRAF, CNTN2, CRKL, CSNK1D, DAPK3, DOCK5, DRD2, EFNA2, EPB41, EPHA2, EPHA5, EPHB2, FBLIM1, FRMD6, FZD4, GRHL2, HEXA, HRH2, LOC521207, LOC536342, MAP4K4, NEDD4L, NFASC, NLGN3, NTN1, NUMB, PAK3, PLXNA2, PLXNB2, PTPN11, PTPRS, RAPH1, RCC2, RERE, ROBO1, SEMA4D, SEMA4F, SEMA5B, SHTN1, SMURF1, SPTBN4, SSH2, STK24, SYNE3, UNC5A, VRK3, WASF2]	cell morphogenesis	1.58598e-05	0.0113398
GO:0000904	[BRAF, CNTN2, CRKL, DOCK5, DRD2, EFNA2, EPHA2, EPHA5, EPHB2, FRMD6, FZD4, GRHL2, HEXA, HRH2, LOC521207, LOC536342, NFASC, NLGN3, NTN1, NUMB, PAK3, PLXNA2, PLXNB2, PTPN11, PTPRS, RAPH1, RCC2, RERE, ROBO1, SEMA4D, SEMA4F, SEMA5B, SPTBN4, SSH2, UNC5A]	cell morphogenesis involved in differentiation	3.1372e-05	0.0222114
GO:0007166	[ADGRF2, ADGRG5, AGTR2, AGXT, APC2, ARID5B, ATOH8, BRAF, CACNB3, CBFA2T2, CBL, CD151, CD82, CDH5, CDK6, CELF4, CHUK, CNTN2, CRB2, CSNK1D, CTF1, DAPK3, DDIT4, DDR2, DEPTOR, DOK4, DUOX2, EFNA2, EPHA2, EPHA5, EPHB2, EYA3, FOXP3, FRRS1L, FRS3, FZD4, GIGYF2, HEXA, IGF1R, IL17REL, IL19, INVS, JADE1, JAG2, LIFR, LMBRD1, LRTM2, MCC, MMP9, MS4A2, NEURL1, NKX3-1, NLGN3, NUMB, OSM, P2RY12, PDGFC, PELI3, PGF…	cell surface receptor signaling pathway	1.73716e-05	0.0124033
GO:0007275	[ACADM, AGFG1, AGTR2, APLNR, ARHGEF15, ARID5B, ATOH8, BCL11A, BRAF, BSN, BTBD2, CAMK1D, CARM1, CBFA2T2, CDH5, CDK5R2, CDK6, CELF4, CNTN2, COL27A1, CRB2, CRKL, CTF1, CTNS, DAGLB, DDIT4, DDR2, DOK4, DPF3, DRD2, DUOX2, EBF4, ECE1, EDAR, EFNA2, EGR3, EIF4E2, EPHA2, EPHA5, EPHB2, ERCC2, EYA3, FOXP3, FXR1, FZD4, GIGYF2, GRHL2, GRSF1, HEXA, HOXA6, HOXB4, HRH2, IL31RA, INSIG1, JAG2, KCNAB2, KCNJ10, KLHL2…	multicellular organism development	5.07316e-06	0.0036679
GO:0007399	[ARHGEF15, BCL11A, BRAF, BSN, BTBD2, CAMK1D, CBFA2T2, CDK5R2, CDK6, CNTN2, CRB2, CTF1, CTNS, DAGLB, DDIT4, DOK4, DPF3, DRD2, DUOX2, EFNA2, EPHA2, EPHA5, EPHB2, ERCC2, FZD4, GIGYF2, GRHL2, HEXA, JAG2, KCNJ10, LBX1, LOC521207, LOC536342, LRTM2, MAN2A1, MAP4K4, MICALL1, MPZ, NCDN, NEDD4L, NEURL1, NF2, NFASC, NLGN3, NRXN2, NTN1, NUMB, OSM, P2RY12, PAK3, PLCB1, PLP1, PLXNA2, PLXNB2, PRKACA, PRPS1, PTK…	nervous system development	3.81963e-07	0.000278451
GO:0009653	[AGFG1, AGTR2, APLNR, ARHGEF15, ARID5B, ATOH8, BRAF, CARM1, CDK5R2, CHUK, CNTN2, COL27A1, CRB2, CRKL, CSNK1D, DAPK3, DOCK5, DRD2, DUOX2, ECE1, EDAR, EFNA2, EGR3, EPB41, EPHA2, EPHA5, EPHB2, ERCC2, FBLIM1, FOXA3, FOXP3, FRMD6, FZD4, GRHL2, GRSF1, HEXA, HOXA6, HOXB4, HRH2, INSIG1, JAG2, LBX1, LGALS8, LOC521207, LOC536342, MAN2A1, MAP4K4, MMP9, NEDD4L, NF2, NFASC, NFIC, NKX3-1, NLGN3, NPY1R, NTN1, N…	anatomical structure morphogenesis	1.28289e-06	0.000933945
GO:0009968	[AGTR2, APC2, APLNR, BRAF, CASTOR1, CBFA2T2, CBL, CELF4, DDIT4, DEPTOR, DRD2, DUSP16, EPHA2, EPHB2, EYA3, FKTN, HYOU1, IGF1R, IL19, INVS, JADE1, LBH, LMBRD1, LOC616876, LRTM2, MCC, MGRN1, MMP9, MNT, NEURL1, NF2, NKX3-1, NLGN3, NUMB, PELI3, PMEPA1, PRKACA, PSME3, PTPRS, RAB7B, RAPGEF1, RELA, RNF43, ROBO1, RTN4RL1, SMURF1, SMURF2, SNAI1, SOCS7, SOX10, TAX1BP3, TBC1D7, TKFC, TMEM127, TNFAIP3, VRK3, …	negative regulation of signal transduction	3.71001e-07	0.000270831
GO:0010648	[AGTR2, APC2, APLNR, BRAF, CASTOR1, CBFA2T2, CBL, CELF4, DDIT4, DEPTOR, DRD2, DUSP16, EPHA2, EPHB2, EYA3, FKTN, HYOU1, IGF1R, IL19, INVS, JADE1, LBH, LMBRD1, LOC616876, LRTM2, MCC, MGRN1, MMP9, MNT, NEURL1, NF2, NKX3-1, NLGN3, NUMB, OSM, PELI3, PMEPA1, PRKACA, PSME3, PTPN11, PTPRS, RAB11FIP3, RAB7B, RAPGEF1, RELA, RNF43, ROBO1, RTN4RL1, SMURF1, SMURF2, SNAI1, SOCS7, SOX10, TAX1BP3, TBC1D7, TKFC, …	negative regulation of cell communication	1.84671e-07	0.000135179
GO:0010975	[BRAF, CAMK1D, CBFA2T2, CNTN2, EPHB2, LOC521207, LOC536342, NEDD4L, NLGN3, NTN1, PAK3, PLXNA2, PLXNB2, PTK7, PTPRS, RAPGEF1, RGMA, ROBO1, RTN4RL1, SEMA4D, SMURF1, SSH2, STK24]	regulation of neuron projection development	1.42907e-05	0.0102465
GO:0022008	[BCL11A, BRAF, BTBD2, CAMK1D, CBFA2T2, CDK5R2, CDK6, CNTN2, CTF1, DAGLB, DDIT4, DRD2, EFNA2, EPHA2, EPHA5, EPHB2, ERCC2, GIGYF2, HEXA, JAG2, KCNJ10, LBX1, LOC521207, LOC536342, MAN2A1, MAP4K4, MICALL1, NCDN, NEDD4L, NEURL1, NF2, NFASC, NLGN3, NTN1, NUMB, P2RY12, PAK3, PLP1, PLXNA2, PLXNB2, PTK7, PTPN11, PTPRS, RAPGEF1, RAPH1, RERE, RGMA, RNF112, ROBO1, RTN4RL1, RUNX1, SEMA4D, SEMA4F, SEMA5B, SHTN…	neurogenesis	2.93832e-06	0.00213029
GO:0022010	[CNTN2, ERCC2, KCNJ10, PLP1, SOX10]	central nervous system myelination	2.43963e-05	0.0173458
GO:0023051	[AGTR2, AKAP1, ANO1, APC2, APLNR, ARHGEF15, ARHGEF19, BRAF, CARM1, CASTOR1, CBFA2T2, CBL, CELF4, CNTN2, CRB2, CSNK1D, CTF1, DAPK3, DDIT4, DEPTOR, DRD2, DUSP16, ECE1, EDAR, EPHA2, EPHA5, EPHB2, EYA3, FBRS, FKTN, FRRS1L, FURIN, FZD4, HRH2, HYOU1, IGF1R, IL19, IL31RA, INVS, JADE1, JAG2, KCNJ10, LBH, LMBRD1, LOC616876, LRTM2, LYPD6, MAP3K9, MAP4K2, MAP4K4, MCC, MCF2, MGRN1, MMP9, MNT, NEDD4L, NEURL1,…	regulation of signaling	5.56956e-05	0.0390983
GO:0023057	[AGTR2, APC2, APLNR, BRAF, CASTOR1, CBFA2T2, CBL, CELF4, DDIT4, DEPTOR, DRD2, DUSP16, EPHA2, EPHB2, EYA3, FKTN, HYOU1, IGF1R, IL19, INVS, JADE1, LBH, LMBRD1, LOC616876, LRTM2, MCC, MGRN1, MMP9, MNT, NEURL1, NF2, NKX3-1, NLGN3, NUMB, OSM, PELI3, PMEPA1, PRKACA, PSME3, PTPN11, PTPRS, RAB11FIP3, RAB7B, RAPGEF1, RELA, RNF43, ROBO1, RTN4RL1, SMURF1, SMURF2, SNAI1, SOCS7, SOX10, TAX1BP3, TBC1D7, TKFC, …	negative regulation of signaling	1.95323e-07	0.000142781
GO:0031175	[BRAF, CAMK1D, CBFA2T2, CNTN2, DRD2, EFNA2, EPHA5, EPHB2, LOC521207, LOC536342, MAP4K4, MICALL1, NCDN, NEDD4L, NFASC, NLGN3, NTN1, NUMB, PAK3, PLP1, PLXNA2, PLXNB2, PTK7, PTPN11, PTPRS, RAPGEF1, RAPH1, RERE, RGMA, ROBO1, RTN4RL1, SEMA4D, SEMA4F, SEMA5B, SHTN1, SMURF1, SPTBN4, SSH2, STK24, UNC5A]	neuron projection development	1.87922e-05	0.0133989
GO:0031344	[BRAF, CAMK1D, CBFA2T2, CNTN2, EPHA2, EPHB2, LOC521207, LOC536342, NEDD4L, NEURL1, NLGN3, NTN1, PAK3, PLXNA2, PLXNB2, PODXL, PPP1R16B, PTK7, PTPRS, RAPGEF1, RCC2, RGMA, ROBO1, RTN4RL1, SEMA4D, SMURF1, SSH2, STK24, TBC1D7, TCHP, WASF2]	regulation of cell projection organization	6.2482e-06	0.00450495
GO:0032291	[CNTN2, ERCC2, KCNJ10, PLP1, SOX10]	axon ensheathment in central nervous system	2.43963e-05	0.0173458
GO:0032989	[AGFG1, BRAF, CNTN2, CRKL, CSNK1D, DAPK3, DOCK5, DRD2, EFNA2, EPB41, EPHA2, EPHA5, EPHB2, ERCC2, FBLIM1, FRMD6, FZD4, GRHL2, HEXA, HRH2, LOC521207, LOC536342, MAP4K4, NEDD4L, NFASC, NLGN3, NTN1, NUMB, PAK3, PLXNA2, PLXNB2, PTPN11, PTPRS, RAPH1, RCC2, RERE, ROBO1, SEMA4D, SEMA4F, SEMA5B, SHTN1, SMURF1, SPTBN4, SSH2, STK24, SYNE3, TMOD2, UNC5A, VRK3, WASF2]	cellular component morphogenesis	1.52343e-05	0.0109078
GO:0045595	[ATOH8, BRAF, CAMK1D, CARM1, CBFA2T2, CDH5, CDK6, CNTN2, CRB2, CRKL, DDR2, DOCK5, DRD2, EPHB2, FLOT2, FOXP3, GRHL2, HOXB4, INSIG1, LBH, LBX1, LOC521207, LOC536342, LOC616876, MAN2A1, NEDD4L, NEURL1, NF2, NLGN3, NR1D2, NTN1, NUMB, OSR1, P2RY12, PAK3, PGLYRP3, PKDCC, PLCB1, PLXNA2, PLXNB2, PRKACA, PTK7, PTPRS, RAB7B, RAPGEF1, RCC2, RGMA, RNF112, ROBO1, RTN4RL1, RUNX1, SEMA4D, SHTN1, SMOC1, SMURF1, …	regulation of cell differentiation	6.47827e-06	0.00466436
GO:0048168	[CNTN2, DRD2, EPHB2, KCNJ10, NEURL1, SHISA7, SLC8A2, SYNGR1]	regulation of neuronal synaptic plasticity	6.66781e-06	0.00479416
GO:0048519	[AGTR2, APC2, APLNR, ARHGEF15, ARID5B, ASS1, ASTL, ATG7, ATOH8, BCL11A, BEND3, BRAF, CAMK1D, CASC3, CASTOR1, CBFA2T2, CBL, CBX6, CDH5, CDK6, CELF4, CHERP, CHUK, CNTN2, CRB2, CRIM1, CRTAP, DAP, DAPK3, DCLRE1B, DDIT4, DEPTOR, DNAJC5, DNM1, DOCK5, DRD2, DUSP16, E2F6, EGR3, EIF4E2, EPHA2, EPHB2, EYA3, FKTN, FLOT2, FOXP3, FURIN, FXR1, FZD4, GATAD2A, GIGYF2, GRHL2, HAS1, HOMEZ, HOXB4, HRH3, HYOU1, IGF1…	negative regulation of biological process	9.05261e-08	6.63556e-05
GO:0048523	[AGTR2, APC2, APLNR, ARHGEF15, ARID5B, ASS1, ASTL, ATG7, ATOH8, BCL11A, BEND3, BRAF, CAMK1D, CASTOR1, CBFA2T2, CBL, CBX6, CDH5, CDK6, CELF4, CHERP, CNTN2, CRB2, CRIM1, CRTAP, DAP, DAPK3, DCLRE1B, DDIT4, DEPTOR, DNAJC5, DNM1, DRD2, DUSP16, E2F6, EGR3, EIF4E2, EPHA2, EPHB2, EYA3, FKTN, FOXP3, FURIN, FXR1, FZD4, GATAD2A, GIGYF2, GRHL2, HAS1, HOMEZ, HOXB4, HRH3, HYOU1, IGF1R, IL19, INSIG1, INVS, ITIH…	negative regulation of cellular process	3.55863e-08	2.61204e-05
GO:0048585	[AGTR2, APC2, APLNR, BRAF, CASTOR1, CBFA2T2, CBL, CDK6, CELF4, DDIT4, DEPTOR, DRD2, DUSP16, EPHA2, EPHB2, EYA3, FKTN, FOXP3, HYOU1, IGF1R, IL19, INVS, JADE1, LBH, LMBRD1, LOC616876, LRTM2, MCC, MGRN1, MMP9, MNT, NEURL1, NF2, NKX3-1, NLGN3, NUMB, OSR1, PELI3, PGLYRP3, PMEPA1, PRKACA, PSME3, PTPN11, PTPRS, RAB7B, RAPGEF1, RELA, RGMA, RIF1, RNF43, ROBO1, RTN4RL1, SMURF1, SMURF2, SNAI1, SOCS7, SOX10,…	negative regulation of response to stimulus	1.53256e-06	0.00111264
GO:0048699	[BRAF, CAMK1D, CBFA2T2, CDK5R2, CNTN2, CTF1, DAGLB, DDIT4, DRD2, EFNA2, EPHA2, EPHA5, EPHB2, ERCC2, GIGYF2, HEXA, JAG2, LBX1, LOC521207, LOC536342, MAN2A1, MAP4K4, MICALL1, NCDN, NEDD4L, NEURL1, NF2, NFASC, NLGN3, NTN1, NUMB, P2RY12, PAK3, PLP1, PLXNA2, PLXNB2, PTK7, PTPN11, PTPRS, RAPGEF1, RAPH1, RERE, RGMA, RNF112, ROBO1, RTN4RL1, RUNX1, SEMA4D, SEMA4F, SEMA5B, SHTN1, SMURF1, SOX10, SPTBN4, SSH…	generation of neurons	7.00944e-06	0.00503278
GO:0048731	[ACADM, AGTR2, APLNR, ARHGEF15, ARID5B, BCL11A, BRAF, BSN, BTBD2, CAMK1D, CARM1, CBFA2T2, CDH5, CDK5R2, CDK6, CELF4, CNTN2, COL27A1, CRB2, CRKL, CTF1, CTNS, DAGLB, DDIT4, DDR2, DOK4, DPF3, DRD2, DUOX2, ECE1, EDAR, EFNA2, EGR3, EPHA2, EPHA5, EPHB2, ERCC2, FOXP3, FXR1, FZD4, GIGYF2, GRHL2, HEXA, HOXA6, HOXB4, HRH2, IL31RA, INSIG1, JAG2, KCNAB2, KCNJ10, KLHL26, LBH, LBX1, LGALS8, LOC521207, LOC53634…	system development	5.339e-06	0.00385476
GO:0048812	[BRAF, CNTN2, DRD2, EFNA2, EPHA5, EPHB2, LOC521207, LOC536342, MAP4K4, NEDD4L, NFASC, NLGN3, NTN1, NUMB, PAK3, PLXNA2, PLXNB2, PTPN11, PTPRS, RAPH1, RERE, ROBO1, SEMA4D, SEMA4F, SEMA5B, SHTN1, SMURF1, SPTBN4, SSH2, STK24, UNC5A]	neuron projection morphogenesis	4.22134e-05	0.0298027
GO:0048858	[BRAF, CNTN2, DRD2, EFNA2, EPHA5, EPHB2, LOC521207, LOC536342, MAP4K4, NEDD4L, NFASC, NLGN3, NTN1, NUMB, PAK3, PLXNA2, PLXNB2, PTPN11, PTPRS, RAPH1, RERE, ROBO1, SEMA4D, SEMA4F, SEMA5B, SHTN1, SMURF1, SPTBN4, SSH2, STK24, UNC5A, WASF2]	cell projection morphogenesis	3.40913e-05	0.0241025
GO:0050767	[BRAF, CAMK1D, CBFA2T2, CNTN2, DRD2, EPHB2, LBX1, LOC521207, LOC536342, MAN2A1, NEDD4L, NEURL1, NF2, NLGN3, NTN1, NUMB, P2RY12, PAK3, PLXNA2, PLXNB2, PTK7, PTPRS, RAPGEF1, RGMA, RNF112, ROBO1, RTN4RL1, SEMA4D, SHTN1, SMURF1, SOX10, SSH2, STK24]	regulation of neurogenesis	2.79819e-05	0.0198671
GO:0050793	[AGTR2, APLNR, ARHGEF15, ATOH8, BRAF, CAMK1D, CARM1, CBFA2T2, CDH5, CDK6, CELF4, CNTN2, CRB2, CRKL, CSNK1D, DAPK3, DDR2, DOCK5, DRD2, EPB41, EPHA2, EPHB2, FBLIM1, FLOT2, FOXP3, GRHL2, HOXB4, INSIG1, LBH, LBX1, LOC521207, LOC536342, LOC616876, LRTM2, MAN2A1, MAPK11, NEDD4L, NEURL1, NF2, NKX3-1, NLGN3, NPY1R, NR1D2, NTN1, NUAK1, NUMB, OSR1, P2RY12, PAK3, PGF, PGLYRP3, PKDCC, PLCB1, PLXNA2, PLXNB2, …	regulation of developmental process	1.50556e-06	0.00109454
GO:0051960	[ARHGEF15, BRAF, CAMK1D, CBFA2T2, CNTN2, DRD2, EPHB2, LBX1, LOC521207, LOC536342, LRTM2, MAN2A1, NEDD4L, NEURL1, NF2, NLGN3, NTN1, NUMB, P2RY12, PAK3, PLXNA2, PLXNB2, PRKACA, PTK7, PTPRS, RAPGEF1, RGMA, RNF112, ROBO1, RTN4RL1, SEMA4D, SHTN1, SMURF1, SOX10, SSH2, STK24]	regulation of nervous system development	6.2071e-05	0.0435118
GO:0060284	[BRAF, CAMK1D, CBFA2T2, CDH5, CNTN2, CRKL, DOCK5, DRD2, EPHB2, LBX1, LOC521207, LOC536342, MAN2A1, NEDD4L, NEURL1, NF2, NLGN3, NTN1, NUMB, P2RY12, PAK3, PLXNA2, PLXNB2, PTK7, PTPRS, RAPGEF1, RCC2, RGMA, RNF112, ROBO1, RTN4RL1, SEMA4D, SHTN1, SMURF1, SOX10, SSH2, STK24]	regulation of cell development	5.20504e-05	0.0366955
GO:0061564	[BRAF, CNTN2, DRD2, EFNA2, EPHA5, EPHB2, NFASC, NTN1, NUMB, PAK3, PLP1, PLXNA2, PLXNB2, PTPN11, PTPRS, RAPH1, RGMA, ROBO1, RTN4RL1, SEMA4D, SEMA4F, SEMA5B, SPTBN4, SSH2, STK24, UNC5A]	axon development	5.41193e-05	0.0380459
GO:0090630	[APC2, EPHA2, MTSS1L, RCC2, SGSM2, TAX1BP3, TBC1D16, TBC1D22A, TBC1D7, USP6NL]	activation of GTPase activity	5.35308e-05	0.0376857
GO:0120035	[BRAF, CAMK1D, CBFA2T2, CNTN2, EPHA2, EPHB2, LOC521207, LOC536342, NEDD4L, NEURL1, NLGN3, NTN1, PAK3, PLXNA2, PLXNB2, PODXL, PPP1R16B, PTK7, PTPRS, RAPGEF1, RCC2, RGMA, ROBO1, RTN4RL1, SEMA4D, SMURF1, SSH2, STK24, TBC1D7, TCHP, WASF2]	regulation of plasma membrane bounded cell projection organization	3.07999e-06	0.00222991
GO:0120039	[BRAF, CNTN2, DRD2, EFNA2, EPHA5, EPHB2, LOC521207, LOC536342, MAP4K4, NEDD4L, NFASC, NLGN3, NTN1, NUMB, PAK3, PLXNA2, PLXNB2, PTPN11, PTPRS, RAPH1, RERE, ROBO1, SEMA4D, SEMA4F, SEMA5B, SHTN1, SMURF1, SPTBN4, SSH2, STK24, UNC5A, WASF2]	plasma membrane bounded cell projection morphogenesis	3.0886e-05	0.0218982
GO:2000026	[AGTR2, APLNR, ARHGEF15, ATOH8, BRAF, CAMK1D, CARM1, CBFA2T2, CDH5, CDK6, CELF4, CNTN2, CRB2, DDR2, DRD2, EPHA2, EPHB2, FOXP3, GRHL2, LBH, LBX1, LOC521207, LOC536342, LRTM2, MAN2A1, MAPK11, NEDD4L, NEURL1, NF2, NKX3-1, NLGN3, NR1D2, NTN1, NUMB, OSR1, P2RY12, PAK3, PGF, PGLYRP3, PKDCC, PLCB1, PLXNA2, PLXNB2, PPP1R16B, PRKACA, PTK7, PTPRS, RAB7B, RAPGEF1, RGMA, RIF1, RNF112, ROBO1, RTN4RL1, RUNX1, …	regulation of multicellular organismal development	2.12965e-05	0.0151631

## Sheet: Over
UNIQUE_ID	Associated Genes Found	Term	Term PValue	Term PValue Corrected with Bonferroni step down
GO:0007569	[MAPKAPK5, MORC3, SOD1]	cell aging	0.0182751	0.0365502
GO:0022037	[B4GALT2, COQ8B, FZD4]	metencephalon development	0.0189344	0.0189344
GO:0032715	[FOXP3, SELENOS, SYT11]	negative regulation of interleukin-6 production	0.00192074	0.0345733
GO:0032720	[FOXP3, SELENOS, SYT11]	negative regulation of tumor necrosis factor production	0.00288997	0.0491295
GO:0034440	[ACADM, ECHDC2, PPARA]	lipid oxidation	0.0189344	0.0189344

## Sheet: Under
UNIQUE_ID	Associated Genes Found	Term	Term PValue	Term PValue Corrected with Bonferroni step down
GO:0043241	[ARHGEF2, CAPZB, CFL2, CLASP1, DDIT4, DSTN, FYCO1, KIF19, LIX1, MICAL3, OGFOD1, SH3GL1, SMCR8, STMN3]	protein complex disassembly	9.18879e-05	0.0453926
